# Supplementary material for: ﻿Mycobiont-specific primers for lichenized fungal genus Cladonia (Cladoniaceae, Ascomycota)
Source: MycoKeys. 2026 Jan 6;127:1–23. doi: 10.3897/mycokeys.127.167091 (PMC12800778; doi:10.3897/mycokeys.127.167091)
Supplement: Supplementary material 1 — Primer alignment nrITS [file mycokeys-127-001-s001.fas]

>Saccharomyces_cerevisiae_J01353_(18S_reference_of_forward_primer)
AACTCCATCTCAGAGCGGAGAATTTGGACAAACTTGGTCATTTAGAGGAACTAAAAGTCGTAACAAGGTTTCCGTAGGTGAACCTGCGGAAGGATCATTA----------------------------------------------------------------------------------------------------------------------------------------------------------------------------------------------------------------------------------------------------------------------------------------------------------------------------------------------------------------------------------------------------------------------------------------------------------------------------------------------------------------------------------------------------------------------------------------------------------------------------------------------------------------------------------------------------------------??
>Saccharomyces_cerevisiae_J01355_(25S_reference_of_reverse_primer)
-----------------------------------------------------------------------------------------------------------------------------------------------------------------------------------------------------------------------------------------------------------------------------------------------------------------------------------------------------------------------------------------------------------------------------------------------------------------------------------------------------------------------------------------------------------------------------------------------------------------------------------------------------------------------------------------------------------------------------------------------ATGTTCTTAAAGTTTGACCTCAAATCAGGTAGGAGTACCCGCTGAACTTAAGCATATCAATAAGCGGAGGA
>nuLSU-21-3'
???????????????????????????????????????????????????????????????????????????????????????????????????????????????????????????????????????????????????????????????????????????????????????????????????????????????????????????????????????????????????????????????????????????????????????????????????????????????????????????????????????????????????????????????????????????????????????????????????????????????????????????????????????????????????????????????????????????????????????????????????????????????????????????????????????????????????????????????????????????????????????????????????????????????????????????????????????????????????????????????????????????????????????????????????????????????????????????????????????????????????????????ATTGACCTCGGATCAGGTAG???????????????????????????????????????
>nuSSU-1785-5'
--------------------------------------------------------------------------------------CGGAAGGATCATTAAYGAGT-----------------------------------------------------------------------------------------------------------------------------------------------------------------------------------------------------------------------------------------------------------------------------------------------------------------------------------------------------------------------------------------------------------------------------------------------------------------------------------------------------------------------------------------------------???????????????????????????????????????????????????????????????????????????????????????????????????????????????????????????????????????????????????????
>nuSSU-1787-5'
----------------------------------------------------------------------------------------GAAGGATCATTAWTGAGTKYG--------------------------------------------------------------------------------------------------------------------------------------------------------------------------------------------------------------------------------------------------------------------------------------------------------------------------------------------------------------------------------------------------------------------------------------------------------------------------------------------------------------------------------------------------???????????????????????????????????????????????????????????????????????????????????????????????????????????????????????????????????????????????????????
>ITS1F_(Gardes_&_Bruns_1993)
--------------------------------CTTGGTCATTTAGAGGAAGTAA-------------------------------------------------------------------------------------------------------------------------------------------------------------------------------------------------------------------------------------------------------------------------------------------------------------------------------------------------------------------------------------------------------------------------------------------------------------------------------------------------------------------------------------------------------------------------------------------------------------------------------------------------------------------------------------???????????????????????????????????????????????????????????????????????????
>ITS4_(reverse_complement,_White_et_al._1990)
??????????????????????????????????????????????????????????????????????????????????????????????????????????????????????????????????????????????????????????????????????????????????????????????????????????????????????????????????????????????????????????????????????????????????????????????????????????????????????????????????????????????????????????????????????????????????????????????????????????????????????????????????????????????????????????????????????????????????????????????????????????????????????????????????????????????????????????????????????????????????????????????????????????????????????????????????????????????????????????????????????????????????????????????????????????????????????????????????????????????????????????????????????????????????????????????????GCATATCAATAAGCGGAGGA
>nr-LSU-0012_(Piercey-Normore_&_DePriest_2001)
?????????????????????????????????????????????????????????????????????????????????????????????????????????????????????????????????????????????????????????????????????????????????????????????????????????????????????????????????????????????????????????????????????????????????????????????????????????????????????????????????????????????????????????????????????????????????????????????????????????????????????????????????????????????????????????????????????????????????????????????????????????????????????????????????????????????????????????????????????????????????????????????????????????????????????????????????????????????????????????????????????????????????????????????????????????????????????????????????????????????????????????????????????????????AGGGATACCCGCTGAACT???????????????????????
>nr-SSU-1780_(Piercey-Normore_&_DePriest_2001)
???????????????????????????????????????????????????????????????????????????????????CTGCGGAAGGATCATTAATGAG?????????????????????????????????????????????????????????????????????????????????????????????????????????????????????????????????????????????????????????????????????????????????????????????????????????????????????????????????????????????????????????????????????????????????????????????????????????????????????????????????????????????????????????????????????????????????????????????????????????????????????????????????????????????????????????????????????????????????????????????????????????????????????????????????????????????????????????????????????????????????????????????????????????????????????????????????????????????????????????????????????????????????????????????????????????????
>ITS1LM_(Myllys_et_al._1999)
???????????????????????????????????????????????????????????????????????????????GAACCTGCGGAAGGATCATT???????????????????????????????????????????????????????????????????????????????????????????????????????????????????????????????????????????????????????????????????????????????????????????????????????????????????????????????????????????????????????????????????????????????????????????????????????????????????????????????????????????????????????????????????????????????????????????????????????????????????????????????????????????????????????????????????????????????????????????????????????????????????????????????????????????????????????????????????????????????????????????????????????????????????????????????????????????????????????????????????????????????????????????????????????????????????
>Cladonia_portentosa_OP479914_(Clade_Impexae)
-------------------------------------------------------------------------------GAACCTGCGGAAGGATCATTAATGAGTTCG---GGGACATAGCGATCGAGTTACGCCCTCAGCGGTGAGCGTC-GTCCGGGTCCTTCTGGGCCCT-----------------------GCC-GCGCTCAT-CGTGTCTCTCA-AACCCATGTTTACCA-TACCTTTGTTGCTTTGGCGGGCCTTGAGTAGGCTATACGGCTCATGCCGGCCCCGGGT-GTCTTCTGCCTGGGGGCGGCTCGCGCCCGCCAGAGGCTTATT-CAAATTCT--TTA----TTAGTGATGTCTGAGCAAATATTAAATAATCAAAACTTTCAACAACGGATCTCTTGGTTCTGGCATCGATGAAGAACGCAGCGAAATGCGATAAGTAATGTGAATTGCAGAATTCAGTGAATCATCGAATCTTTGAACGCACATTGCGCCCCTTGGTATTCCGGGGGGCATGCCTGTTCGAGCGTCATTACACCCCTCAAGCGTAGCTTGGTATTGGACG-ATCGC-GAGCCCTATTTAACTAATAGGGGG--GCTCGCGGGTCCGAAAAGCAGTGGCGGTCCCCGGGGA-TTTCGCGCGTAGTAA--A-TTTTATCCCGCGTTGGAAAGAGCCG-TGGGCCCTGCCAGAA---CCCCCCATAATTATCCATG-ATTGACCTCGGATCAGGTAGGGATACCCGCTGAACTTAAGCATATCAATAAGC??????
>Cladonia_kurokawae_LC669609
-------------------------------------------------------------------------------GAACCTGCGGAAGGATCATTAATGAGGTCGGG-GAGGCC-AGC-----------CCCCGTGGCGGCGGGTGTCGTTTCGAGTCCATTCGGGCTCGA----------------------GCCGGCATTCGTCCGTTATTCTCA-ACCCCATGTTTACTA-TACCTTTGTTGCTTTGGCGGGCCTTGAGTAGGCTATACGGCTCATGCCGGCCCCAGGC--GTCATTGCCTGGGGGCGGCTCGCGCCCGCCAGAGGTTTTATTCAAATCCTAATTA----TCAGTGATGTCTGAGCAAATATTAAATAATCAAAACTTTCAACAACGGATCTCTTGGTTCTGGCATCGATGAAGAACGCAGCGAAATGCGATAAGTAATGTGAATTGCAGAATTTAGTGAATCATCGAATCTTTGAACGCACATTGCGCCCCTTGGTATTCCGGGGGGCATGCCTGTTCGAGCGTCATTACACCCCTCAAGCGTAGCTTGGTATTGGACT-TTCGC-GGGCCT--TC----TTACCAAG----GCTCGTGGGTTCGAAAAGCAGTGGCGGTCCCCGAGGA-TTTCGCGCGTAGTAA--A-TTTTATCCCGCGTTGGAAAGAATCGATGGGTCTTGCCAAAA-----CCCCGTA-ATCTCCATAAATTGACCTCGGATCAGGTAGGGATACCCGCTGAACTTAAACATATCAATAAGCGG????
>Cladonia_uncialis_LC742628_(Clade_Unciales)
-------------------------------------------------------------------------------GAACCTGCGGAAGGATCATTAATGAGTTCAG---GGGCCTAGC-------------CCCCAGCGGTGGGTGTTTGTTCGAGTCCGTCTGGGCTCG-----------------------GCCAGCGCTCAT-CGTGTATCTCA-ACCCCATGTTTACCT-TACCTTTGTTGCTTTGGCGGGCCTTGAGTAGGCTATACGGCTCATGCCGGCCCCCAGC-GTTTTCAGCTGGGGGGCGGATCGCGCCCGCCAGAGGTTTATT-CAAATCCTGTTTA----TTAGTGAAGTCTGAGTAAATATTAAATAATCAAAACTTTCAACAACGGATCTCTTGGTTCTGGCATCGATGAAGAACGCAGCGAAATGCGATAAGTAATGTGAATTGCAGAATTCAGTGAATCATCGAATCTTTGAACGCACATTGCGCCCCTCGGTATTCCGGGGAGCATGCCTGTTCGAGCGTCATTACACCCCTCAAGCGTAGCTTGGTATTGGACG-TTCGC-GGGCCCC-TC-----TTCGGGG-----CTTGCGTGTCCGAAAAGCAGTGGCGGTCCCCGGGGA-TTTCACGCGTAGTAA--A-TATTCTCCCGCGTTGGAAAGAACCGATGGGCCTCGCCAAAA-----CCCTATAAATCTCCATG-ATTGACCTCGGATCAGGTAGGGATACCCGCTGAACTTAAGCATATCAATAAGCGG????
>Cladonia_botrytes_AF455163_(Clado_Ochroleucae)
----------------------------------------------------------------------------------------------------ATGAGTTCG---GGGGCCA--A------------CCCTCAGCGGTGGGTGTCTGACCGAGTCCGTCAGGGCTCG-----------------------GCCAGCGCTCGT-CGTGTATCTCA-ACCCCATGTTTACCT-TACCTTTATTGCTTTGGCGGGCCTTGAGTAGGCTATACGGCTCATGCCGGCCCCCAGCGTTTTCTTGTTGGGGGGCGGCTCGCGCCCGCCGGAGGTTCAAC-CAAATTCCGTGTA----TTAGTGAAGTCCGAGTAAAAATCAAATAATCAAAACTTTCAACAACGGATCTCTTGGTTCTGGCATCGATGAAGAACGCAGCGAAATGCGATAAGTAATGTGAATTGCAGAATTCAGTGAATCATCGAATCTTTGAACGCACATTGCGCCCCTCGGTATTCCGGGGGGCATGCCTGTTCGAGCGTCATTACACCCCTCAAGCGTAGCTTGGTATTGGGCGTTTCGC-GGGC-CC-TC----TTCGGGGG----GCCTGCGCGTCCGAAAAGCAGTGGCGGTCCCCGGGGATTTTCGCGCGTAGTAA--A-TATTCTCCCGCGTTGGAAAGAACCGATGGGT-TGGCCAAAA---CCCCACATAAATCTCCATG-A??????????????????????????????????????????????????????????
>Cladonia_cervicornis_PQ256170_(Clade_Cladonia/subclade_Firmae)
-----------------------------------------------------------------------------------------------CATTATTGAGGTTGGGGGAGGCC-CGC------------CCCCCGGCGGCGAGCGTC-GGTTGAGTCCCTCCGGGCTTG-----------------------GTCGGCGGTCGT-CGTGATTCTCA-ACCCCATGTGTACGA-TACCTTTGTTGCTTTGGCGGGCCTTGAGTAGGCTACACGGCTCATGCCGGCCCCAGGC--ATTATTGCCTGGGGCCGGATCGCGCCCGCCGGAGGTTCAAT-CAAACCCTATTTTATTTTTAGTGATGTCCGAGTAAATATTAAATAATCAAAACTTTCAACAACGGATCTCTTGGTTCTGGCATCGATGAAGAACGCAGCGAAATGCGATAAGTAATGTGAATTGCAGAATTTAGTGAATCATCGAATCTTTGAACGCACATTGCGCCCCTCGGTATTCCGGGGGGCATGCCTGTTCGAGCGTCATTACACCCCTCAAGCGTAGCTTGGTATTGGATTCTTCGC-GGGC-CC-CCTT--ATATAGGGAAAGGCTCGCGGGTCCGAAAAGCAGTGGCGGTCCCCGAAGA-TTTCGCGCGTAGTAA--A-TATTCTCCCGCGTTGGAAAGAATCGATGGGTCTTGCCAAAA----CCCCCATA-ATCTCCATAAATTGACC????????????????????????????????????????????????????
>Cladonia_clathrata_AF455185_(Clade_Cladonia/subclade_Cladonia)
----------------------------------------------------------------------------------------------------ATGAGTTGG---GGGACCTATC------------CTC-CAACGGCGAGTGTC-GTTCGAGTCCCTTCGGGTTCGC----------------------G-CGGCGGTCGT-CGTATTTCTCA-ACCCCATGTTTATTA-TACCTTTGTTGCTTTGGCGGGCCTTGAGTAGGCTATACGGCTCATGCTGGCCCCAGGC--TTCATTGCCTGGGGGTGGCTCGCGCCCGCCAGAGGTTTGAT-CAAACCCTATTTA----TTAATGACGTCTGAGCAAATACCAAATAATCAAAACTTTCAACAACGGATCTCTTGGTTCTGGCATCGATGAAGAACGCAGCGAAATGCGATAAGTAATGTGAATTGCAGAATTCAGTGAATCATCGAATCTTTGAACGCACATTGCGCCCCTCGGTATTCCGGGGGGCATGCCTGTTCGAGCGTCATTACACCTCTCAAGCGTAGCTTGGTATTGGACT-TTCGCGGGGC-CC-TC-------CAAGGAGAGGCTTGCGTGTCCGAAAAGCAGTGGTGGTCCCCGAGGA-CTTCGCGCGTAGTAA--A-TATCATCCCGCGTTGGAAAGAATCGATGGGTCCTGCCAAAAAACCCCCCCATTAACCTCCATA-A??????????????????????????????????????????????????????????
>Cladonia_andesita_MK214455_(Clade_Cladonia/subclade_Cladonia)
-----------------------------------------------------------------------------------------------CATTAATGAGGTGAGG-GAGGCCC-GC------------CCCTCCGCGGCGAGTGTC-GGTCGAGTCCCTCCGGGCTCG-----------------------GTCGGCAGTCGT-CGTGCTTCTCA-ACCCCATGTTTACCA-TACCTTTGTTGCTTTGGCGGGCCTTGAGTAGGCTATACGGCTCATGTCGGCCCCAGGC--TTTATTGCCTGGGGGCGGATCGCGCCCGCCGGAGGTTTAAT-CAAACTCTAT-TA----TCAGTGATGTCTGAGCAAATATTAAATAATCAAAACTTTCAACAACGGATCTCTTGGTTCTGGCATCGATGAAGAACGCAGCGAAATGCGATAAGTAATGTGAATTGCAGAATTTAGTGAATCATCGAATCTTTGAACGCACATTGCGCCCCTCGGTATTCCGGGGGGCATGCCTGTTCGAGCGTCATTACACCCCTCAAGCGTAGCTTGGTATTGGACT-TTCGC-GGGC-CC-TC----TT---GGG----ACTCGCGGGTCCGAAAAGCAGTGGCGGTCCCCGAGGA-TTTCGCGCGTAGTAA--A-TATTATCCCGCGTTGGAAAGAATCGATGGGTCCTGCCAAAA---CCCCCCGTA-ATCTCCAAAAATTGACCTCGGATCA????????????????????????????????????????????
>Cladonia_brevis_MK179660_(Clade_Cladonia/subclade_Macropus)
-----------------------------------------------------------------------------------------------CATTATTGAGTTCG---GGGGC-ACCC------------CCCCCAGCGGCGACTGTC-GTTCAGGTCCATCCGGGCTTG-----------------------GCCGGCGGCTGT-CGTGTTTCTCA-ACCCTATGTTTACCT-TACCTTTGTTGCTTTGGCGGGCCTTGAGTAGGCTGTACGGCTCATGTCGGCCCCGAGT-ACCTATCACTTGGGGGCGGCTCGCGCCCGCCAGAGGTTTATT-C-AATTCTATTTA----TTAGTGATGTCTGAGCAAATATTA---AATCAAAACTTTCAACAACGGATCTCTTGGTTCTGGCATCGATGAAGAACGCAGCGAAATGCGATAAGTAATGTGAATTGCAGAATTCAGTGAATCATCGAATCTTTGAACGCACATTGCGCCCCTCGGTATTCCGGGGGGCATGCCTGTTCGAGCGTCATTACACCCCTCAAGCGTAGCTTGGTATTGGATG-CTCGC-GGGC-CC-TG----TTATAGGG----GCTCGCGCGTCCGAAAAGCAGTGGCGGTCCCCGAGGA-TTTCGCGCGTAGTAA--AATATCATCCCGCGTTGGAAAGAATCGGTGGGCCCTGCCAAAA---TCCCCTATA-ATCTCCATA-ATTGACCTCGGATCAGGTAGGGATACCCGCTGAACTTAAGCATATCAATAA????????
>Cladonia_mitis_MW423219_(Clade_Arbuscula)
-------------------------------------------------------------------------------GAACCTGCGGAAGGATCATTAATGAGTTCG---GGGGCCTAGC------------CCC-CAGCGGTGGGTGTCTGTCCGAGTCCNTCCGGGCTCNG----------------------GCCAGCGCTCAT-CGTGCATCTCA-ACCCCATGTTTACCT-TACCTTTGTTGCTTTGGTGGGCCTTGAGCAGGCTATACGGCTCATGTCGGCCCCCAGC-GTTTTCTGCTGGGGGGCGGCTCGCGCCCGCCAGAGGTTTATC-CAAATCCTATTTA----TTANNGAAGTCTGAGTAAATATTAAATAATCAAAACTTTCAACAACGGATCTCTTGGTTCTGGCATCGATGAAGAACGCAGCGAAATGCGATAAGTAATGTGAATTGCAGAATTCAGTGAATCATCGAATCTTTGAACGCACATTGCGCCCCTCGGTATTCCGGGGGGCATGCCTGTTCGAGCGTCATTACACCCCTCAAGCGTAGCTTGGTATTGGACG-TTCGC-GGGCNCC-TCTT-NTNNNNNGGGGGGNCCTGCGCGTCCGAAAAGCAGTGGCGGTCCCCGGGGA-TTTCGCGCGTAGTAA--ANTATTATCCCGCGTTGGAAAGAACCGATGGGCCTTGCCAAAA---CANNCCATAAATCTCCATG-ATTGACCTCGGATCAGGTAGGGATACCCGCTGAACTTAAGCATATC?????????????
>Cladonia_squamosa_MG241452_(Clade_Perviae)
-------------------------------------------------------------------------------GAACCTGCGGAAGGATCATTAATGGGTTCGG---AGGCCTAGC-------------CTCCCGCGGTGGGTGTCTGTCCGAGTCCCTT-GGGCTCG-----------------------GCCAGCGCTCGT-CGTGTATCTCACACCCCATGTTTACCA-TACCTTAGTTGCTTTGGCGGGCCTTGAGTAGGCTATACGGCTCATGCCGGCCCCCAGC-AGAAAATGCTGGGGGGCGGCTCGCGCCCGCCAGAGGTTCAAT-C-AATTCTAT-TA----TTAGTGAAGTCTGAGTAAATATTAAATAATCAAAACTTTCAACAACGGATCTCTTGGTTCTGGCATCGATGAAGAACGCAGCGAAATGCGATAAGTAATGTGAATTGCAGAATTCAGTGAATCATCGAATCTTTGAACGCACATTGCGCCCCTCGGTATTCCGGGGGGCATGCCTGTTCGAGCGTCATTACACCCCTCAAGCGTAGCTTGGTATTGGTCG-TTCGC-GGGCCC--TC----TTCGGGGG----GCCTGCGCGTCCGAAAAGCAGTGGCGGTCCCCGGGGA-TTTCGCGCGTAGTAA--A-TATTATCCCGCGTTGGAAAGAACCGATGGGTCCTGCCAAAA---CCCCTTATAAAACTCCATG-ATTGACCTCGGATCAGGTAGGGATACCCGCTGAACTTAAGCATATCAATAAGCGG????
>Cladonia_diversa_OP479900_(Clade_Erythrocarpae/subclade_Subglaucescentes)
-------------------------------------------------------------------------------GAACCTGCGGAAGGATCATTAATGAGTTCGG---GGGCCTAGC------------TCC-CAGCGACGGGTATCTGTCCGAGTCCGTCAGGGCTCG-----------------------GCCAGCGCTCGT-CGTGTATCTCA-ACCCCATGTTTATCT-TACCTTTGTTGCTTTGGCGGGCCTTGAGTAGGCTATACGGCTCATGCCGGCCCCCAGC-GTTTTCTGCTGGGGGGCGGCTCGCGCCCGCCGGAGGTTCAAC-CAAATTCTGTTTA----TTAGTGAAGTCCGAGTAAAAATTAAATAATCAAAACTTTCAACAACGGATCTCTTGGTTCTGGCATCGATGAAGAACGCAGCGAAATGCGATAAGTAATGTGAATTGCAGAATTCAGTGAATCATCGAATCTTTGAACGCACATTGCGCCCCTCGGTATTCCGGGGGGCATGCCTGTTCGAGCGTCATTACACCCCTCAAGCGTAGCTTGGTATTGGACG-TTCGC-GGGCCT--TC----TTTAGGGG----GCCTGCGTGTCCGAAAAACAGTGGCGGTCCCCGGGGA-TTTCGCGCGTAGTAA--A-TATTCTCCCGCGTTGGAAAGAACCGATGGGCCCTGCCAAAA---CCCCCCATAAATCTCCATG-ATTGACCTCGGATCAGGTAGGGATACCCGCTGAACTTAAGCATATC?????????????
>Cladonia_firma_FM205909_(Clade_Cladonia/subclade_Firmae)
-------------------------------------------------------------------------------GAACCTGCGGAAGGATCATTAATGAGTTCG---GGGGCCTAGC------------CCC-CAGCGGCGAGTGTC-GTTCGAGTCCATCCGGGCTCG-----------------------GCCGCCATTCGT-CGTGTCTCTCA-ACCCCATGTTTATCA-TACCTTTGTTGCTTTGGCGGGCCTTGGGTAGGCTATACGGCTCATGCCGGCCCCAGGC--TTTATTGTCTGGGGGCGGCTCGCGCCCGCCAGAGGTATATT-CAAACCCTATTTA----TCAGTAATGTCTGAGCAAATATTAAATAATCAAAACTTTCAACAACGGATCTCTTGGTTCTGGCATCGATGAAGAACGCAGCGAAATGCGATAAGTAATGTGAATTGCAGAATTCAGTGAATCATCGAATCTTTGAACGCACATTGCGCCCCTCGGTATTCCGGGGGGCATGCCTGTTCGAGCGTCATTACACCCCTCAAGCGTAGCTTGGTATTGAAGT-TTCGC-GAGC-C--------TTATAGGG----GCTCGCGGGTTCGAAAAGCAGTGGCGGTCCCCGAGGA-TTTCGCGCGTAGTAA--A-TTTTATCCCGCGTTGGAAAGAATCGGATGGGCTTCCCAAAA---CCCCCCCTTAATCTCCATG-ATTGACCTC??????????????????????????????????????????????????
>Cladonia_apodocarpa_MG262487_(Clade_Cladonia/subclade_Apodocarpae)
-------------------------------------------------------------------------------GAACCTGCGGAAGGATCATTATTGAGTTCGG---GGGCCTGGC-------------CCCCAGCGGCGGGTGTCGTATCAAGTCCATTCGGGCTCGA----------------------GCCGGCATTCGT-CGTGTCTCTCA-ACCCCATGTTTACTACTACTTTTGTTGCTTTGGCGGGCCTTGAGTAGGCTATACGGCTCATGCTGGCCCCAAGC--TTTATTGCCTGGGGGCGGCTCGCGTCCGCCAGAGGTTTATTCAAAATCCTAATTA----TCAGTGATGTCTGAGCAAATATTAAATAATTAAAACTTTCAACAACGGATCTCTTGGTTCTGGCATCGATGAAGAACGCAGCGAAATGCGATAAGTAATGTGAATTGCAGAATTCAGTGAATCATCGAATCTTTGAACGCACATTGCGCCCCTCGGTATTCCGGGGGGCATGCCTGTTCGAGCGTCATTACACCCCTCAAGCGTAGCTTGGTATTGGACT-TTCGC-GGGCCC--TC----TTACAAGG----GCTCGCGGGTTCGAAAAGCAGTGGCGGTCCCCGAGGA-TTTCGCGCGTAGTAA--G-TTTTATCCCGCGTTGGAAAGAATCGATGGGTCTTGCCAAAA----CCCCCCTA-ATCTCCATAAATTGACCTCGGATCAGGTAGGGATACCCGCTGAACTTAAGCATATCAATAAGCGG????
>Cladonia_verticillaris_HM624020_(Clade_Cladonia/subclade_Cladonia)
-------------------------------------------------------------------------------GAACCTGCGGAAGGATCATTATTGAGTTGGG---GGGCCTAGC-------------CCCCAACGGCGAGTGTC-GTTCGAGTCCCTTCGGGTTCG-----------------------GTCGGCGGTCGT-CGTATTTCTCA-ACCCCATGTTTACTA-TACCTTTGTTGCTTTGGCGGGCCTTGAGTAGGCTATACGGCTCATGCTGGCCCCAGGT--TTCATTGCCTGAGGACGGCTCGCGCCCGCCAGAGGTTTAAT-CAAACCCTGTTTA----TTAGTGACGTCTGAGCAAATATTAAATAATCAAAACTTTCAACAACGGATCTCTTGGTTCTGGCATCGATGAAGAACGCAGCGAAATGCGATAAGTAATGTGAATTGCAGAATTCAGTGAATCATCGAATCTTTGAACGCACATTGCGCCCCTCGGTATTCCGGGGGGCATGCCTGTTCGAGCGTCATTACACCCCTCAAGCGTAGCTTGGTATTGGACT-TTCGC-GGGCCC---------TCCAAGGAGAGGCTCGCGCGTCCGAAAAGCAGTGGCGGTCCTCGAGGA-CTTCGCGCGTAGTAA--A-TATCATCCCGCGTTGGAAAGAATCGATAGGTCTTGCCAAAATC-CCCCTTCTATAACTTCCATAATTGACCTCGGATCAGGTAGGGATACCCGCTGAACTTAAGCATA???????????????
>Cladonia_ceratophyllina_MK179504_(Clade_Cladonia/subclade_Cladonia)
-----------------------------------------------------------------------------------------------CATTAATGAGGTGAGG-GAGGCC-CAC------------CCCTCCGCGGCAAGTGTCAG-CCGAGTCCCTCGGGGCTCG-----------------------GTCGACGGTCGT-CGTGCTTCTCA-ACACCATGTTTACCA-TACCTTTGTTGCTTTGGCGGGCCTTGAGTAGGCTATACGGCTCATGCCGGCCCTAGGC--TTTATTGTCTGGGGGTGGATCGCGCCCGCCGGAGGTTAAAT--AAACCCTAT-TA----TCAGTGATGTCTGAGCAAATATTAAATAGTCAAAACTTTCAACAACGGATCTCTTGGTTCTGGCATCGATGAAGAACGCAGCGAAATGCGATAAGTAATGTGAATTGCAGAATTTAGTGAATCATCGAATCTTTGAACGCACATTGCGCCCCTCGGTATTCCGGGGGGCATGCCTGTTCGAGCGTCATTACACCCCTCAAGCGTAGCTTGGTATTGGACT-TTCGC-GGGCCC---------TCAAGGAAGGAGCTCGCGGGTCCGAAAAGCAGTGGCGGTCCCCGAGGA-TTTCGCGCGTAGTAAATAATAATATACCGCGTTGGAAAGAATCGATGGGTCTTGCCAAAA---CCCCCCATA-ATCTCCATAAATTGACCTCGGATCAGGTAGGGATACCCGCTGAACTTAAGCATATCAATAA????????
>Cladonia_subulata_ON899827_(Clade_Cladonia/subclade_Cladonia)
-------------------------------------------------------------------------------GAACCTGCGGAAGGATCATTAATGAGGTGAGG-GAGGCC-CGC------------CCCTCCGCGGCGAGTGTCGGT-CGAGTCCTTCCGGGCTCG-----------------------GTCGGCAGTCGT-CGTGCTTCTCA-ACCCTATGTTTACCA-TACCTTTGTTGCTTTGGCGGGCCTTGAGTAGGCTATACGGCTCATGCCGGCCCCAGGC--TTTATTGCCTGGGGGCGGATCGCGCCCGCCGGAGGTTTAAT-CAAACTCTAT-TA----TCAGTGATGTCTGAGCAAATATTAAATAATCAAAACTTTCAACAACGGATCTCTTGGTTCTGGCATCGATGAAGAACGCAGCGAAATGCGATAAGTAATGTGAATTGCAGAATTTAGTGAATCATCGAATCTTTGAACGCACATTGCGCCCCTCGGTATTCCGGGGGGCATGCCTGTTCGAGCGTCATTACACCCCTCAAGCGTAGCTTGGTATTGGACT-TTCGC-GGGCCC--TC----TTATAGGGAGGGGCTCGCGGGTCCGAAAAGCAGTGGCGGTCCCCGAGGA-TTTCGCGCGTAGTAA--A-TATTATCCCGCGTTGGAAAGAATCGATGGGTCCTGCCAAAA---CCCCCCATA-ATCTCCAAAAATTGACCTCGGATCAGGTAGGGATACCCGCTGAACTTAAGC-TA???????????????
>Cladonia_albonigra_MK179466_(Clade_Cladonia/subclade_Cladonia)
-----------------------------------------------------------------------------------------------CATTAATGAGGTGAGG-GAGGCC-CGC------------CCCTCCGCGGCGAGTGTCGGT-CGAGTCCTTCCGGGCTCG-----------------------GTCGGCAGTCGT-CGTGCTTCTCA-ACCCTATGTTTACCA-TACCTTTGTTGCTTTGGCGGGCCTTGAGTAGGCTATACGGCTCATGCCGGCCCCAGGC--TTTATTGCCTGGGGGCGGATCGCGCCCGCCGGAGGTTTAAT-CAAACTCTAT-TA----TCAGTGATGTCTGAGCAAATATTAAATAATCAAAACTTTCAACAACGGATCTCTTGGTTCTGGCATCGATGAAGAACGCAGCGAAATGCGATAAGTAATGTGAATTGCAGAATTTAGTGAATCATCGAATCTTTGAACGCACATTGCGCCCCTCGGTATTCCGGGGGGCATGCCTGTTCGAGCGTCATTACACCCCTCAAGCGTAGCTTGGTATTGGACT-TTCGC-GGGCCC--TC----TTATAGGGAGGGGCTCGCGGGTCCGAAAAGCAGTGGCGGTCCCCGAGGA-TTTCGCGCGTAGTAA--A-TATTGTCCCGCGTTGGAAAGAATCGATGGGTCCTGCCAAAA---CCCCCCATA-ATCTCCAAAAATTGACCTCGGATCAGGTAGGGATACCCGCTGAACTTAAGCAT????????????????
>Cladonia_divaricata_AF457910_(Clade_Divaricatae)
????????????????????????????????????????????????????????????????????????????????????????????????????ATGAGTGTG---GGGACCTAGC------------CCC-CAGCGGTGGGTGTCTGTTCGAGTCCTTC-GGGCTCG-----------------------GCCAGCGCTCGT-CGTGTATCTCA-ACCCGATGTTTACCA-TACCTTTGTTGCTTTGGCGGGCCTTGAGTAGGCTATACGGCTCATGCCGGCCCCCGGCGGTTT-CTGCTGGGGGGCGGCTCGCGCCCGCCAGAGGTGCCTT-CAAATTCTGTTTA----TCAGTGTCGTCTGAGCAAATATCAAATAATCAAAACTTTCAACAACGGATCTCTTGGTTCTGGCATCGATGAAGAACGCAGCGAAATGCGATAAGTAATGTGAATTGCAGAATTCAGTGAATCATCGAATCTTTGAACGCACATTGCGCCCCTCGGTATTCCGAGGGGCATGCCTGTTCGAGCGTCATTACACCCCTCAAGCGTAGCTTGGTTTTGGATG-TTCGC-GGGCCC-TCT----------GAGGGGGCCCGCGCGTCCGAAAAACAGTGGCGGTCCCCGGGGA-TTTCGCGCGTAGTAA--A-TATTCTCCCGCGTTGGAAAGAACCGATGGGTCCTGCCAAAA---CCCCTTATACATCTCCATG-A??????????????????????????????????????????????????????????
>Cladonia_rangiferina_KY266884_(Clade_Crustaceae)
???????????????????????????????????????????????????????????????????????????????????????GGAAGGATCATTAATGAGTTCGG---GGGCCTAGC-------------CCCCAGCGGTGGGTGTCTGTCCGGGTCCAACTGGGCTCG-----------------------GCCAGCGCTCGT-CGTGTATCTCAAACCCCATGTTTACCT-TACCTTTGTTGCTTTGGCGGGCCTTGAGTAGGCTATACGGCTCATGCCAACCCCCAGC-GTTTTCTGCTGGGGGGCGGCTCGCGCCCGCCAGAGGTTTATT-CAAATCCTGTTTA----TTAGTGAAGTCCGAGTAAATATTAAATAATCAAAACTTTCAACAACGGATCTCTTGGTTCTGGCATCGATGAAGAACGCAGCGAAATGCGATAAGTAATGTGAATTGCAGAATTCAGTGAATCATCGAATCTTTGAACGCACATTGCGCCCCTTGGTATTCCGAGGGGCATGCCTGTTCGAGCGTCATTACACCCCTCAAGCGTAGCTTGGTATTGGACG-TTCGC-GGGCCC--TC---------TTTGGGGGCTTGCGTGTCCGAAAAGCAGTGGCGGTCCCTGGGGA-TTTCGCGCGTAGTAA--A-TTTTATCCCGCGTTGGAAAGAACCGGTGGGCCTGACCAAAA----CCCCCATAAATCTCCATG-ATTGACCTCGGATC?????????????????????????????????????????????
>Cladonia_rangiformis_MK179515_(Clade_Cladonia/subclade_Rangiformes)
???????????????????????????????????????????????????????????????????????????????????????????????CATTAATGAGTTCG---GGGGCCTAGC-------------CCCCAGCGGCAGCTGTCGTT-CGAGTCTTTCCGGGCTCG-----------------------ATCGGCGGTCGT-CGTGTTTCTCA-ACCCCATGTTTATCG-TGCCTTTGTTGCTTTGGCGGGCCTTGAGTAGGCTATACGGCTCATATCGGCCCCAGGC-TTCAGTGCCTTGGGGGCGGCTCGCGCCCGCCAGAGGTCTATC-AAATTCTATTTTC-----AAGTGATGTCTGAGCAAATATTAAATAATCAAAACTTTCAACAACGGATCTCTTGGTTCTGGCATCGATGAAGAACGCAGCGAAATGCGATAAGTAATGTGAATTGCAGAATTCAGTGAATCATCGAATCTTTGAACGCACATTGCGCCCCTCGGAACTCCGGGGGGCATGCCTGTTCGAGCGTCATTACACCCCTCAAGCATATCTTGGTATTGGACT-TTCGC-GGGCCTTCTT----------ATGGGGGCTCGCGGGTTCGAAAAACAGTGGCGGTCCCCGAGGA-TTTCGCGCGTAGTAA--A-TATTATCCCGCGTTGGAAAGAATCGATGGGTCTTGCCAAAA---CCCTCCATA-ATTTCAATGAATTGACCTCGGATCAGGTAGGGATACCCGCTGAACTTAAGCATATCAATA?????????
>Cladonia_caroliniana_MK179649_(Clade_Borya)
???????????????????????????????????????????????????????????????????????????????????????????????CATTAATGAGTTCG---GGGGCCTAGC-------------CCCCAGCGGTGGGTGTCTTGTCCAAGTCCATCTGGGCTGG----------------------GTCAAGCGCTCATCGTGCATCTCAAACCCATGTTTACCTTTACCTTTTGTTGCTTTGGCGGGCCTTGAGCAGGCTTTACGGCTCATGTCGGCCCCGGGC-GTTTTCTCCCCGGGGGCGGCTCGTGCCCGCCAGAGGATTTATCGAAAACCTATTTA--TTAGTGTGAAGTCTGAGGAAATATCAAATAATCAAAACTTTCAACAACGGATCTCTTGGTTCTGGCATCGATGAAGAACGCAGCGAAATGCGATAAGTAATGTGAATTGCAGAATTCAGTGAATCATCGAATCTTTGAACGCACATTGCGCCCCTCGGTATTCCGGGGGGCATGCCTGTTCGAGCGTCATTACACCCCTCAAGCGTAGCTTGGTATTGGACG-TTCGC-GGGCCCTCTT----------TCGGGGGCCTGCGTGTCCGAAAAGCAGTGGCGGTCCCCGAGGA-TTTCGCGCGTAGTAA--AAATTTATCCCGCGTTGGAAAGACCCGGTGGGCCTTGCCAAAA--TCCCCCATATAATCTCCATG-ATTGACCTCGGATCAGGTAGGG-TACCCGCTGAACTTAAGCATAC??????????????
>Cladonia_amaurocraea_MK179689_(Clade_Amaurocraeae)
???????????????????????????????????????????????????????????????????????????????????????????????CATTAATGAGTTAG---GGGGCCTAGC-------------CCCCAGCGGTGGGTGCCTGC-CGATCAAGTCGTCTTAAAACTGGAATGGTAACCTAGACGACTCGGATGCCGCCCATCGTGTATCTCAACCCCATGTTTACCTTACCTTTGTTGCTTTGGCGGGTCATGAGTAGGCTATACGGCTCATACCGGCCCCCAGC-GATTTATGCTGGGGGGCGGCTCGCGCCCGCCAGGGGTTCATTCAAATTCTGTTTAT-----CAGTGAAGTCCGAGTAAATATCAAATAATCAAAACTTTCAACAACGGATCTCTTGGTTCTGGCATCGATGAAGAACGCAGCGAAATGCGATAAGTAATGTGAATTGCAGAATTCAGTGAATCATCGAATCTTTGAACGCACATTGCGCCCCTCGGTATTCCGGGGGGCATGCCTGTTCGAGCGTCATTACACCCCTCAAGCGTAGCTTGGTGTTGGACGTTTCGC-GGGCCCTCTC----------TAGGGGGCCTGCGCGTCCGAAAAGCAGTGGCGGTCCCCGGGGA-TTTCGCGCGTAGTAA--A-TATTCTCCCGCGTTGGAAAGAACCGATGGGCCTGGCCAAAA--CCCCCCATAA-ATCTCCATG-ATTGACCTCGGATCAGGTAGGGATACCCGCTGAACTTAAGCATATCATA??????????
>Cystobasidiomycetes_sp._KU948746
-------------------------------------------------------------------------------GAACCTGCGGAAGGATCATTAATGAAATGTAAG????????????????????????????????????????????????????????????????????????????????????????????????????????????????????????????????????????????????????????????????????????????????????????????????????????????????????????????????????????????????????????????????????????????????????????????????????????????????????????????????????????????????????????????????????????????????????????????????????????????????????????????????????????????????????????????????????????????????????????????????????????????????????????????????????????????????????????????????????????????????????????????????????????????????????????????????????????CCTTTAGACCTCAAATCAGTCAGGACTACCCGCTGAACTTAAGCATATCAATAAGCGGAGGA
>Asterochloris_glomerata_OM914203/OM230066_(photobiont_clade_A)
?????????????????????????????????????????????????????????????????????????????????ACCTGCGGAAGGATCATTGATTCCATCGTATCCACACCGA?????????????????????????????????????????????????????????????????????????????????????????????????????????????????????????????????????????????????????????????????????????????????????????????????????????????????????????????????????????????????????????????????????????????????????????????????????????????????????????????????????????????????????????????????????????????????????????????????????????????????????????????????????????????????????????????????????????????????????????????????????????????????????????????????????????????????????????????????????????????????????????????????????????????????????????CTTTCAAATTTAGACCTGAGGTCAGGCAAGACCACCCGCTGAACTTAAGCATATCAATAAGCGGAGGA
>Asterochloris_leprarii_AM906003_(photobiont_clade_B)
?????????????????????????????????????????????????????????????????????????????????????????????????TTGATTCCATCGTATCCACACCGA?????????????????????????????????????????????????????????????????????????????????????????????????????????????????????????????????????????????????????????????????????????????????????????????????????????????????????????????????????????????????????????????????????????????????????????????????????????????????????????????????????????????????????????????????????????????????????????????????????????????????????????????????????????????????????????????????????????????????????????????????????????????????????????????????????????????????????????????????????????????????????????????????????????????????????AAACCTTTCAAATTTAGACCTGAGGTCAGGCAAGACCACCCGCTGAACTTAAGCATATCAATAAGCGGAGGA
>Asterochloris_italiana_OM914204/MT228323_(photobiont_C_clade)
???????????????????????????????????????????????????????????????????????????????GAACCTGCGGAAGGATCATTGATTCCATCGTATCCACACCGA??????????????????????????????????????????????????????????????????????????????????????????????????????????????????????????????????????????????????????????????????????????????????????????????????????????????????????????????????????????????????????????????????????????????????????????????????????????????????????????????????????????????????????????????????????????????????????????????????????????????????????????????????????????????????????????????????????????????????????????????????????????????????????????????????????????????????????????????????????????????????????????????????????????????????????????????AAATTTAGACCTGAGGTCAGGCAAGACCACCCGCTGAACTTAAGCATATCAATAAGCGGA???
