# Supplementary material for: ﻿Mycobiont-specific primers for lichenized fungal genus Cladonia (Cladoniaceae, Ascomycota)
Source: MycoKeys. 2026 Jan 6;127:1–23. doi: 10.3897/mycokeys.127.167091 (PMC12800778; doi:10.3897/mycokeys.127.167091)
Supplement: Supplementary material 2 — Primer alignment MCM7 [file mycokeys-127-001-s002.fas]

>XM_658504_-_mini-chromosome_maintenance_complex_protein_7_CDS_Aspergillus_nidulans_FGSC_A4_mini-chromosome_maintenance_complex_protein_7_(ANIA_05992),_partial_mRNA
AUGGCUUUGAACCAGUACCCUGCCCCGGUUGAUUACCAUGGGCAGCUUGAGGCCUUCAAGGAUUUCCUCAAACACUUCAAAAGCUUUGAGUCCGCCUCUGCAUCAGCCGCAACAGAAGCUAUCGAAGACCUACACAUCGACGAAGAUGGCAUCAGCGACGAGUACGAUUUUAUGGAGGACGCUGAUGAGAGUGGAGCGCAGAGCAGGGCAGGGCGCCGCCGAAACAAGGAGCCCAAGCUGAAGUACAUGCAGAUGUUACAGGACGUAGCUGACCGGGAACGUUUAGACGUCCUCGUUGAGCUGGAUGAUCUCGUAAAUUAUGAGCGUUCGCUCCCGGAGGAGGUUGACUUGAAACUUGCUCAGUCCGUCCAGAGAAAUACCAAGCGUUAUAUUGAGGUCAUGUCUCAGGCAGUGGACGCUGUUAUGCCGAAGGAAACAAAAGAAAUCUCGUUCAAGGACGAUGUCCUCGAUGUGAUCAUGUCGCAACGUGAGAAGCGAAACGAAGCCAUGACCAUGGCUGCUGAAGCCGACCCAGAAGCCGCCCUAGAUGCGUCAAUGUUCCCUCCCGAGCUUACUCGUCGAUAUACCCUUCACUUCAAGCCCCUUACUCCUUCUGGAUCCAGCAGCGAACGUGCUUCGAAAGCUCUCGCUGUGCGCAACGUGCGCGCCGAGCAUCUUGGUAGCCUCAUCACAGUUCGCGGCAUCACAACUCGAGUAUCGGACGUUAAGCCAGCUGUCCAGAUCAACGCUUACACAUGUGACCGCUGUGGUAACGAAGUUUUCCAGCCGGUCACGACAAAGCAGUUCACCCCGAUGUCAGAGUGUCCGUCGAAAGAGUGCAAGGAGAACAACACGAAGGGUCAACUCUUCCUGUCCACAAGGGCGUCAAAGUUUGUGCCCUUCCAAGAAGUCAAGAUUCAAGAGAUGGCGGAUCAAGUGCCUGUCGGCCACAUUCCACGGACUAUGACUGUUAACUGCACUGGCACCCUUACGCGGCAGCUCAAUCCGGGUGAUCUAGUAGAUAUCGCUGGUAUCUUCCUUCCUACACCUUACACCGGCUUCAGAGCGAUUCGCGCUGGAUUGCUCACAGACACCUAUCUCGAAGCCCAGCACAUCACCCACCACAAGAAGUCUUACAACGACAUCGGCAUAGACAGCCGAACCCUACGCAAGAUCGAACAACACCAAAAGUCCGGCAACAUGUAUGAGUACCUCGCCCGGUCCAUUGCGCCUGAAAUCUACGGCCACUUGGAUGUCAAGAAAGCGCUGCUUCUGCUCCUCAUUGGCGGUGUCACUAAAGAGAUGGGCGACGGCAUGCACAUUCGUGGUGACAUCAACAUCUGCCUGAUGGGUGAUCCCGGUGUUGCCAAAUCGCAACUGUUAAAAUACAUUGCCAAGGUCGCCCCGCGAGGUGUUUACACGACAGGUCGUGGUAGCAGUGGUGUUGGUCUCACAGCUGCUGUUAUGCGUGACCCUGUUACGGACGAAAUGAUUCUUGAGGGUGGUGCCCUGGUACUCGCAGAUAAUGGUAUCUGUUGCAUCGAUGAAUUCGACAAGAUGGAAGACGGGGACCGAACAGCCAUUCACGAAGUCAUGGAACAACAGACUAUCUCCAUUUCCAAAGCCGGCAUCACCACCACCCUUAAUGCUCGUACUUCUAUCCUUGCUGCAGCCAACCCGCUGUACGGUCGCUACAACCCCCGAGUUUCUCCAGUCGAGAACAUCAAUCUUCCAGCAGCUCUACUUUCUCGCUUCGACGUGAUGUUCCUCAUCCUCGACACUCCGUCCCGCGAUGCAGACGAGGAGCUGGCCAGUCACGUCGCUUACGUCCACAUGCACAACAAGCACCCCGAAAACGAAGAUGCAGGCGUCAUGUUCACACCACACGAGGUCCGCCAAUAUAUUGCCAAGGCACGAACAUACCGUCCCGUUGUUCCCUCACGGGUCUCUGACUACAUGGUCGGCGCCUAUGUGCAAAUGAGAAAGCGCCAGAAGCGCGACGAAGCGAACAAAAAGCAGUUCUCCCACGUCACCCCGCGUACCCUGCUCGGUGUUGUCCGUAUCUCCCAGGCUCUUGCGCGCCUUCGGUUCAGUGAAGAGGUCGUUACAGAGGACGUCGACGAGGCCCUGCGCCUGAUUGAGGUCAGCCGAGCGUCCCUGUCCAACGAUGGCCAAUCGCACCUUGACCAAAGCCCUACAUCUAAGAUCUACAACCUCAUCCGUGGUAUGCUCGAGAGCGGUGCAGCUGCCGUCGGAGACGGCGAAGACGGCGAGCUCAGCAUGAGGAGAAUCCGAGAGAGGGUUCUGGCAAAGGGCUUUACAGAGGAUCAACUCACAAUGACGAUCGACGAGUAUGAAAACUCUCACGUCUGGCAAGUUAUCGCCAACGGCACGCGUCUCGUAUUCCUCGACAACGUUGAUGACAUGGACAUGUAA
>nuMCM7-1217-3
------------------------------------------------------------------------------------------------------------------------------------------------------------------------------------------------------------------------------------------------------------------------------------------------------------------------------------------------------------------------------------------------------------------------------------------------------------------------------------------------------------------------------------------------------------------------------------------------------------------------------------------------------------------------------------------------------------------------------------------------------------------------------------------------------------------------------------------------------------------------------------------------------------------------------------------------------------------------------------------------------------------------------------------------------------------------------------------------------------------------------------------------------------------------------------------------------------------------------------------GGYCAYATGTAYGAGTACYTGTC-------------------------------------------------------------------------------------------------------------------------------------------------------------------------------------------------------------------------------------------------------------------------------------------------------------------------------------------------------------------------------------------------------------------------------------------------------------------------------------------------------------------------------------------------------------------------------------------------------------------------------------------------------------------------------------------------------------------------------------------------------------------------------------------------------------------------------------------------------------------------------------------------------------------------------------------------------------------------------------------------------------------------------------------------------------------------------------------------------------------------------------------------------------------------------------------------------------------------------------------------------------------
>nuMCM7-790-5
---------------------------------------------------------------------------------------------------------------------------------------------------------------------------------------------------------------------------------------------------------------------------------------------------------------------------------------------------------------------------------------------------------------------------------------------------------------------------------------------------------------------------------------------------------------------------------------------------------------------------------------------------------------------------------------------------------------------------------------------------------------------------------------------------------------------GTGACYGCRAAGCARTTCAC-------------------------------------------------------------------------------------------------------------------------------------------------------------------------------------------------------------------------------------------------------------------------------------------------------------------------------------------------------------------------------------------------------------------------------------------------------------------------------------------------------------------------------------------------------------------------------------------------------------------------------------------------------------------------------------------------------------------------------------------------------------------------------------------------------------------------------------------------------------------------------------------------------------------------------------------------------------------------------------------------------------------------------------------------------------------------------------------------------------------------------------------------------------------------------------------------------------------------------------------------------------------------------------------------------------------------------------------------------------------------------------------------------------------------------------------------------------------------------------------------------------------------------------------------------------------------------------------------------------------------------------------------------------------------------------------
>nuMCM7-812-5
-------------------------------------------------------------------------------------------------------------------------------------------------------------------------------------------------------------------------------------------------------------------------------------------------------------------------------------------------------------------------------------------------------------------------------------------------------------------------------------------------------------------------------------------------------------------------------------------------------------------------------------------------------------------------------------------------------------------------------------------------------------------------------------------------------------------------------------------CATTGACYGAATGYCCTTC----------------------------------------------------------------------------------------------------------------------------------------------------------------------------------------------------------------------------------------------------------------------------------------------------------------------------------------------------------------------------------------------------------------------------------------------------------------------------------------------------------------------------------------------------------------------------------------------------------------------------------------------------------------------------------------------------------------------------------------------------------------------------------------------------------------------------------------------------------------------------------------------------------------------------------------------------------------------------------------------------------------------------------------------------------------------------------------------------------------------------------------------------------------------------------------------------------------------------------------------------------------------------------------------------------------------------------------------------------------------------------------------------------------------------------------------------------------------------------------------------------------------------------------------------------------------------------------------------------------------------------------------------------------------
>Cladonia_sulcata_HM441295
-------------------------------------------------------------------------------------------------------------------------------------------------------------------------------------------------------------------------------------------------------------------------------------------------------------------------------------------------------------------------------------------------------------------------------------------------------------------------------------------------------------------------------------------------------------------------------------------------------------------------------------------------------------------------------------------------------------------------------------------------------------------------------------------------------------------CTGTGACCGCAAAGCAATTCACACCAATGACCGAATGTCCTTCGGACGAATGCAAGCAGAATAATTCAAAAGGCCAACTGTTCTTATCAACACGTGCATCGAAATTCCTCCCGTTCCAAGAAGTCAAGATCCAAGAAATGGCTGATCAGGTGCCTGTTGGTCACATCCCTCGGACTTTAACAGTACACTGCCACGGTACCCTGACTAGACAAATAAATCCAGGCGATGTCATCGACGTTGCAGGAATCTTCCTCCCAACACCATATACGGGCTTTAAAGCAATTCGCGCTGGTCTCCTAACAGATACCTATCTGGAAGCTCAACATGTCAACCAACACAAAAAAGCATATGATGATCTAGCTTTCGATGCTAGAACGTTCCGAAGGATTGAGCAATATAAGAATTCCGGTCATATGTACGAGTACTTGTCACGTTCTATCGCGCCCGAGATCTATGGCCATCTGGATGTAAAAAAAGCCC?----------------------------------------------------------------------------------------------------------------------------------------------------------------------------------------------------------------------------------------------------------------------------------------------------------------------------------------------------------------------------------------------------------------------------------------------------------------------------------------------------------------------------------------------------------------------------------------------------------------------------------------------------------------------------------------------------------------------------------------------------------------------------------------------------------------------------------------------------------------------------------------------------------------------------------------------------------------------------------------------------------------------------------------------------------------------------------------------------------------------------------------------------------------------------------------------------------------
>KC148476.1_Cladia_aggregata_voucher_HTL19989O(F)_DNA_replication_licensing_factor_(Mcm7)_gene,_partial_cds
-------------------------------------------------------------------------------------------------------------------------------------------------------------------------------------------------------------------------------------------------------------------------------------------------------------------------------------------------------------------------------------------------------------------------------------------------------------------------------------------------------------------------------------------------------------------------------------------------------------------------------------------------------------------------------------------------------------------------------------------------------------------------------------------------------------------------------------------------------------------GATGCAAGCAGAACAACTCCAAAGGCCAACTATTCTTATCGACACGTGCATCTAAATTCCTACCGTTCCAAGAAGTCAAGATCCAAGAAATGGCTGATCAGGTACCTGTTGGTCACATCCCTCGGACACTAACAGTACACTGTAACGGTACCTTGACTAGACAAATAAATCCAGGCGATGTCATCGATGTTGCAGGAATCTTCCTCCCGACACCATATACGGGCTTCAAAGCAATCCGGGCTGGTCTCTTAACAGATACCTATCTGGAAGCTCAACATGTCAACCAACACAAACAAGCATATGATGATCTAGCTTTCGATGCGAGAACCTTCCGAAGGATTGAGCAATATAAGAACTCCGGTCATATGTACGAGTACTTGTCACGTTCTATCGCGCCCGAGATCTATGGCCATTTGGATGTCAAGAAAGCTC-----------------------------------------------------------------------------------------------------------------------------------------------------------------------------------------------------------------------------------------------------------------------------------------------------------------------------------------------------------------------------------------------------------------------------------------------------------------------------------------------------------------------------------------------------------------------------------------------------------------------------------------------------------------------------------------------------------------------------------------------------------------------------------------------------------------------------------------------------------------------------------------------------------------------------------------------------------------------------------------------------------------------------------------------------------------------------------------------------------------------------------------------------------------------------------------------------------------
>Cladonia_mitis_KJ948081
------------------------------------------------------------------------------------------------------------------------------------------------------------------------------------------------------------------------------------------------------------------------------------------------------------------------------------------------------------------------------------------------------------------------------------------------------------------------------------------------------------------------------------------------------------------------------------------------------------------------------------------------------------------------------------------------------------------------------------------------------------------------------------------------GGTTGCGAGATATTCCAGCCTGTGACCGCGAAGCAATTCACACCAATGACCGAATGTCCTTCAGACGAATGCAAGCAGAATAATTCCAAAGGCCAACTGTTCTTATCGACACGTGCATCAAAATTTCTACCGTTCCAAGAAGTCAAGATCCAAGAAATGGCTGATCAGGTACCTGTTGGTCACATCCCTCGGACACTAACAGTACACTGCAACGGTACCTTGACTAGACAAATAAATCCAGGCGATGTCATCGACGTTGCAGGAATCTTCCTACCGACACCATATACGGGCTTCAAAGCAATCCGCGCTGGTCTCCTAACAGACACCTATCTGGAAGCTCAACATGTGAACCAACACAAGAAAGCATATGATGATCTAACTTTTGATGCCAGAACATTCCGAAGGATTGAGCAATATAAAAATTCCGGTCATATGTACGAGTACTTGTCACATTCTATTGCGCCCGAGATCTATGGCCATTTGGATGTCAAAAAAGCTCTTCTTCTCCTTCTAATCGGTGGTGTCACGAAAGAGATGGGGGATGGGATGCGAATACGTGGAGACATCAACATCTGCCTCATGGGAGA-------------------------------------------------------------------------------------------------------------------------------------------------------------------------------------------------------------------------------------------------------------------------------------------------------------------------------------------------------------------------------------------------------------------------------------------------------------------------------------------------------------------------------------------------------------------------------------------------------------------------------------------------------------------------------------------------------------------------------------------------------------------------------------------------------------------------------------------------------------------------------------------------------------------------------------------------------------------------------------------------------------------------------------------------------------------------------------------------------------------------
>HM441284.1_Cladia_fuliginosa_voucher_F:HTL_19989h_DNA_replication_licensing_factor_(MCM7)_gene,_partial_cds
-------------------------------------------------------------------------------------------------------------------------------------------------------------------------------------------------------------------------------------------------------------------------------------------------------------------------------------------------------------------------------------------------------------------------------------------------------------------------------------------------------------------------------------------------------------------------------------------------------------------------------------------------------------------------------------------------------------------------------------------------------------------------------------------------------------------CAGTGACTGCGAAGCAATTCACCCCATTAACCGAATGCCCATCGGACGAATGCAAGCAGAACAATTCTAAAGGCCAACTGTTCTTGTCGACGCGAGCATCCAAATTCCTACCTTTCCAAGAAGTCAAGATACAAAAATTGGCAGATCAAGTACCTGTCGGCCACATTCCTCGGACTCTAACAGTACACTGCCACGGTACCTTGACCAGACAGATAAACCCAGGGGATGTCATCGACGTTGCGGGAATCTTTCTTCCAACCCCATATACAGGATTCAAAGCCATCCGGGCTGGGCTCTTAACTGATACCTACTTAGAAGCTCAACATGTCAATCAACACAAGAAGG--------------------------------------------------------------------------------------------------------------------------------------------------------------------------------------------------------------------------------------------------------------------------------------------------------------------------------------------------------------------------------------------------------------------------------------------------------------------------------------------------------------------------------------------------------------------------------------------------------------------------------------------------------------------------------------------------------------------------------------------------------------------------------------------------------------------------------------------------------------------------------------------------------------------------------------------------------------------------------------------------------------------------------------------------------------------------------------------------------------------------------------------------------------------------------------------------------------------------------------------------------------------------------------------------------------------------------------------------------
>HM441291.1_Cladia_sullivanii_voucher_F:HTL_19976b_DNA_replication_licensing_factor_(MCM7)_gene,_partial_cds
-------------------------------------------------------------------------------------------------------------------------------------------------------------------------------------------------------------------------------------------------------------------------------------------------------------------------------------------------------------------------------------------------------------------------------------------------------------------------------------------------------------------------------------------------------------------------------------------------------------------------------------------------------------------------------------------------------------------------------------------------------------------------------------------------------------------CAGTGACTGCGAAGCAATTCACCCCATTAACCGAATGCCCATCGGACGAATGCAAGCAGAACAATTCTAAAGGCCAACTGTTCTTGTCGACGCGAGCATCCAAATTCCTACCTTTCCAAGAAGTCAAGATACAAGAAATGGCTGATCAAGTAGCTGTCGGCCACATTCCTCGGACTCTAACAGTACACTGCCACGGTACCTTGACCAGACAGATAAACCCAGGGGATGTCATCGACGTTGCGGGAATCTTTCTTCCAACCCCATATACAGGATTCAAAGCCATCCGGGCTGGGCTCTTAACTGATACCTACTTAGAAGCTCAATACGTTAATCAACACAAGAAAGCATACGATGATTTAGTATTCGATGCTAGAA--------------------------------------------------------------------------------------------------------------------------------------------------------------------------------------------------------------------------------------------------------------------------------------------------------------------------------------------------------------------------------------------------------------------------------------------------------------------------------------------------------------------------------------------------------------------------------------------------------------------------------------------------------------------------------------------------------------------------------------------------------------------------------------------------------------------------------------------------------------------------------------------------------------------------------------------------------------------------------------------------------------------------------------------------------------------------------------------------------------------------------------------------------------------------------------------------------------------------------------------------------------------------------------------------------------------------
>HM441289.1_Cladia_retipora_voucher_F:HTL_19989g_DNA_replication_licensing_factor_(MCM7)_gene,_partial_cds
-------------------------------------------------------------------------------------------------------------------------------------------------------------------------------------------------------------------------------------------------------------------------------------------------------------------------------------------------------------------------------------------------------------------------------------------------------------------------------------------------------------------------------------------------------------------------------------------------------------------------------------------------------------------------------------------------------------------------------------------------------------------------------------------------------------------CAGTGACTGCGAAGCAATTCACCCCATTGACTGAATGCCCTTCAGATGAATGCAAGCAGAACAACTCTAAAGGCCAATTGTTCTTGTCGACACGAGCATCTAAATTCCTACCTTTCCAAGAAGTCAAGATACAAGAAATGGCTGATCAGGAACCTGTCGGTCACATCCCTCGGACTCTAACAGTACATTGCCACGGTACCTTGACTAGACAGATCAATCCAGGGGATGTCATCGACATTGCAGGGATTTTTCTTCCAACGCCCTATACGGGATTTAAAGCCATTCGGGCTGGTCTCTTAACAGATACCTATCTTGAAGCTCAATATGTTAATCAACACAAGAAAGCATACGATGATCTAGTCTTCGATGCCAGAACGTTTCGGAGAATCGAGCAATACAAACATTCAGGCCATATGTATGAGTACCTGTCACAATCCATTGCACCAGAGATCTACGGTCATCTAGATGTTAAGAAAGCCC-----------------------------------------------------------------------------------------------------------------------------------------------------------------------------------------------------------------------------------------------------------------------------------------------------------------------------------------------------------------------------------------------------------------------------------------------------------------------------------------------------------------------------------------------------------------------------------------------------------------------------------------------------------------------------------------------------------------------------------------------------------------------------------------------------------------------------------------------------------------------------------------------------------------------------------------------------------------------------------------------------------------------------------------------------------------------------------------------------------------------------------------------------------------------------------------------------------------
>HM441288.1_Cladia_retipora_voucher_F:HTL_19976a_DNA_replication_licensing_factor_(MCM7)_gene,_partial_cds
-------------------------------------------------------------------------------------------------------------------------------------------------------------------------------------------------------------------------------------------------------------------------------------------------------------------------------------------------------------------------------------------------------------------------------------------------------------------------------------------------------------------------------------------------------------------------------------------------------------------------------------------------------------------------------------------------------------------------------------------------------------------------------------------------------------------CAGTGACTGCGAAGCAATTCACCCCATTGACTGAATGCCCTTCAGATGAATGCAAGCAGAACAACTCTAAAGGCCAATTGTTCTTGTCGACACGAGCATCTAAATTCCTACCTTTCCAAGAAGTCAAGATACAAGAAATGGCTGATCAGGTACCTGTCGGTCACATCCCTCGGACTCTAACAGTACATTGCCACGGTACCTTGACTAGACAGATCAATCCAGGGGATGTTATCGACGTTGCAGGTATTTTTCTTCCAACGCCCTACACAGGATTTAAAGCCATTCGGGCTGGTCTCTTAACAGATACCTACCTTGAAGCTCAATATGTTAATCAACACAAGAAAGCATACGATGATCTAGTCTTCGATGCCAGAACGTTTCGGAGAATCGAGCAATACAAACATTCAGGCCATATGTATGAGTACCTGTCACAATCCATTGCACCAGAGATCTACGGTCATCTAGATGTTAAGAAAGCCC-----------------------------------------------------------------------------------------------------------------------------------------------------------------------------------------------------------------------------------------------------------------------------------------------------------------------------------------------------------------------------------------------------------------------------------------------------------------------------------------------------------------------------------------------------------------------------------------------------------------------------------------------------------------------------------------------------------------------------------------------------------------------------------------------------------------------------------------------------------------------------------------------------------------------------------------------------------------------------------------------------------------------------------------------------------------------------------------------------------------------------------------------------------------------------------------------------------------
>HM441282.1_Cladia_ferdinandii_voucher_CANB:McCrum_DNA_replication_licensing_factor_(MCM7)_gene,_partial_cds
-------------------------------------------------------------------------------------------------------------------------------------------------------------------------------------------------------------------------------------------------------------------------------------------------------------------------------------------------------------------------------------------------------------------------------------------------------------------------------------------------------------------------------------------------------------------------------------------------------------------------------------------------------------------------------------------------------------------------------------------------------------------------------------------------------------------CAGTGACTGCGAAGCAATTCACCCCATTGACTGAATGCCCTTCAGATGAATGCAAGCAGAACAACTCCAAAGGCCAATTGTTCTTGTCGACACGAGCATCTAAATTCCTACCTTTCCAAGAAGTCAAGATACAAGAAATGGCTGATCAGGAACCTGTCGGTCACATCCCTCGGACTCTAACAGTACATTGCCACGGTACCTTGACTAGACAGATCAATCCAGGGGATGTCATCGACGTTGCAGGTATTTTTCTTCCAACGCCCTATACAGGATTTAAAGCCATTCGGGCTGGTCTCTTAACAGATACCTACCTTGAAGCTCAATATGTTAATCAACACAAGAAAGCATACGATGATCTAGTCTTCGATGCCAGAACGTTTCGGAGAATCGAGCAATACAAACATTCAGGCCATATGTATGAGTACCTGTCACAATCCATTGCACCAGAGATCTACGGTCATCTAGATGTTAAGAAAGCCC-----------------------------------------------------------------------------------------------------------------------------------------------------------------------------------------------------------------------------------------------------------------------------------------------------------------------------------------------------------------------------------------------------------------------------------------------------------------------------------------------------------------------------------------------------------------------------------------------------------------------------------------------------------------------------------------------------------------------------------------------------------------------------------------------------------------------------------------------------------------------------------------------------------------------------------------------------------------------------------------------------------------------------------------------------------------------------------------------------------------------------------------------------------------------------------------------------------------
>HM441283.1_Cladia_ferdinandii_voucher_CANB:Cranfield_DNA_replication_licensing_factor_(MCM7)_gene,_partial_cds
-------------------------------------------------------------------------------------------------------------------------------------------------------------------------------------------------------------------------------------------------------------------------------------------------------------------------------------------------------------------------------------------------------------------------------------------------------------------------------------------------------------------------------------------------------------------------------------------------------------------------------------------------------------------------------------------------------------------------------------------------------------------------------------------------------------------CAGTGACTGCGAAGCAATTCACCCCATTGACTGAATGCCCTTCAGATGAATGCAAGCAGAACAACTCCAAAGGCCAATTGTTCTTGTCGACACGAGCATCTAAATTCCTACCTTTCCAAGAAGTCAAGATACAAGAAATGGCTGATCAGGAACCTGTCGGTCACATCCCTCGGACTCTAACAGTACATTGCCACGGTACCTTGACTAGACAGATCAATCCAGGGGATGTCATCGACGTTGCAGGTATTTTTCTTCCAACGCCCTATACAGGATTTAAAGCCATTCGGGCTGGTCTCTTAACAGATACCTACCTTGAAGCTCAATATGTTAATCAACACAAGAAAGCATACGATGATCTAGTCTTCGATGCCAGAACGTTTCGGAGAATCGAGCAATACAAACATTCAGGCCATATGTATGAGTACCTGTCACAATCCATTGCACCAGAGATCTACGGTCATCTAGATGTTAAGAAAGCCC-----------------------------------------------------------------------------------------------------------------------------------------------------------------------------------------------------------------------------------------------------------------------------------------------------------------------------------------------------------------------------------------------------------------------------------------------------------------------------------------------------------------------------------------------------------------------------------------------------------------------------------------------------------------------------------------------------------------------------------------------------------------------------------------------------------------------------------------------------------------------------------------------------------------------------------------------------------------------------------------------------------------------------------------------------------------------------------------------------------------------------------------------------------------------------------------------------------------
>HM441277.1_Cladia_corallaizon_voucher_CANB:Elix_36942_DNA_replication_licensing_factor_(MCM7)_gene,_partial_cds
-------------------------------------------------------------------------------------------------------------------------------------------------------------------------------------------------------------------------------------------------------------------------------------------------------------------------------------------------------------------------------------------------------------------------------------------------------------------------------------------------------------------------------------------------------------------------------------------------------------------------------------------------------------------------------------------------------------------------------------------------------------------------------------------------------------------CAGTGACTGCGAAGCAATTCACCCCCTTGAAGGAATGCCCTTCAGATGAATGCAAGCAGAACAACTCCCAAGGCCAATTGTTCTTGTCGACACGAGCATCCAAATTCCTACCTTTCCAAGAAGTCAAGATACAAGAAATGGCTGACCAGGTACCTGTCGGTCACATCCCTCGGACTCTAACAGTACATTGCCACGGTACCTTGACTAGACAGATCAATCCAGGGGATGTCATCGACGTTGCAGGTATTTTTCTTCCAACGCCCTATACAGGATATAAAGCCATTCGGGCTGGTCTCTTAACAGATACCTACCTTGAAGCTCAATATGTTAATCAACACAAGAAAGCATACGATGATCTAGTCTTCGATGCCAGAACGTTTCGGAGAATCGAGCAATACAAACATTCAGGCCATATGTATGAGTACCTGTCACAATCCATTGCACCAGAGATCTACGGTCATCTAGATGTTAAGAAAGCCC-----------------------------------------------------------------------------------------------------------------------------------------------------------------------------------------------------------------------------------------------------------------------------------------------------------------------------------------------------------------------------------------------------------------------------------------------------------------------------------------------------------------------------------------------------------------------------------------------------------------------------------------------------------------------------------------------------------------------------------------------------------------------------------------------------------------------------------------------------------------------------------------------------------------------------------------------------------------------------------------------------------------------------------------------------------------------------------------------------------------------------------------------------------------------------------------------------------------
>HM441278.1_Cladia_corallaizon_voucher_CANB:Elix_39642b_DNA_replication_licensing_factor_(MCM7)_gene,_partial_cds
-------------------------------------------------------------------------------------------------------------------------------------------------------------------------------------------------------------------------------------------------------------------------------------------------------------------------------------------------------------------------------------------------------------------------------------------------------------------------------------------------------------------------------------------------------------------------------------------------------------------------------------------------------------------------------------------------------------------------------------------------------------------------------------------------------------------CAGTGACTGCGAAGCAATTCACCCCATTGACTGAATGCCCTTCAGATGAATGCAAGCAGAACAACTCCAAAGGCCAATTGTTCTTGTCGACACGAGCATCCAAATTCCTACCTTTCCAAGAAGTCAAGATACAAGAAATGGCTGACCAGGTACCTGTCGGTCACATCCCTCGGACTCTAACAGTACATTGCCACGGTACCTTGACTAGACAGATCAATCCAGGGGATGTCATCGACGTTGCAGGTATTTTTCTTCCAACGCCCTATACAGGATATAAAGCCATTCGGGCTGGTCTCTTAACAGATACCTACCTTGAAGCTCAATATGTTAATCAACACAAGAAAGCATACGATGATCTAGTCTTCGATGCCAGAACGTTTCGGAGAATCGAGCAATACAAACATTCAGGCCATATGTATGAGTACCTGTCACAATCCATTGCACCAGAGATCTACGGTCATCTAGATGTTAAGAAAGCCC-----------------------------------------------------------------------------------------------------------------------------------------------------------------------------------------------------------------------------------------------------------------------------------------------------------------------------------------------------------------------------------------------------------------------------------------------------------------------------------------------------------------------------------------------------------------------------------------------------------------------------------------------------------------------------------------------------------------------------------------------------------------------------------------------------------------------------------------------------------------------------------------------------------------------------------------------------------------------------------------------------------------------------------------------------------------------------------------------------------------------------------------------------------------------------------------------------------------
>KC148475.1_Cladia_aggregata_voucher_HTL20011c(F)_DNA_replication_licensing_factor_(Mcm7)_gene,_partial_cds
-----------------------------------------------------------------------------------------------------------------------------------------------------------------------------------------------------------------------------------------------------------------------------------------------------------------------------------------------------------------------------------------------------------------------------------------------------------------------------------------------------------------------------------------------------------------------------------------------------------------------------------------------------------------------------------------------------------------------------------------------------------------------------------------------------------------------------------------------------------------------------------------------------------------------------------------------------------------------------------------------------------------------------------------------------------------------------?CTTCCAACACCTTATACAGGAATTAAGGCCATCCGGGCTCCTACCTTGACAGATACCTACCTAGAAGCTCAATATGTCAATCAACATAAGAAGGCATACGATGATCTAGTCTTCGATGCTAGAACATTTCGGAGAATTGAGCAATACAAAAATTCAGGCCACATGTATGAGTACCTGTCACGGTCCATTGCCCCAGAGATCTACGGCCATCAAGATGTCAAGAAAGCCA-----------------------------------------------------------------------------------------------------------------------------------------------------------------------------------------------------------------------------------------------------------------------------------------------------------------------------------------------------------------------------------------------------------------------------------------------------------------------------------------------------------------------------------------------------------------------------------------------------------------------------------------------------------------------------------------------------------------------------------------------------------------------------------------------------------------------------------------------------------------------------------------------------------------------------------------------------------------------------------------------------------------------------------------------------------------------------------------------------------------------------------------------------------------------------------------------------------------
>KC148469.1_Cladia_aggregata_voucher_HTL20011a(F)_DNA_replication_licensing_factor_(Mcm7)_gene,_partial_cds
-------------------------------------------------------------------------------------------------------------------------------------------------------------------------------------------------------------------------------------------------------------------------------------------------------------------------------------------------------------------------------------------------------------------------------------------------------------------------------------------------------------------------------------------------------------------------------------------------------------------------------------------------------------------------------------------------------------------------------------------------------------------------------------------------------------------------------------------------------------------GATGCAAGCAGAACAACTCCAAAGGCCAATTATTCTTGTCGACAAGAGCGTCCAAATTCCTACCTTTCCAAGAAGGAAAGATACAAGAAATGGCTGACCAAGTACCCGTTGGTCAAATCCCGCGGACTCTAACAGTACATTGCCACGGTACCTTGACCAGACAGATAAACCCAGGGGATGTCATCGACGTTGCAGGAATAATTCTTCCAACACCTTATACAGGATTTAGGGCCATCCGGCCCTTTCTTTTGACAGATACCTACCTAGAAGCTCAATATGTCAATCAACATAAGAAGGCATACGATGAAGTAGTCTTCGATGCTAGAACATTTCGGAGAATTGAACAATACAAAAATTCAGGCCACATGTATGAGTACCTGTCACGGGCCATTGCCCCAGAGATCTACGGCCATCAAGATGTCAAGAAAGCCC-----------------------------------------------------------------------------------------------------------------------------------------------------------------------------------------------------------------------------------------------------------------------------------------------------------------------------------------------------------------------------------------------------------------------------------------------------------------------------------------------------------------------------------------------------------------------------------------------------------------------------------------------------------------------------------------------------------------------------------------------------------------------------------------------------------------------------------------------------------------------------------------------------------------------------------------------------------------------------------------------------------------------------------------------------------------------------------------------------------------------------------------------------------------------------------------------------------------
>KC148410.1_Cladia_aggregata_voucher_Knight61705(OTA)_DNA_replication_licensing_factor_(Mcm7)_gene,_partial_cds
-------------------------------------------------------------------------------------------------------------------------------------------------------------------------------------------------------------------------------------------------------------------------------------------------------------------------------------------------------------------------------------------------------------------------------------------------------------------------------------------------------------------------------------------------------------------------------------------------------------------------------------------------------------------------------------------------------------------------------------------------------------------------------------------------------------------------------------------------------------------GATGCAAGCAGAACAACTCCAAAGGTCAATTATTCTTGTCGACTAGAGCGTCCAAATTCCTACCTTTCCAAGAAGCCAAGATACAAGAAATGGCTGACCAAGTACCCGTTGGTCACATCCCGCGGACTCTAACAGTACATTGCCACGGTACCTTGACCAGACAGATAAATCCAGGGGATGTCATCGACGTTGCAGGAATTTTTCTTCCAACACCTTATACAGGATTTAAGGCCATCTCGGCTGGTCTTTTGACAGATACCTACCTAGAAGCTCAACATGTCAATCAACATAAGAAGGCATACGATGATCTAGCCTTCGATGCTAGAACATCTCGGAGAATTGAGCAATACAAACATT--------------------------------------------------------------------------------------------------------------------------------------------------------------------------------------------------------------------------------------------------------------------------------------------------------------------------------------------------------------------------------------------------------------------------------------------------------------------------------------------------------------------------------------------------------------------------------------------------------------------------------------------------------------------------------------------------------------------------------------------------------------------------------------------------------------------------------------------------------------------------------------------------------------------------------------------------------------------------------------------------------------------------------------------------------------------------------------------------------------------------------------------------------------------------------------------------------------------------------------------------------------------------------------------
>KC155579.1_Cladia_aggregata_strain_Burgaz2(MACB)_DNA_replication_licensing_factor_(MCM7)_gene,_partial_cds
-------------------------------------------------------------------------------------------------------------------------------------------------------------------------------------------------------------------------------------------------------------------------------------------------------------------------------------------------------------------------------------------------------------------------------------------------------------------------------------------------------------------------------------------------------------------------------------------------------------------------------------------------------------------------------------------------------------------------------------------------------------------------------------------------------------------------------AGCAGTTCACCCCATTGACTGAATGCCCTTCAGAGGAATGCAAGCAGAACAACTCCAAAGGTCAATTATTCTTGTCGACACGAGCGTCCAAATTCCTACCTTTCCAAGAAGTCAAGATACAAGAAATGGCTGACCAAGTACCCGTTGGTCACATCCCGCGGACACTAACAGTACATTGCCACGGTACCTTGACCAGACAGATAAACCCGGGGGATGTCATCGACGTTGCAGGAATCTTTCTTCCCACACCTTATACAGGATTTAAGGCCATTCGGGCTGGTCTTTTGACAGATACCTACCTAGAAGCTCAACATGTCAATCAACATAAGAAGGCATACGATGATCTAGTCTTCGATGCTAGAACCTTTCGGAGAATTGAGCAATACAAACATTCAGGCCACATGTATGAGTACCTGTCACGGTCCATTGCTCCAGAGATCTACGGCCATCAAGATGTTAAGAAAGCCCTACTGCTCCTCCTCATTGGCGGTGTCACGAAAGAAATGGGACCA---------------------------------------------------------------------------------------------------------------------------------------------------------------------------------------------------------------------------------------------------------------------------------------------------------------------------------------------------------------------------------------------------------------------------------------------------------------------------------------------------------------------------------------------------------------------------------------------------------------------------------------------------------------------------------------------------------------------------------------------------------------------------------------------------------------------------------------------------------------------------------------------------------------------------------------------------------------------------------------------------------------------------------------------------------------------------------------------------------------------------------------------------------------------
>KC148452.1_Cladia_aggregata_voucher_HTL19994h(F)_DNA_replication_licensing_factor_(Mcm7)_gene,_partial_cds
-------------------------------------------------------------------------------------------------------------------------------------------------------------------------------------------------------------------------------------------------------------------------------------------------------------------------------------------------------------------------------------------------------------------------------------------------------------------------------------------------------------------------------------------------------------------------------------------------------------------------------------------------------------------------------------------------------------------------------------------------------------------------------------------------------------------------------------------------------------------GATGCAAGCAGAACAACTCCAAAGGTCAATTATTCTTGTCGACACGAGCGTCCAAATTCCTACCTTTCCAAGAAGTCAAGATACAAGAAATGGCTGACCAAGTACCCGTTGGTCACATCCCGCGGACACTAACAGTACATTGCCACGGTACCTTGACCAGACAGATAAACCCGGGGGATGTCATCGACGTTGCAGGAATCTTTCTTCCCACACCTTATACAGGATTTAAGGCCATTCGGGCTGGTCTTTTGACAGATACCTACCTAGAAGCTCAACATGTCAATCAACATAAGAAGGCATACGATGATCTAGTCTTCGATGCTAGAACCTTTCGGAGAATTGAGCAATACAAACTTTCAGGCCACATGTATGAGTACCTGTCACGGTCCATTGCCCCAGAGATCTACGGCCACCAAGATGTTAAGAAAGCCC-----------------------------------------------------------------------------------------------------------------------------------------------------------------------------------------------------------------------------------------------------------------------------------------------------------------------------------------------------------------------------------------------------------------------------------------------------------------------------------------------------------------------------------------------------------------------------------------------------------------------------------------------------------------------------------------------------------------------------------------------------------------------------------------------------------------------------------------------------------------------------------------------------------------------------------------------------------------------------------------------------------------------------------------------------------------------------------------------------------------------------------------------------------------------------------------------------------------
>KC148455.1_Cladia_aggregata_voucher_HTL19975g(F)_DNA_replication_licensing_factor_(Mcm7)_gene,_partial_cds
-------------------------------------------------------------------------------------------------------------------------------------------------------------------------------------------------------------------------------------------------------------------------------------------------------------------------------------------------------------------------------------------------------------------------------------------------------------------------------------------------------------------------------------------------------------------------------------------------------------------------------------------------------------------------------------------------------------------------------------------------------------------------------------------------------------------------------------------------------------------AATGCAAGCAGAACAACTCCAAAGGTCAATTATTCTTGTCGACAAGAGCGTCCAAATTCCTACCTTTCCAAGAAGTCAAGATACAAGAAATGGCTGACCAAGTTCCCGTTGGTCACATCCCGCGAACTCTAACAGTACATTGCCACGGTACCTTGACCAGACAGATCAACCCAGGGGATGTCATCGACGTTGCAGGAATCTTTCTTCCAACACCTTATACAGGATTTAAGGCCATCCGGGCTGGTCTTTTGACAGATACCTACCTAGAAGCTCAACATGTCAATCAACATAAGAAGGCATACGATGATCTAGTCTTCGATGCTAGAACATTTCGGAGAATTGAGCAATACAAAAATTCAGGCCACATGTATGAGTACCTGTCACGGTCCATTGCCCCAGAAATATACGGCCATCAAGATGTCAAGAAAGCCC-----------------------------------------------------------------------------------------------------------------------------------------------------------------------------------------------------------------------------------------------------------------------------------------------------------------------------------------------------------------------------------------------------------------------------------------------------------------------------------------------------------------------------------------------------------------------------------------------------------------------------------------------------------------------------------------------------------------------------------------------------------------------------------------------------------------------------------------------------------------------------------------------------------------------------------------------------------------------------------------------------------------------------------------------------------------------------------------------------------------------------------------------------------------------------------------------------------------
>KC148395.1_Cladia_aggregata_voucher_Knight61711(OTA)_DNA_replication_licensing_factor_(Mcm7)_gene,_partial_cds
-------------------------------------------------------------------------------------------------------------------------------------------------------------------------------------------------------------------------------------------------------------------------------------------------------------------------------------------------------------------------------------------------------------------------------------------------------------------------------------------------------------------------------------------------------------------------------------------------------------------------------------------------------------------------------------------------------------------------------------------------------------------------------------------------------------------------------------------------------------------GATGCAAGCAGAACAACTCCAAAGGTCAATTATTCTTATCGACAAGAGCGTCCAAATTCCTACCTTTCCAAGAAGTCGTGATACAAGAAATGGCTGACCAAGTACCCGTTGGTCACATCCCGCGGACTCTAACAGTACATTGCCACGGTACCTTGACCAGACAGATAAACCCAGGGGATGTCATCGACGTTGCAGGAATCTTTCTTCCAACACCTTATACAGGATTCAAGGCCATACGGGCTGGTCTTTTGACAGATACCTACCTAGAAGCTCAACATGTCAATCAACATAAGAAGGCATACGATGATCTAGTCTTCGATGCTAGAACATTTCGGAGAATTGAGCAATACAAAAATTCAGGCCACATGTATGAGTACCTGTCACGGTCCATTGCCCCAGAAATATACGGCCATCAAGATGTCAAGAAAGCCC-----------------------------------------------------------------------------------------------------------------------------------------------------------------------------------------------------------------------------------------------------------------------------------------------------------------------------------------------------------------------------------------------------------------------------------------------------------------------------------------------------------------------------------------------------------------------------------------------------------------------------------------------------------------------------------------------------------------------------------------------------------------------------------------------------------------------------------------------------------------------------------------------------------------------------------------------------------------------------------------------------------------------------------------------------------------------------------------------------------------------------------------------------------------------------------------------------------------
>KC148405.1_Cladia_aggregata_voucher_Hayward4634(F)_DNA_replication_licensing_factor_(Mcm7)_gene,_partial_cds
-------------------------------------------------------------------------------------------------------------------------------------------------------------------------------------------------------------------------------------------------------------------------------------------------------------------------------------------------------------------------------------------------------------------------------------------------------------------------------------------------------------------------------------------------------------------------------------------------------------------------------------------------------------------------------------------------------------------------------------------------------------------------------------------------------------------------------------------------------------------GATGCAAGCAGAACAACTCCAAAGGTCAATTATTCTTATCGACAAGAGCGTCCAAATTCCTACCTTTCCAAGAAGTCAAGATACAAGAAATGGCTGACCAAGTACCCGTTGGTCACATCCCGCGGACTCTAACAGTACATTGCCACGGTACCTTGACCAGACAGATAAACCCAGGGGATGTCATCGACGTTGCAGGAATCTTTCTTCCAACACCTTATACAGGATTCAAGGCCATACGGGCTGGTCTTTTGACAGATACCTACCTAGAAGCTCAACATGTCAATCAACATAAGAAGGCATACGATGATCTAGTCTTCGATGCTAGAACATTTCGGAGAATTGAGCAATACAAAAATTCAGGCCACATGTATGAGTACCTGTCACGGTCCATTGCCCCAGAAATATACGGCCATCAAGATGTCAAGAAAGCCC-----------------------------------------------------------------------------------------------------------------------------------------------------------------------------------------------------------------------------------------------------------------------------------------------------------------------------------------------------------------------------------------------------------------------------------------------------------------------------------------------------------------------------------------------------------------------------------------------------------------------------------------------------------------------------------------------------------------------------------------------------------------------------------------------------------------------------------------------------------------------------------------------------------------------------------------------------------------------------------------------------------------------------------------------------------------------------------------------------------------------------------------------------------------------------------------------------------------
>KC148422.1_Cladia_aggregata_voucher_Blanchon003104a(RAMK)_DNA_replication_licensing_factor_(Mcm7)_gene,_partial_cds
-------------------------------------------------------------------------------------------------------------------------------------------------------------------------------------------------------------------------------------------------------------------------------------------------------------------------------------------------------------------------------------------------------------------------------------------------------------------------------------------------------------------------------------------------------------------------------------------------------------------------------------------------------------------------------------------------------------------------------------------------------------------------------------------------------------------------------AGCAGTTCACCCCATTGACTGAATGCCCTTCAGAGGAATGCAAGCAGAACAACTCCAAAGGTCAATTATTCTTATCGACAAGAGCGTCCAAATTCCTACCTTTCCAAGAAGTCAAGATACAAGAAATGGCTGACCAAGTACCCGTTGGTCACATCCCGCGGACTCTAACAGTACATTGCCACGGTACCTTGACCAGACAGATAAACCCAGGGGATGTCATCGACGTTGCAGGAATCTTTCTTCCAACACCTTATACAGGATTCAAGGCCATACGGGCTGGTCTTTTGACAGATACCTACCTAGAAGCTCAACATGTCAATCAACATAAGAAGGCATACGATGATCTAGTCTTCGATGCTAGAACATTTCGGAGAATTGAGCAATACAAAAATTCAGGCCACATGTATGAGTACCTGTCACGGTCCATTGCCCCAGAAATATACGGCCATCAAGATGTCAAGAAAGCCC-----------------------------------------------------------------------------------------------------------------------------------------------------------------------------------------------------------------------------------------------------------------------------------------------------------------------------------------------------------------------------------------------------------------------------------------------------------------------------------------------------------------------------------------------------------------------------------------------------------------------------------------------------------------------------------------------------------------------------------------------------------------------------------------------------------------------------------------------------------------------------------------------------------------------------------------------------------------------------------------------------------------------------------------------------------------------------------------------------------------------------------------------------------------------------------------------------------------
>KC148423.1_Cladia_aggregata_voucher_Blanchon003104b(RAMK)_DNA_replication_licensing_factor_(Mcm7)_gene,_partial_cds
-------------------------------------------------------------------------------------------------------------------------------------------------------------------------------------------------------------------------------------------------------------------------------------------------------------------------------------------------------------------------------------------------------------------------------------------------------------------------------------------------------------------------------------------------------------------------------------------------------------------------------------------------------------------------------------------------------------------------------------------------------------------------------------------------------------------------------AGCAGTTCACCCCATTGACTGAATGCCCTTCAGAGGAATGCAAGCAGAACAACTCCAAAGGTCAATTATTTTTATCGACAAGAGCGTCCAAATTCCTACCTTTCCAAGAAGTCAAGATACAAGAAATGGCTGACCAAGTACCCGTTGGTCACATCCCGCGGACTCTAACAGTACATTGCCACGGTACCTTGACCAGACAGATAAACCCAGGGGATGTCATCGACGTTGCAGGAATCTTTCTTCCAACACCTTATACAGGATTCAAGGCCATACGGGCTGGTCTTTTGACAGATACCTACCTAGAAGCTCAACATGTCAATCAACATAAGAAGGCATACGATGATCTAGTCTTCGATGCTAGAACATTTCGGAGAATTGAGCAATACAAAAATTCAGGCCACATGTATGAGTACCTGTCACGGTCCATTGCCCCAGAAATATACGGCCATCAAGATGTCAAGAAAGCCC-----------------------------------------------------------------------------------------------------------------------------------------------------------------------------------------------------------------------------------------------------------------------------------------------------------------------------------------------------------------------------------------------------------------------------------------------------------------------------------------------------------------------------------------------------------------------------------------------------------------------------------------------------------------------------------------------------------------------------------------------------------------------------------------------------------------------------------------------------------------------------------------------------------------------------------------------------------------------------------------------------------------------------------------------------------------------------------------------------------------------------------------------------------------------------------------------------------------
>KC148417.1_Cladia_aggregata_voucher_Knight08(F)_DNA_replication_licensing_factor_(Mcm7)_gene,_partial_cds
-------------------------------------------------------------------------------------------------------------------------------------------------------------------------------------------------------------------------------------------------------------------------------------------------------------------------------------------------------------------------------------------------------------------------------------------------------------------------------------------------------------------------------------------------------------------------------------------------------------------------------------------------------------------------------------------------------------------------------------------------------------------------------------------------------------------------------------------------------------------GATGCAAGCAGAACAACTCCAAAGGTCAATTATTCTTGTCGACAAGAGCGTCCAAATTCCTACCTTTCCAAGAAGTCAAGATACAAGAAATGGCTGACCAAGTACCCGTTGGTCACATCCCGCGGACTTTAACAGTACATTGCCACGGTACCTTGACCAGACAGATAAACCCAGGGGATGTCATCGACGTTGCAGGAATCTTTCTTCCAACACCTTATACAGGATTTAAGGCCATCCGGGCTTGCCTTTTGACAGATACCTACCTAGAAGCTCAATATGTCAATCAACATAGGAAGGCATACGATGATCTAGTCTTCGATGCTAGAACATTTCGGAGAATTGAACAATACAAAAATTCAGGCCACATGTATGAGTACCTGTCACGGTCCATTGCCCCAGAGATCTACGGCCATCAAGATGTCAAGAAAGCCC-----------------------------------------------------------------------------------------------------------------------------------------------------------------------------------------------------------------------------------------------------------------------------------------------------------------------------------------------------------------------------------------------------------------------------------------------------------------------------------------------------------------------------------------------------------------------------------------------------------------------------------------------------------------------------------------------------------------------------------------------------------------------------------------------------------------------------------------------------------------------------------------------------------------------------------------------------------------------------------------------------------------------------------------------------------------------------------------------------------------------------------------------------------------------------------------------------------------
>KC148386.1_Cladia_aggregata_voucher_Elix39100a(CANB)_DNA_replication_licensing_factor_(Mcm7)_gene,_partial_cds
-------------------------------------------------------------------------------------------------------------------------------------------------------------------------------------------------------------------------------------------------------------------------------------------------------------------------------------------------------------------------------------------------------------------------------------------------------------------------------------------------------------------------------------------------------------------------------------------------------------------------------------------------------------------------------------------------------------------------------------------------------------------------------------------------------------------------------------------------------GCCCTTCAGAGGAATGCAAGCAGAACAACTCTAAAGGTCAATTATTCTTGTCGACAAGAGCGTCCAAATTCCTACCTTTCCAAGAAGTCAAGATACAAGAAATGGCTGACCAAGTACCTGTTGGTAACATCCCGCGGACTCTAACAGTACATTGCCACGGTACCTTGACCAGACAGATAAACCCAGGGGATGTCATCGACGTTGCAGGAATCTTTCTTCCAACACCTTATACAGGATTTAAGGCCATCCGGGCTGGTCTTTTGACAGATACCTACCTAGAAGCTCAATATGTCAATCAACATAAGAAGGCGTACGATGATCTAGTCTTCGATGCTAGAACATTTCGGAGAATTGAACAATACAAACATTCAGGCCACATGTATGAGTACCTGTCACGGTCCATTGCCCCAGAGATCTACGGCCATCAAGATGTCAAGAAAGCCC-----------------------------------------------------------------------------------------------------------------------------------------------------------------------------------------------------------------------------------------------------------------------------------------------------------------------------------------------------------------------------------------------------------------------------------------------------------------------------------------------------------------------------------------------------------------------------------------------------------------------------------------------------------------------------------------------------------------------------------------------------------------------------------------------------------------------------------------------------------------------------------------------------------------------------------------------------------------------------------------------------------------------------------------------------------------------------------------------------------------------------------------------------------------------------------------------------------------
>KC148387.1_Cladia_aggregata_voucher_Elix39100b(CANB)_DNA_replication_licensing_factor_(Mcm7)_gene,_partial_cds
-------------------------------------------------------------------------------------------------------------------------------------------------------------------------------------------------------------------------------------------------------------------------------------------------------------------------------------------------------------------------------------------------------------------------------------------------------------------------------------------------------------------------------------------------------------------------------------------------------------------------------------------------------------------------------------------------------------------------------------------------------------------------------------------------------------------------------------------------------GCCCTTCAGAGGAATGCAAGCAGAACAACTCTAAAGGTCAATTATTCTTGTCGACAAGAGCGTCCAAATTCCTACCTTTCCAAGAAGTCAAGATACAAGAAATGGCTGACCAAGTACCTGTTGGTAACATCCCGCGGACTCTAACAGTACATTGCCACGGTACCTTGACCAGACAGATAAACCCAGGGGATGTCATCGACGTTGCAGGAATCTTTCTTCCAACACCTTATACAGGATTTAAGGCCATCCGGGCTGGTCTTTTGACAGATACCTACCTAGAAGCTCAATATGTCAATCAACATAAGAAGGCGTACGATGATCTAGTCTTCGATGCTAGAACATTTCGGAGAATTGAACAATACAAACATTCAGGCCACATGTATGAGTACCTGTCACGGTCCATTGCCCCAGAGATCTACGGCCATCAAGATGTCAAGAAAGCCC-----------------------------------------------------------------------------------------------------------------------------------------------------------------------------------------------------------------------------------------------------------------------------------------------------------------------------------------------------------------------------------------------------------------------------------------------------------------------------------------------------------------------------------------------------------------------------------------------------------------------------------------------------------------------------------------------------------------------------------------------------------------------------------------------------------------------------------------------------------------------------------------------------------------------------------------------------------------------------------------------------------------------------------------------------------------------------------------------------------------------------------------------------------------------------------------------------------------
>KC148388.1_Cladia_aggregata_voucher_Elix39131(CANB)_DNA_replication_licensing_factor_(Mcm7)_gene,_partial_cds
-------------------------------------------------------------------------------------------------------------------------------------------------------------------------------------------------------------------------------------------------------------------------------------------------------------------------------------------------------------------------------------------------------------------------------------------------------------------------------------------------------------------------------------------------------------------------------------------------------------------------------------------------------------------------------------------------------------------------------------------------------------------------------------------------------------------------------AGCAGTTCACCCCATTGACTGAATGCCCTTCAGAGGAATGCAAGCAGAACAACTCTAAAGGTCAATTATTCTTGTCGACAAGAGCGTCCAAATTCCTACCTTTCCAAGAAGTCAAGATACAAGAAATGGCTGACCAAGTACCTGTTGGTCACATCCCGCGGACTCTAACAGTACATTGCCACGGTACCTTGACCAGACAGATAAACCCAGGGGATGTCATCGACGTTGCAGGAATCTTTCTTCCAACACCTTATACAGGATTTAAGGCCATCCGGGCTGGTCTTTTGACAGATACCTACCTAGAAGCTCAATATGTCAATCAACATAAGAAGGCGTACGATGATCTAGTCTTCGATGCTAGAACATTTCGGAGAATTGAACAATACAAACATTCAGGCCACATGTATGAGTACCTGTCACGGTCCATTGCCCCAGAGATCTACGGCCATCAAGATGTCAAGAAAGCCC-----------------------------------------------------------------------------------------------------------------------------------------------------------------------------------------------------------------------------------------------------------------------------------------------------------------------------------------------------------------------------------------------------------------------------------------------------------------------------------------------------------------------------------------------------------------------------------------------------------------------------------------------------------------------------------------------------------------------------------------------------------------------------------------------------------------------------------------------------------------------------------------------------------------------------------------------------------------------------------------------------------------------------------------------------------------------------------------------------------------------------------------------------------------------------------------------------------------
>KC148424.1_Cladia_aggregata_voucher_Blanchon003103a(RAMK)_DNA_replication_licensing_factor_(Mcm7)_gene,_partial_cds
-------------------------------------------------------------------------------------------------------------------------------------------------------------------------------------------------------------------------------------------------------------------------------------------------------------------------------------------------------------------------------------------------------------------------------------------------------------------------------------------------------------------------------------------------------------------------------------------------------------------------------------------------------------------------------------------------------------------------------------------------------------------------------------------------------------------------------AGCGGTTCACCCCATTGACTGAATGCCCTTCAGAGGAATGCAAGCAGAACAACTCCAAAGGTCAATTATTCTTGTCGACACGAGCGTCCAAATTCCTACCTTTCCAAGAAGTCAAGATACAAGAAATGGCTGACCAAGTACCCGTTGGTCACATCCCGCGGACTCTAACAGTACATTGCCACGGTACCTTGACCAGACAGATAAACCCAGGGGATGTCATCGACGTTGCAGGAATCTTTCTTCCAACACCTTATACAGGATTTAAGGCCATCCGGGCTGGTCTTTTGACAGATACCTACCTAGAAGCTCAATATGTCAATCAACATAAGAAGGCATACGATGATCTAGTCTTCGATGCTAGAACATTTCGGAGAATTGAGCAATACAAACATTCAGGCCACATGTATGAGTACCTGTCACGGTCCATTGCCCCAGAAATCTACGGCCATCAAGATGTCAAGAAAGCCC-----------------------------------------------------------------------------------------------------------------------------------------------------------------------------------------------------------------------------------------------------------------------------------------------------------------------------------------------------------------------------------------------------------------------------------------------------------------------------------------------------------------------------------------------------------------------------------------------------------------------------------------------------------------------------------------------------------------------------------------------------------------------------------------------------------------------------------------------------------------------------------------------------------------------------------------------------------------------------------------------------------------------------------------------------------------------------------------------------------------------------------------------------------------------------------------------------------------
>KC148425.1_Cladia_aggregata_voucher_Blanchon003103b(RAMK)_DNA_replication_licensing_factor_(Mcm7)_gene,_partial_cds
-------------------------------------------------------------------------------------------------------------------------------------------------------------------------------------------------------------------------------------------------------------------------------------------------------------------------------------------------------------------------------------------------------------------------------------------------------------------------------------------------------------------------------------------------------------------------------------------------------------------------------------------------------------------------------------------------------------------------------------------------------------------------------------------------------------------------------AGCGGTTCACCCCATTGACAGAATGCCCTTCAGAGGAATGCAAGCAGAACAACTCCAAAGGTCAATTATTCTTGTCGACACGAGCGTCCAAATTCCTACCTTTCCAAGAAGTCAAGATACAAGAAATGGCTGACCAAGTACCCGTTGGTCACATCCCGCGGACTCTAACAGTACATTGCCACGGTACCTTGACCAGACAGATAAACCCAGGGGATGTCATCGACGTTGCAGGAATCTTTCTTCCAACACCTTATACAGGATTTAAGGCCATCCGGGCTGGTCTTTTGACAGATACCTACCTAGAAGCTCAATATGTCAATCAACATAAGAAGGCATACGATGATCTAGTCTTCGATGCTAGAACATTTCGGAGAATTGAGCAATACAAACATTCAGGCCACATGTATGAGTACCTGTCACGGTCCATTGCCCCAGAAATCTACGGCCATCAAGATGTCAAGAAAGCCC-----------------------------------------------------------------------------------------------------------------------------------------------------------------------------------------------------------------------------------------------------------------------------------------------------------------------------------------------------------------------------------------------------------------------------------------------------------------------------------------------------------------------------------------------------------------------------------------------------------------------------------------------------------------------------------------------------------------------------------------------------------------------------------------------------------------------------------------------------------------------------------------------------------------------------------------------------------------------------------------------------------------------------------------------------------------------------------------------------------------------------------------------------------------------------------------------------------------
>KC148482.1_Cladia_aggregata_voucher_HTL19989lA(F)_DNA_replication_licensing_factor_(Mcm7)_gene,_partial_cds
-------------------------------------------------------------------------------------------------------------------------------------------------------------------------------------------------------------------------------------------------------------------------------------------------------------------------------------------------------------------------------------------------------------------------------------------------------------------------------------------------------------------------------------------------------------------------------------------------------------------------------------------------------------------------------------------------------------------------------------------------------------------------------------------------------------------------------AGCAGTTCACCCCATTGACTGAATGCCCTTCAGAGGAATGCAAGCAGAACAACTCCAAAGGTCAATTATTCTTGTCGACAAGAGCGTCCAAATTCCTACCTTTCCAAGAAGTCAAGATACAAGAAATGGCTGACCAAGTACCCGTTGGTCACATCCCGCGGACTTTAACAGTACATTGCCACGGTACCTTGACCAGACAGATAAACCCAGGGGATGTCATCGACGTTGCAGGAATCTTTCTTCCAACACCTTATACAGGATTTAAGGCCATCCGGGCTGGGCTTTTGACAGATACCTACCTAGAAGCTCAATATGTCAATCAACATAAGAAGGCATACGATGATCTAGTCTTCGATGCTAGAACATTTCGGAGAATTGAACAATACAAAAATTCAGGCCACATGTATGAGTACCTGTCACGGTCCATTGCCCCAGAGATCTACGGCCATCAAGATGTCAAGAAAGCCC-----------------------------------------------------------------------------------------------------------------------------------------------------------------------------------------------------------------------------------------------------------------------------------------------------------------------------------------------------------------------------------------------------------------------------------------------------------------------------------------------------------------------------------------------------------------------------------------------------------------------------------------------------------------------------------------------------------------------------------------------------------------------------------------------------------------------------------------------------------------------------------------------------------------------------------------------------------------------------------------------------------------------------------------------------------------------------------------------------------------------------------------------------------------------------------------------------------------
>KC148483.1_Cladia_aggregata_voucher_HTL19989lB(F)_DNA_replication_licensing_factor_(Mcm7)_gene,_partial_cds
-------------------------------------------------------------------------------------------------------------------------------------------------------------------------------------------------------------------------------------------------------------------------------------------------------------------------------------------------------------------------------------------------------------------------------------------------------------------------------------------------------------------------------------------------------------------------------------------------------------------------------------------------------------------------------------------------------------------------------------------------------------------------------------------------------------------------------AGCAGTTCACCCCATTGACTGAATGCCCTTCAGAGGAATGCAAGCAGAACAACTCCAAAGGTCAATTATTCTTGTCGACAAGAGCGTCCAAATTCCTACCTTTCCAAGAAGTCAAGATACAAGAAATGGCTGACCAAGTACCCGTTGGTCACATCCCGCGGACTTTAACAGTACATTGCCACGGTACCTTGACCAGACAGATAAACCCAGGGGATGTCATCGACGTTGCAGGAATCTTTCTTCCAACACCTTATACAGGATTTAAGGCCATCCGGGCTGGGCTTTTGACAGATACCTACCTAGAAGCTCAATATGTCAATCAACATAAGAAGGCATACGATGATCTAGTCTTCGATGCTAGAACATTTCGGAGAATTGAACAATACAAAAATTCAGGCCACATGTATGAGTACCTGTCACGGTCCATTGCCCCAGAGATCTACGGCCATCAAGATGTCAAGAAAGCCC-----------------------------------------------------------------------------------------------------------------------------------------------------------------------------------------------------------------------------------------------------------------------------------------------------------------------------------------------------------------------------------------------------------------------------------------------------------------------------------------------------------------------------------------------------------------------------------------------------------------------------------------------------------------------------------------------------------------------------------------------------------------------------------------------------------------------------------------------------------------------------------------------------------------------------------------------------------------------------------------------------------------------------------------------------------------------------------------------------------------------------------------------------------------------------------------------------------------
>KC148484.1_Cladia_aggregata_voucher_HTL20018a(F)_DNA_replication_licensing_factor_(Mcm7)_gene,_partial_cds
-------------------------------------------------------------------------------------------------------------------------------------------------------------------------------------------------------------------------------------------------------------------------------------------------------------------------------------------------------------------------------------------------------------------------------------------------------------------------------------------------------------------------------------------------------------------------------------------------------------------------------------------------------------------------------------------------------------------------------------------------------------------------------------------------------------------------------------------------------------------------AGCAGAACAACTCCAAAGGTCAATTATTCTTGTCGACAAGAGCGTCCAAATTCCTACCTTTCCAAGAAGTCAAGATACAAGAAATGGCTGACCAAGTACCCGTTGGTCACATCCCGCGGACTTTAACAGTACATTGCCACGGTACCTTGACCAGACAGATAAACCCAGGGGATGTCATCGACGTTGCAGGAATCTTTCTTCCAACACCTTATACAGGATTTAAGGCCATCCGGGCTGGTCTTTTGACAGATACCTACCTAGAAGCTCAATATGTCAATCAACATAAGAAGGCATACGATGATCTAGTCTTCGATGCTAGAACATTTCGGAGAATTGAACAATACAAACATTCAGGCCACATGTATGAGTACCTGTCACGGTCCATTGCCCCCGAGATCTACGGCCATCAAGATGTCAAGAAAGCCC-----------------------------------------------------------------------------------------------------------------------------------------------------------------------------------------------------------------------------------------------------------------------------------------------------------------------------------------------------------------------------------------------------------------------------------------------------------------------------------------------------------------------------------------------------------------------------------------------------------------------------------------------------------------------------------------------------------------------------------------------------------------------------------------------------------------------------------------------------------------------------------------------------------------------------------------------------------------------------------------------------------------------------------------------------------------------------------------------------------------------------------------------------------------------------------------------------------------
>KC148487.1_Cladia_aggregata_voucher_HTL20034f(F)_DNA_replication_licensing_factor_(Mcm7)_gene,_partial_cds
-------------------------------------------------------------------------------------------------------------------------------------------------------------------------------------------------------------------------------------------------------------------------------------------------------------------------------------------------------------------------------------------------------------------------------------------------------------------------------------------------------------------------------------------------------------------------------------------------------------------------------------------------------------------------------------------------------------------------------------------------------------------------------------------------------------------------------AGCAGTTCACCCCATTGACTGAATGCCCTTCAGAGGAATGCAAGCAAAACAACTCCAAAGGTCAATTATTCTTGTCGACAAGAGCGTCCAAATTCCTACCTTTCCAAGAAGTCAAGATACAAGAAATGGCTGACCAAGTACCCGTTGGTCACATCCCGCGGACTTTAACAGTACATTGCCACGGTACCTTGACCAGACAGATAAACCCAGGGGATGTCATCGACGTTGCAGGAATCTTTCTTCCAACACCTTATACAGGATTTAAGGCCATCCGGGCTGGTCTTTTGACAGATACCTACCTAGAAGCTCAATATGTCAATCAACATAAGAAGGCATACGATGATCTAGTCTTCGATGCTAGAACATTTCGGAGAATTGAACAATACAAACATTCAGGCCACATGTATGAGTACCTGTCACGGTCCATTGCCCCAGAGATCTACGGCCATCAAGATGTCAAGAAAGCCC-----------------------------------------------------------------------------------------------------------------------------------------------------------------------------------------------------------------------------------------------------------------------------------------------------------------------------------------------------------------------------------------------------------------------------------------------------------------------------------------------------------------------------------------------------------------------------------------------------------------------------------------------------------------------------------------------------------------------------------------------------------------------------------------------------------------------------------------------------------------------------------------------------------------------------------------------------------------------------------------------------------------------------------------------------------------------------------------------------------------------------------------------------------------------------------------------------------------
>KC148404.1_Cladia_aggregata_voucher_Hayward4632(F)_DNA_replication_licensing_factor_(Mcm7)_gene,_partial_cds
-------------------------------------------------------------------------------------------------------------------------------------------------------------------------------------------------------------------------------------------------------------------------------------------------------------------------------------------------------------------------------------------------------------------------------------------------------------------------------------------------------------------------------------------------------------------------------------------------------------------------------------------------------------------------------------------------------------------------------------------------------------------------------------------------------------------------------------------------------------------GATGCAAGCAGAACAACTCCAAAGGTCAATTATTCTTGTCGACAAGAGCGTCCAAATTCCTACCTTTCCAAGAAGTCAAGATACAAGAAATGGCTGACCAAGTACCCGTTGGTCACATCCCGCGGACTTTAACAGTACATTGCCACGGTACCTTGACCAGACAGATAAACCCAGGGGATGTCATCGACGTTGCAGGAATCTTTCTTCCAACACCTTATACAGGATTTAAGGCCATCCGGGCTGGTCTTTTGACAGATACCTACCTAGAAGCTCAATATGTCAATCAACATAAGAAGGCATACGATGATCTAGTCTTCGATGCTAGAACATTTCGGAGAATTGAACAATACAAACATTCAGGCCACATGTATGAGTACCTGTCACGGTCCATTGCCCCAGAGATCTACGGCCATCAAGATGTCAAGAAAGCCC-----------------------------------------------------------------------------------------------------------------------------------------------------------------------------------------------------------------------------------------------------------------------------------------------------------------------------------------------------------------------------------------------------------------------------------------------------------------------------------------------------------------------------------------------------------------------------------------------------------------------------------------------------------------------------------------------------------------------------------------------------------------------------------------------------------------------------------------------------------------------------------------------------------------------------------------------------------------------------------------------------------------------------------------------------------------------------------------------------------------------------------------------------------------------------------------------------------------
>KC148407.1_Cladia_aggregata_voucher_Ertz4692(BR)_DNA_replication_licensing_factor_(Mcm7)_gene,_partial_cds
-------------------------------------------------------------------------------------------------------------------------------------------------------------------------------------------------------------------------------------------------------------------------------------------------------------------------------------------------------------------------------------------------------------------------------------------------------------------------------------------------------------------------------------------------------------------------------------------------------------------------------------------------------------------------------------------------------------------------------------------------------------------------------------------------------------------------------------------------------------------GATGCAAGCAGAACAACTCCAAAGGTCAATTATTCTTGTCGACAAGAGCGTCCAAATTCCTACCTTTCCAAGAAGTCAAGATACAAGAAATGGCTGACCAAGTACCCGTTGGTCACATCCCGCGGACTTTAACAGTACATTGCCACGGTACCTTGACCAGACAGATAAACCCAGGGGATGTCATCGACGTTGCAGGAATCTTTCTTCCAACACCTTATACAGGATTTAAGGCCATCCGGGCTGGTCTTTTGACAGATACCTACCTAGAAGCTCAATATGTCAATCAACATAAGAAGGCATACGATGATCTAGTCTTCGATGCTAGAACATTTCGGAGAATTGAACAATACAAACATTCAGGCCACATGTATGAGTACCTGTCACGGTCCATTGCCCCAGAGATCTACGGCCATCAAGATGTCAAGAAAGCCC-----------------------------------------------------------------------------------------------------------------------------------------------------------------------------------------------------------------------------------------------------------------------------------------------------------------------------------------------------------------------------------------------------------------------------------------------------------------------------------------------------------------------------------------------------------------------------------------------------------------------------------------------------------------------------------------------------------------------------------------------------------------------------------------------------------------------------------------------------------------------------------------------------------------------------------------------------------------------------------------------------------------------------------------------------------------------------------------------------------------------------------------------------------------------------------------------------------------
>KC148413.1_Cladia_aggregata_voucher_Ludwig61723(OTA)_DNA_replication_licensing_factor_(Mcm7)_gene,_partial_cds
-------------------------------------------------------------------------------------------------------------------------------------------------------------------------------------------------------------------------------------------------------------------------------------------------------------------------------------------------------------------------------------------------------------------------------------------------------------------------------------------------------------------------------------------------------------------------------------------------------------------------------------------------------------------------------------------------------------------------------------------------------------------------------------------------------------------------------------------------------------------GATGCAAGCAGAACAACTCCAAAGGTCAATTATTCTTGTCGACAAGAGCGTCCAAATTCCTACCTTTCCAAGAAGTCAAGATACAAGAAATGGCTGACCAAGTACCCGTTGGTCACATCCCGCGGACTTTAACAGTACATTGCCACGGTACCTTGACCAGACAGATAAACCCAGGGGATGTCATCGACGTTGCAGGAATCTTTCTTCCAACACCTTATACAGGATTTAAGGCCATCCGGGCTGGTCTTTTGACAGATACCTACCTAGAAGCTCAATATGTCAATCAACATAAGAAGGCATACGATGATCTAGTCTTCGATGCTAGAACATTTCGGAGAATTGAACAATACAAACATTCAGGCCACATGTATGAGTACCTGTCACGGTCCATTGCCCCAGAGATCTACGGCCATCAAGATGTCAAGAAAGCCC-----------------------------------------------------------------------------------------------------------------------------------------------------------------------------------------------------------------------------------------------------------------------------------------------------------------------------------------------------------------------------------------------------------------------------------------------------------------------------------------------------------------------------------------------------------------------------------------------------------------------------------------------------------------------------------------------------------------------------------------------------------------------------------------------------------------------------------------------------------------------------------------------------------------------------------------------------------------------------------------------------------------------------------------------------------------------------------------------------------------------------------------------------------------------------------------------------------------
>KC148403.1_Cladia_aggregata_voucher_Blanchon&Nessia4631(F)_DNA_replication_licensing_factor_(Mcm7)_gene,_partial_cds
-----------------------------------------------------------------------------------------------------------------------------------------------------------------------------------------------------------------------------------------------------------------------------------------------------------------------------------------------------------------------------------------------------------------------------------------------------------------------------------------------------------------------------------------------------------------------------------------------------------------------------------------------------------------------------------------------------------------------------------------------------------------------------------------------------------------------------------------------------------TTCAGAGGAATACAAGCAGAACAACTCCAAAGGTCAATTATTCTTGTCGACAAGAGCGTCCAAATTCCTACCTTTCCAAGAAGTCAAGATACAAGAAATGGCTGACCAAGTACCCGTTGGTCACATCCCGCGGACTTTAACAGTACATTGCCACGGTACCTTGACCAGACAGATAAACCCAGGGGATGTCATCGACGTTGCAGGAATCTTTCTTCCAACACCTTATACAGGATTTAAGGCCATCCGGGCTGGTCTTTTGACAGATACCTACCTAGAAGCTCAATATGTCAATCAACATAAGAAGGCATACGATGATCTAGTCTTCGATGCTAGAACATTTCGGAGAATTGAACAATACAAACATTCAGGCCACATGTATGAGTACCTGTCACGGTCCATTGCCCCAGAGATCTACGGCCATCAAGATGTCAAGAAAGCCC-----------------------------------------------------------------------------------------------------------------------------------------------------------------------------------------------------------------------------------------------------------------------------------------------------------------------------------------------------------------------------------------------------------------------------------------------------------------------------------------------------------------------------------------------------------------------------------------------------------------------------------------------------------------------------------------------------------------------------------------------------------------------------------------------------------------------------------------------------------------------------------------------------------------------------------------------------------------------------------------------------------------------------------------------------------------------------------------------------------------------------------------------------------------------------------------------------------------
>KC148480.1_Cladia_aggregata_voucher_HTL20024b(F)_DNA_replication_licensing_factor_(Mcm7)_gene,_partial_cds
-------------------------------------------------------------------------------------------------------------------------------------------------------------------------------------------------------------------------------------------------------------------------------------------------------------------------------------------------------------------------------------------------------------------------------------------------------------------------------------------------------------------------------------------------------------------------------------------------------------------------------------------------------------------------------------------------------------------------------------------------------------------------------------------------------------------------------------------------------------------AATGCAAGCAGAACAACTCCAAAGGTCAATTATTCTTGTCGACAAGAGCGTCCAAATTCCTACCTTTCCAAGAAGTCAAGATACAAGAAATGGCTGACCAAGTACCCGTTGGTCACATCCCGCGGACTTTAACAGTACATTGCCACGGTACCTTGACCAGACAGATAAACCCAGGGGATGTCATCGACGTTGCAGGAATCTTTCTTCCAACACCTTATACAGGATTTAAGGCCATCCGGGCTGGTCTTTTGACAGATACCTACCTAGAAGCTCAATATGTCAATCAACATAAGAAGGCATACGATGATCTAGTCTTCGATGCTAGAACATTTCGGAGAATTGAACAATACAAACATTCAGGCCACATGTATGAGTACCTGTCACGGTCCATTGCCCCAGAGATCTACGGCCATCAAGATGTCAAGAAAGCCC-----------------------------------------------------------------------------------------------------------------------------------------------------------------------------------------------------------------------------------------------------------------------------------------------------------------------------------------------------------------------------------------------------------------------------------------------------------------------------------------------------------------------------------------------------------------------------------------------------------------------------------------------------------------------------------------------------------------------------------------------------------------------------------------------------------------------------------------------------------------------------------------------------------------------------------------------------------------------------------------------------------------------------------------------------------------------------------------------------------------------------------------------------------------------------------------------------------------
>KC148490.1_Cladia_dumicola_voucher_HTL19993i(F)_DNA_replication_licensing_factor_(Mcm7)_gene,_partial_cds
-------------------------------------------------------------------------------------------------------------------------------------------------------------------------------------------------------------------------------------------------------------------------------------------------------------------------------------------------------------------------------------------------------------------------------------------------------------------------------------------------------------------------------------------------------------------------------------------------------------------------------------------------------------------------------------------------------------------------------------------------------------------------------------------------------------------------------AGCAGTTCACCCCATTGACTGAATGCCCTTCAGAGGAATGCAAGCGGAACAACTCCAAAGATCAATTATTCTTGTGGACAAGAGCGTCCAAATTCCTACCTTTCCAAGAAGTCAAGATACAAGAAATGGCTGACCAAGTACCCGTTGGTCACATCCCGCGGACTCTAACAGTACATTGCCACGGTACCTTGACCAGACAGATAAACCCAGGGGATGTCATCGACGTTGCAGGAATCTTTCTTCCAACACCTTACACAGGATTTAAGGCCATCCGGGCTGGTCTTTTGACAGATACCTACCTAGAAGCTCAACATGTCAATCAACATAAGAAGGCATACGATGATCTAGTCTTCGATGCTAGAACATTTCGGAGAATTGAGCAATACAAACATTCAGGCCACATGTATGAGTACCTGTCACGGTCCATTGCCCCAGAAATATACGGCCATCAAGATGTCAAGAAAGCTC-----------------------------------------------------------------------------------------------------------------------------------------------------------------------------------------------------------------------------------------------------------------------------------------------------------------------------------------------------------------------------------------------------------------------------------------------------------------------------------------------------------------------------------------------------------------------------------------------------------------------------------------------------------------------------------------------------------------------------------------------------------------------------------------------------------------------------------------------------------------------------------------------------------------------------------------------------------------------------------------------------------------------------------------------------------------------------------------------------------------------------------------------------------------------------------------------------------------
>HM441280.1_Cladia_dumicola_voucher_HO-524809_DNA_replication_licensing_factor_(MCM7)_gene,_partial_cds
-------------------------------------------------------------------------------------------------------------------------------------------------------------------------------------------------------------------------------------------------------------------------------------------------------------------------------------------------------------------------------------------------------------------------------------------------------------------------------------------------------------------------------------------------------------------------------------------------------------------------------------------------------------------------------------------------------------------------------------------------------------------------------------------------------------------CAGTGACTGCGAAGCAGTTCACCCCATTGACTGAATGCCCTTCAGAGGAATGCAAGCAGAACAACTCCAAAGGCCAATTATTCTTGTCGACAAGAGCGTCCAAATTCCTACCTTTCCAAGAAGTCAAGATACAAGAAATGGCTGACCAAGTACCCGTTGGTCACATCCCGCGGACTCTAACAGTACATTGCCACGGTACCTTGACCAGACAGATAAACCCAGGGGATGTCATCGACGTTGCAGGAATCTTTCTTCCAACACCTTATACAGGATTTAAGGCCATCCGGGCTGGTCTTTTGACAGATACCTACCTAGAAGCTCAACATGTCAATCAACATAAGAAGGCATACGATGATCTAGTCTTCGATG--------------------------------------------------------------------------------------------------------------------------------------------------------------------------------------------------------------------------------------------------------------------------------------------------------------------------------------------------------------------------------------------------------------------------------------------------------------------------------------------------------------------------------------------------------------------------------------------------------------------------------------------------------------------------------------------------------------------------------------------------------------------------------------------------------------------------------------------------------------------------------------------------------------------------------------------------------------------------------------------------------------------------------------------------------------------------------------------------------------------------------------------------------------------------------------------------------------------------------------------------------------------------------------------------------------------------------
>HM441281.1_Cladia_dumicola_voucher_F:HTL_19993g_DNA_replication_licensing_factor_(MCM7)_gene,_partial_cds
-------------------------------------------------------------------------------------------------------------------------------------------------------------------------------------------------------------------------------------------------------------------------------------------------------------------------------------------------------------------------------------------------------------------------------------------------------------------------------------------------------------------------------------------------------------------------------------------------------------------------------------------------------------------------------------------------------------------------------------------------------------------------------------------------------------------CAGTGACTGCGAAGCAGTTCACCCCATTGACTGAATGCCCTTCAGAGGAATGCAAGCAGAACAACTCCAAAGGCCAATTATTCTTGTCGACAAGAGCGTCCAAATTCCTACCTTTCCAAGAAGTCAAGATACAAGAAATGGCTGACCAAGTACCCGTTGGTCACATCCCGCGGACTCTAACAGTACATTGCCACGGTACCTTGACCAGACAGATAAACCCAGGGGATGTCATCGACGTTGCAGGAATCTTTCTTCCAACACCTTATACAGGATTTAAGGCCATCCGGGCTGGTCTTTTGACAGATACCTACCTAGAAGCTCAACATGTCAATCAACATAAGAAGGCATACGATGATCTAGTCTTCGATG--------------------------------------------------------------------------------------------------------------------------------------------------------------------------------------------------------------------------------------------------------------------------------------------------------------------------------------------------------------------------------------------------------------------------------------------------------------------------------------------------------------------------------------------------------------------------------------------------------------------------------------------------------------------------------------------------------------------------------------------------------------------------------------------------------------------------------------------------------------------------------------------------------------------------------------------------------------------------------------------------------------------------------------------------------------------------------------------------------------------------------------------------------------------------------------------------------------------------------------------------------------------------------------------------------------------------------
>KC148390.1_Cladia_aggregata_voucher_Nelsen1(F)_DNA_replication_licensing_factor_(Mcm7)_gene,_partial_cds
-------------------------------------------------------------------------------------------------------------------------------------------------------------------------------------------------------------------------------------------------------------------------------------------------------------------------------------------------------------------------------------------------------------------------------------------------------------------------------------------------------------------------------------------------------------------------------------------------------------------------------------------------------------------------------------------------------------------------------------------------------------------------------------------------------------------------------AGCAGTTCACCCCATTGACTGAATGCCCTTCAGAGGAATGCAAGCAGAACAACTCCAAAGGTCAATTATTCTTGTCGACAAGAGCGTCCAAATTCCTACCTTTCCAAGAAGTCAAGATACAAGAAATGGCTGACCAAGTACCCGTTGGTCACATCCCGCGGACTCTAACAGTACATTGCCACGGTACCTTGACCAGACAGATAAACCCAGGGGATGTCATCGACGTTGCAGGAATCTTTCTTCCAACACCTTATACAGGATTCAAGGCCATCCGGGCTGGTCTTTTGACAGATACCTACCTAGAAGCTCAACATGTCAATCAACATAAGAAGGCATACGATGATCTAGTCTTCGATGCTAGAACATTTCGGAGGATTGAGCAATACAAACATTCAGGCCACATGTATGAGTACCTGTCACGATCCATTGCCCCAGAAATATACGGCCATCAAGATGTCAAGAAAGCCC-----------------------------------------------------------------------------------------------------------------------------------------------------------------------------------------------------------------------------------------------------------------------------------------------------------------------------------------------------------------------------------------------------------------------------------------------------------------------------------------------------------------------------------------------------------------------------------------------------------------------------------------------------------------------------------------------------------------------------------------------------------------------------------------------------------------------------------------------------------------------------------------------------------------------------------------------------------------------------------------------------------------------------------------------------------------------------------------------------------------------------------------------------------------------------------------------------------------
>KC148391.1_Cladia_aggregata_voucher_Nelsen2(F)_DNA_replication_licensing_factor_(Mcm7)_gene,_partial_cds
-------------------------------------------------------------------------------------------------------------------------------------------------------------------------------------------------------------------------------------------------------------------------------------------------------------------------------------------------------------------------------------------------------------------------------------------------------------------------------------------------------------------------------------------------------------------------------------------------------------------------------------------------------------------------------------------------------------------------------------------------------------------------------------------------------------------------------AGCAGTTCACCCCATTGACTGAATGCCCTTCAGAGGAATGCAAGCAGAACAACTCCAAAGGTCAATTATTCTTGTCGACAAGAGCGTCCAAATTCCTACCTTTCCAAGAAGTCAAGATACAAGAAATGGCTGACCAAGTACCCGTTGGTCACATCCCGCGGACTCTAACAGTACATTGCCACGGTACCTTGACCAGACAGATAAACCCAGGGGATGTCATCGACGTTGCAGGAATCTTTCTTCCAACACCTTATACAGGATTCAAGGCCATCCGGGCTGGTCTTTTGACAGATACCTACCTAGAAGCTCAACATGTCAATCAACATAAGAAGGCATACGATGATCTAGTCTTCGATGCTAGAACATTTCGGAGGATTGAGCAATACAAACATTCAGGCCACATGTATGAGTACCTGTCACGATCCATTGCCCCAGAAATATACGGCCATCAAGATGTCAAGAAAGCCC-----------------------------------------------------------------------------------------------------------------------------------------------------------------------------------------------------------------------------------------------------------------------------------------------------------------------------------------------------------------------------------------------------------------------------------------------------------------------------------------------------------------------------------------------------------------------------------------------------------------------------------------------------------------------------------------------------------------------------------------------------------------------------------------------------------------------------------------------------------------------------------------------------------------------------------------------------------------------------------------------------------------------------------------------------------------------------------------------------------------------------------------------------------------------------------------------------------------
>HM441275.1_Cladia_aggregata_voucher_HO-58646_DNA_replication_licensing_factor_(MCM7)_gene,_partial_cds
-------------------------------------------------------------------------------------------------------------------------------------------------------------------------------------------------------------------------------------------------------------------------------------------------------------------------------------------------------------------------------------------------------------------------------------------------------------------------------------------------------------------------------------------------------------------------------------------------------------------------------------------------------------------------------------------------------------------------------------------------------------------------------------------------------------------CAGTGACTGCGAAGCAGTTCACCCCATTGACTGAATGCCCTTCAGAGGAATGCAAGCAGAACAACTCCAAAGGTCAATTATTCTTGTCGACAAGAGCGTCCAAATTCCTACCTTTCCAAGAAGTCAAGATACAAGAAATGGCTGACCAAGTACCCGTTGGTCACATCCCGCGGACTCTAACAGTACATTGCCACGGTACCTTGACCAGACAGATAAACCCAGGGGATGTCATCGACGTTGCAGGAATCTTTCTTCCAACACCTTATACAGGATTCAAGGCCATCCGGGCTGGTCTTTTGACAGATACCTACCTAGAAGCTCAACATGTCAATCAACATAAGAAGGCATACGATGATCTAGTCTTCGATGCTAGAACATTTCGGAGGATTGAGCAATACAAACATTCAGGCCACATGTATGAGTACCTGTCACGATCCATTGCCCCAGAAATATACGGCCATCAAGATGTCAAGAAAGCCC-----------------------------------------------------------------------------------------------------------------------------------------------------------------------------------------------------------------------------------------------------------------------------------------------------------------------------------------------------------------------------------------------------------------------------------------------------------------------------------------------------------------------------------------------------------------------------------------------------------------------------------------------------------------------------------------------------------------------------------------------------------------------------------------------------------------------------------------------------------------------------------------------------------------------------------------------------------------------------------------------------------------------------------------------------------------------------------------------------------------------------------------------------------------------------------------------------------------
>KC148464.1_Cladia_schizopora_voucher_HTL19974c(F)_DNA_replication_licensing_factor_(Mcm7)_gene,_partial_cds
-------------------------------------------------------------------------------------------------------------------------------------------------------------------------------------------------------------------------------------------------------------------------------------------------------------------------------------------------------------------------------------------------------------------------------------------------------------------------------------------------------------------------------------------------------------------------------------------------------------------------------------------------------------------------------------------------------------------------------------------------------------------------------------------------------------------------------------------------------------------------------------------------------------------CGTCCAAATTCCTACCTTTCCAAGAAGTCAAGATACAAGAAATGGCTGACCAAGTACCCGTTGGTCACATCCCGCGGACTCTAACAGTACATTGCCACGGTACCTTGACCAGACAGATAAACCCAGGGGATGTCATCGACGTTGCAGGAATCTTTCTTCCAACACCTTATACAGGATTTAAGGCCATCCGGGCTGGTCTTTTGACAGATACCTACCTAGAAGCTCAACATGTCAATCAACATAAGAAGGCATACGATGATCTAGTCTTCGATGCTAGAACATTTCGGAGAATTGAGCAATACAAACATTCAGGCCACATGTATGAGTACCTGTCACGGTCCATTGCCCCAGAGATATACGGCCATCTAGATGTTCAGAAAGCCC-----------------------------------------------------------------------------------------------------------------------------------------------------------------------------------------------------------------------------------------------------------------------------------------------------------------------------------------------------------------------------------------------------------------------------------------------------------------------------------------------------------------------------------------------------------------------------------------------------------------------------------------------------------------------------------------------------------------------------------------------------------------------------------------------------------------------------------------------------------------------------------------------------------------------------------------------------------------------------------------------------------------------------------------------------------------------------------------------------------------------------------------------------------------------------------------------------------------
>HM441276.1_Cladia_aggregata_voucher_F:HTL_199765a_DNA_replication_licensing_factor_(MCM7)_gene,_partial_cds
-------------------------------------------------------------------------------------------------------------------------------------------------------------------------------------------------------------------------------------------------------------------------------------------------------------------------------------------------------------------------------------------------------------------------------------------------------------------------------------------------------------------------------------------------------------------------------------------------------------------------------------------------------------------------------------------------------------------------------------------------------------------------------------------------------------------CAGTGACTGCGAAGCAGTTCACCCCATTGACTGAATGCCCTTCAGAGGAATGCAAGCAGAACAACTCCAAAGGTCAATTATTCTTGTCGACAAGAGCGTCCAAATTCCTACCTTTCCAAGAAGTCAAGATACAAGAAATGGCTGACCAAGTACCCGTTGGTCACATCCCGCGGACTCTAACAGTACATTGCCACGGTACCTTGACCAGACAGATAAACCCAGGGGATGTCATCGACGTTGCAGGAATCTTTCTTCCAACACCTTATACAGGGTTTAAGGCCATTCGTGCTGGTCTTTTGACAGATACCTACCTAGAAGCTCAATATGTCAATCAACATAAGAAGGCATACGATGATCTAGTCTTCGATGCTAGAACATTTCGGAGAATTGAGCAATACAAACATTCAGGCCACATGTATGAGTACCTGTCACGGTCCATTGCCCCAGAGATCTACGGCCATCAAGATGTCAAGAAAGCCC-----------------------------------------------------------------------------------------------------------------------------------------------------------------------------------------------------------------------------------------------------------------------------------------------------------------------------------------------------------------------------------------------------------------------------------------------------------------------------------------------------------------------------------------------------------------------------------------------------------------------------------------------------------------------------------------------------------------------------------------------------------------------------------------------------------------------------------------------------------------------------------------------------------------------------------------------------------------------------------------------------------------------------------------------------------------------------------------------------------------------------------------------------------------------------------------------------------------
>KC148492.1_Cladia_aggregata_voucher_HTL19991h(F)_DNA_replication_licensing_factor_(Mcm7)_gene,_partial_cds
-------------------------------------------------------------------------------------------------------------------------------------------------------------------------------------------------------------------------------------------------------------------------------------------------------------------------------------------------------------------------------------------------------------------------------------------------------------------------------------------------------------------------------------------------------------------------------------------------------------------------------------------------------------------------------------------------------------------------------------------------------------------------------------------------------------------------------------------------------------------------------ACAACTGCAAAGGCCAATTATTCTTGTCGACAAGAGCGTCCAAATTCCTACCGTTCCAAGAAGTCAAGATACAAGAAATGGCTGACCAAGTACCCGTTGGTCACATCCGGCGGACTCTAACAGTACATTGCCACGGTACCTTGACCAGACAGATAAACCCAGGGGATGTCATCGACGTTGCAGGAATCTTTCTTCCAACACCTTATACAGGATTTAAGGCCATCCGGGCTGGTCTTTTGACAGATACCTACCTAGAAGCTCAATATGTCAATCAACATAAGAAGGCATACGATGATCTAGTCTTCGATGCTAGAACATTTCGGAGAATTGAGCAATACAAAAATTCAGGCCACATGTATGAGTACCTGTCACGGTCCATTGCCCCAGAGATCTACGGCCATCAAGATGTCAAGAAAGCCC-----------------------------------------------------------------------------------------------------------------------------------------------------------------------------------------------------------------------------------------------------------------------------------------------------------------------------------------------------------------------------------------------------------------------------------------------------------------------------------------------------------------------------------------------------------------------------------------------------------------------------------------------------------------------------------------------------------------------------------------------------------------------------------------------------------------------------------------------------------------------------------------------------------------------------------------------------------------------------------------------------------------------------------------------------------------------------------------------------------------------------------------------------------------------------------------------------------------
>KC148470.1_Cladia_schizopora_voucher_HTL19999a(F)_DNA_replication_licensing_factor_(Mcm7)_gene,_partial_cds
-------------------------------------------------------------------------------------------------------------------------------------------------------------------------------------------------------------------------------------------------------------------------------------------------------------------------------------------------------------------------------------------------------------------------------------------------------------------------------------------------------------------------------------------------------------------------------------------------------------------------------------------------------------------------------------------------------------------------------------------------------------------------------------------------------------------------------AGCAGTTCACCCCATTGACTGAATGCCCTTCAGAGGAATGCAAGCAGAACAACTCCAAAGGCCAATTATTCTTGTCGACAAGAGCGTCCAAATTCCTACCTTTCCAAGAAGTCAAGATACAAGAAATGGCTGACCAAGTACCCGTTGGTCACATCCCGCGGACTCTAACAGTACATTGCCACGGTACCTTGACCAGACAGATGAACCCAGGGGATGTCATCGACGTTGCAGGAATCTTTCTTCCAACACCTTATGCAGGATTTAAGGCCATCCGGGCTGGTCTTTTGACAGATACCTACCTAGAAGCTCAATATGTCAATCAACATAAGAAGGCATACGATGATCTAGTCTTCGATGCTAGAACATTTCGGAGAATTGAGCAATACAAAAATTCAGGCCACATGTATGAGTACCTGTCACGGTCCATTGCCCCAGAGATCTACGGCCATCAAGATGTCAAGAAAGCCC-----------------------------------------------------------------------------------------------------------------------------------------------------------------------------------------------------------------------------------------------------------------------------------------------------------------------------------------------------------------------------------------------------------------------------------------------------------------------------------------------------------------------------------------------------------------------------------------------------------------------------------------------------------------------------------------------------------------------------------------------------------------------------------------------------------------------------------------------------------------------------------------------------------------------------------------------------------------------------------------------------------------------------------------------------------------------------------------------------------------------------------------------------------------------------------------------------------------
>KC148414.1_Cladia_aggregata_voucher_Knight61724(OTA)_DNA_replication_licensing_factor_(Mcm7)_gene,_partial_cds
-------------------------------------------------------------------------------------------------------------------------------------------------------------------------------------------------------------------------------------------------------------------------------------------------------------------------------------------------------------------------------------------------------------------------------------------------------------------------------------------------------------------------------------------------------------------------------------------------------------------------------------------------------------------------------------------------------------------------------------------------------------------------------------------------------------------------------------------------------------------GATGCAAGCAGAACAACTCCAAAGGCCAATTATTCTTGTCGACAAGAGCGTCCAAATTCCTACCTTTCCAAGAAGTCAAGATACAAGAAATGGCTGACCAAGTACCCGTTGGTCACATCCCGCGGACTCTAACAGTACATTGCCACGGTACCTTGACCAGACAGATAAACCCAGGGGATGTCATCGACGTTGCAGGAATCTTTCTTCCAACACCTTATACAGGATTTAAGGCCATCCGGGCTGGTCTTTTGACAGATACCTACCTAGAAGCTCAATATGTCAATCAACATAAGAAGGCATACGATGATCTAGTCTTCGATGCTAGAACATTTCGGAGAATTGAGCAATACAAAAATTCAGGCCACATGTATGAGTACCTGTCACGGTCCATTGCCCCAGAGATCTACGGCCATCAAGATGTCAAGAAAGCCC-----------------------------------------------------------------------------------------------------------------------------------------------------------------------------------------------------------------------------------------------------------------------------------------------------------------------------------------------------------------------------------------------------------------------------------------------------------------------------------------------------------------------------------------------------------------------------------------------------------------------------------------------------------------------------------------------------------------------------------------------------------------------------------------------------------------------------------------------------------------------------------------------------------------------------------------------------------------------------------------------------------------------------------------------------------------------------------------------------------------------------------------------------------------------------------------------------------------
>KC148467.1_Cladia_aggregata_voucher_HTL20008h(F)_DNA_replication_licensing_factor_(Mcm7)_gene,_partial_cds
------------------------------------------------------------------------------------------------------------------------------------------------------------------------------------------------------------------------------------------------------------------------------------------------------------------------------------------------------------------------------------------------------------------------------------------------------------------------------------------------------------------------------------------------------------------------------------------------------------------------------------------------------------------------------------------------------------------------------------------------------------------------------------------------------------------------------------------------------------------?GATGCAAGCAGAACAACTCCAAAGGCCAATTATTCTTGTCGACAAGAGCGTCCAAATTCCTACCTTTCCAAGAAGTCAAGATACAAGAAATGGCTGACCAAGTACCCGTTGGTCACATCCCGCGGACTCTAACAGTACATTGCCACGGTACCTTGACCAGACAGATAAACCCAGGGGATGTCATCGACGTTGCAGGAATCTTTCTTCCAACACCTTATACAGGATTTAAGGCCATCCGGGCTGGTCTTTTGACAGATACCTACCTAGAAGCTCAATATGTCAATCAACATAAGAAGGCATACGATGATCTAGTCTTCGATGCTAGAACATTTCGGAGAATTGAGCAATACAAAAATTCAGGCCACATGTATGAGTACCTGTCACGGTCCATTGCCCCAGAGATCTACGGCCATCAAGATGTCAAGAAAGCCC-----------------------------------------------------------------------------------------------------------------------------------------------------------------------------------------------------------------------------------------------------------------------------------------------------------------------------------------------------------------------------------------------------------------------------------------------------------------------------------------------------------------------------------------------------------------------------------------------------------------------------------------------------------------------------------------------------------------------------------------------------------------------------------------------------------------------------------------------------------------------------------------------------------------------------------------------------------------------------------------------------------------------------------------------------------------------------------------------------------------------------------------------------------------------------------------------------------------
>KC148486.1_Cladia_aggregata_voucher_HTL19991g(F)_DNA_replication_licensing_factor_(Mcm7)_gene,_partial_cds
------------------------------------------------------------------------------------------------------------------------------------------------------------------------------------------------------------------------------------------------------------------------------------------------------------------------------------------------------------------------------------------------------------------------------------------------------------------------------------------------------------------------------------------------------------------------------------------------------------------------------------------------------------------------------------------------------------------------------------------------------------------------------------------------------------------------------------------------------------------?GATGCAAGCAGAACAACTCCAAAGGCCAATTATTCTTGTCGACAAGAGCGTCCAAATTCCTACCTTTCCAAGAAGTCAAGATACAAGAAATGGCTGACCAAGTACCCGTTGGTCACATCCCGCGGACTCTAACAGTACATTGCCACGGTACCTTGACCAGACAGATAAACCCAGGGGATGTCATCGACGTTGCAGGAATCTTTCTTCCAACACCTTATACAGGATTTAAGGCCATCCGGGCTGGTCTTTTGACAGATACCTACCTAGAAGCTCAATATGTCAATCAACATAAGAAGGCATACGATGATCTAGTCTTCGATGCTAGAACATTTCGGAGAATTGAGCAATACAAAAATTCAGGCCACATGTATGAGTACCTGTCACGGTCCATTGCCCCAGAGATCTACGGCCATCAAGATGTCAAGAAAGCCC-----------------------------------------------------------------------------------------------------------------------------------------------------------------------------------------------------------------------------------------------------------------------------------------------------------------------------------------------------------------------------------------------------------------------------------------------------------------------------------------------------------------------------------------------------------------------------------------------------------------------------------------------------------------------------------------------------------------------------------------------------------------------------------------------------------------------------------------------------------------------------------------------------------------------------------------------------------------------------------------------------------------------------------------------------------------------------------------------------------------------------------------------------------------------------------------------------------------
>KC148474.1_Cladia_dumicola_voucher_HTL19993h(F)_DNA_replication_licensing_factor_(Mcm7)_gene,_partial_cds
-------------------------------------------------------------------------------------------------------------------------------------------------------------------------------------------------------------------------------------------------------------------------------------------------------------------------------------------------------------------------------------------------------------------------------------------------------------------------------------------------------------------------------------------------------------------------------------------------------------------------------------------------------------------------------------------------------------------------------------------------------------------------------------------------------------------------------AGCAGTTCACCCCATTGACTGAATGCCCTTCAGAGGAATGCAAGCAGAACAACTCCAAAGGCCAATTATTCTTGTCGACAAGAGCGTCCAAATTCCTACCTTTCCAAGAAGTCAAGATACAAGAAATGGCTGACCAAGTACCCGTTGGTCACATCCCGCGGACTCTAACAGTACATTGCCACGGTACCTTGACCAGACAGATAAACCCAGGGGATGTCATCGACGTTGCAGGAATCTTTCTTCCAACACCTTATACAGGATTTAAGGCCATCCGGGCTGGTCTTTTGACAGATACCTACCTAGAAGCTCAATATGTCAATCAACATAAGAAGGCATACGATGATCTAGTCTTCGATGCTAGAACATTTCGGAGAATTGAGCAATACAAAAATTCAGGCCACATATATGAGTACCTGTCACGGTCCATTGCCCCAGAGATCTACGGCCATCAAGATGTCAAGAAAGCCC-----------------------------------------------------------------------------------------------------------------------------------------------------------------------------------------------------------------------------------------------------------------------------------------------------------------------------------------------------------------------------------------------------------------------------------------------------------------------------------------------------------------------------------------------------------------------------------------------------------------------------------------------------------------------------------------------------------------------------------------------------------------------------------------------------------------------------------------------------------------------------------------------------------------------------------------------------------------------------------------------------------------------------------------------------------------------------------------------------------------------------------------------------------------------------------------------------------------
>KC148460.1_Cladia_aggregata_voucher_HTL19982f(F)_DNA_replication_licensing_factor_(Mcm7)_gene,_partial_cds
-------------------------------------------------------------------------------------------------------------------------------------------------------------------------------------------------------------------------------------------------------------------------------------------------------------------------------------------------------------------------------------------------------------------------------------------------------------------------------------------------------------------------------------------------------------------------------------------------------------------------------------------------------------------------------------------------------------------------------------------------------------------------------------------------------------------------------AGCAGTTCACCCCATTGACTGAATGCCCTTCAGAGGAATGCAAGCAGAACAACTCCAAAGGCCAATTATTCTTGTCGACAAGAGCGTCCAAATTCCTACCTTTCCAAGAAGTCAAGATACAAGAAATGGCTGACCAAGTACCCGTTGGTCACATCCCGCGGACTCTAACAGTACATTGCCACGGTACCTTGACCAGACAGATAAACCCAGGGGATGTCATCGACGTTGCAGGAATCTTTCTTCCAACACCTTATACAGGATTTAAGGCCATCCGGGCTGGTCTTTTGACAGATACCTACCTAGAAGCTCAATATGTCAATCAACATAAGAAGGCATACGATGATCTAGTCTTCGATGCTAGAACATTTCGGAGAATTGAGCAATACAAAAATTCAGGCCACATGTATGAGTACCTGTCACGGTCTATTGCCCCAGAGATCTACGGCCATCAAGATGTCAAGAAAGCCC-----------------------------------------------------------------------------------------------------------------------------------------------------------------------------------------------------------------------------------------------------------------------------------------------------------------------------------------------------------------------------------------------------------------------------------------------------------------------------------------------------------------------------------------------------------------------------------------------------------------------------------------------------------------------------------------------------------------------------------------------------------------------------------------------------------------------------------------------------------------------------------------------------------------------------------------------------------------------------------------------------------------------------------------------------------------------------------------------------------------------------------------------------------------------------------------------------------------
>KC148454.1_Cladia_dumicola_voucher_HTL19976g(F)_DNA_replication_licensing_factor_(Mcm7)_gene,_partial_cds
-------------------------------------------------------------------------------------------------------------------------------------------------------------------------------------------------------------------------------------------------------------------------------------------------------------------------------------------------------------------------------------------------------------------------------------------------------------------------------------------------------------------------------------------------------------------------------------------------------------------------------------------------------------------------------------------------------------------------------------------------------------------------------------------------------------------------------AGCAGTTCACCCCATTGACTGAATGCCCTTCAGAGGAATGCAAGCAGAACAACTCCAAAGGCCAATTATTCTTGTCGACAAGAGCGTCCAAATTCCTACCTTTCCAAGAAGTCAAGATACAAGAAATGGCTGACCAAGTACCCGTTGGTCACATCCCGCGGACTCTAACAGTACATTGCCACGGTACCTTGACCAGACAGATAAACCCAGGGGATGTCATCGACGTTGCAGGAATCTTTCTTCCAACACCTTATACAGGATTTAAGGCCATCCGGGCTGGTCTTTTGACAGATACCTACCTAGAAGCTCAATATGTCAATCAACATAAGAAGGCATACGATGATCTAGTCTTCGATGCTAGAACATTTCGGAGAATTGAGCAATACAAAAATTCAGGCCACATGTATGAGTACCTGTCACGGTCCATTGCCCCAGAGATCTACGGCCATCAAGATGTCAAGAAAGCCC-----------------------------------------------------------------------------------------------------------------------------------------------------------------------------------------------------------------------------------------------------------------------------------------------------------------------------------------------------------------------------------------------------------------------------------------------------------------------------------------------------------------------------------------------------------------------------------------------------------------------------------------------------------------------------------------------------------------------------------------------------------------------------------------------------------------------------------------------------------------------------------------------------------------------------------------------------------------------------------------------------------------------------------------------------------------------------------------------------------------------------------------------------------------------------------------------------------------
>KC148458.1_Cladia_dumicola_voucher_HTL19976d(F)_DNA_replication_licensing_factor_(Mcm7)_gene,_partial_cds
-------------------------------------------------------------------------------------------------------------------------------------------------------------------------------------------------------------------------------------------------------------------------------------------------------------------------------------------------------------------------------------------------------------------------------------------------------------------------------------------------------------------------------------------------------------------------------------------------------------------------------------------------------------------------------------------------------------------------------------------------------------------------------------------------------------------------------AGCAGTTCACCCCATTGACTGAATGCCCTTCAGAGGAATGCAAGCAGAACAACTCCAAAGGCCAATTATTCTTGTCGACAAGAGCGTCCAAATTCCTACCTTTCCAAGAAGTCAAGATACAAGAAATGGCTGACCAAGTACCCGTTGGTCACATCCCGCGGACTCTAACAGTACATTGCCACGGTACCTTGACCAGACAGATAAACCCAGGGGATGTCATCGACGTTGCAGGAATCTTTCTTCCAACACCTTATACAGGATTTAAGGCCATCCGGGCTGGTCTTTTGACAGATACCTACCTAGAAGCTCAATATGTCAATCAACATAAGAAGGCATACGATGATCTAGTCTTCGATGCTAGAACATTTCGGAGAATTGAGCAATACAAAAATTCAGGCCACATGTATGAGTACCTGTCACGGTCCATTGCCCCAGAGATCTACGGCCATCAAGATGTCAAGAAAGCCC-----------------------------------------------------------------------------------------------------------------------------------------------------------------------------------------------------------------------------------------------------------------------------------------------------------------------------------------------------------------------------------------------------------------------------------------------------------------------------------------------------------------------------------------------------------------------------------------------------------------------------------------------------------------------------------------------------------------------------------------------------------------------------------------------------------------------------------------------------------------------------------------------------------------------------------------------------------------------------------------------------------------------------------------------------------------------------------------------------------------------------------------------------------------------------------------------------------------
>KC148459.1_Cladia_aggregata_voucher_HTL19982d(F)_DNA_replication_licensing_factor_(Mcm7)_gene,_partial_cds
-------------------------------------------------------------------------------------------------------------------------------------------------------------------------------------------------------------------------------------------------------------------------------------------------------------------------------------------------------------------------------------------------------------------------------------------------------------------------------------------------------------------------------------------------------------------------------------------------------------------------------------------------------------------------------------------------------------------------------------------------------------------------------------------------------------------------------AGCAGTTCACCCCATTGACTGAATGCCCTTCAGAGGAATGCAAGCAGAACAACTCCAAAGGCCAATTATTCTTGTCGACAAGAGCGTCCAAATTCCTACCTTTCCAAGAAGTCAAGATACAAGAAATGGCTGACCAAGTACCCGTTGGTCACATCCCGCGGACTCTAACAGTACATTGCCACGGTACCTTGACCAGACAGATAAACCCAGGGGATGTCATCGACGTTGCAGGAATCTTTCTTCCAACACCTTATACAGGATTTAAGGCCATCCGGGCTGGTCTTTTGACAGATACCTACCTAGAAGCTCAATATGTCAATCAACATAAGAAGGCATACGATGATCTAGTCTTCGATGCTAGAACATTTCGGAGAATTGAGCAATACAAAAATTCAGGCCACATGTATGAGTACCTGTCACGGTCCATTGCCCCAGAGATCTACGGCCATCAAGATGTCAAGAAAGCCC-----------------------------------------------------------------------------------------------------------------------------------------------------------------------------------------------------------------------------------------------------------------------------------------------------------------------------------------------------------------------------------------------------------------------------------------------------------------------------------------------------------------------------------------------------------------------------------------------------------------------------------------------------------------------------------------------------------------------------------------------------------------------------------------------------------------------------------------------------------------------------------------------------------------------------------------------------------------------------------------------------------------------------------------------------------------------------------------------------------------------------------------------------------------------------------------------------------------
>KC148463.1_Cladia_aggregata_voucher_HTL19976h(F)_DNA_replication_licensing_factor_(Mcm7)_gene,_partial_cds
-------------------------------------------------------------------------------------------------------------------------------------------------------------------------------------------------------------------------------------------------------------------------------------------------------------------------------------------------------------------------------------------------------------------------------------------------------------------------------------------------------------------------------------------------------------------------------------------------------------------------------------------------------------------------------------------------------------------------------------------------------------------------------------------------------------------------------AGCAGTTCACCCCATTGACTGAATGCCCTTCAGAGGAATGCAAGCAGAACAACTCCAAAGGCCAATTATTCTTGTCGACAAGAGCGTCCAAATTCCTACCTTTCCAAGAAGTCAAGATACAAGAAATGGCTGACCAAGTACCCGTTGGTCACATCCCGCGGACTCTAACAGTACATTGCCACGGTACCTTGACCAGACAGATAAACCCAGGGGATGTCATCGACGTTGCAGGAATCTTTCTTCCAACACCTTATACAGGATTTAAGGCCATCCGGGCTGGTCTTTTGACAGATACCTACCTAGAAGCTCAATATGTCAATCAACATAAGAAGGCATACGATGATCTAGTCTTCGATGCTAGAACATTTCGGAGAATTGAGCAATACAAAAATTCAGGCCACATGTATGAGTACCTGTCACGGTCCATTGCCCCAGAGATCTACGGCCATCAAGATGTCAAGAAAGCCC-----------------------------------------------------------------------------------------------------------------------------------------------------------------------------------------------------------------------------------------------------------------------------------------------------------------------------------------------------------------------------------------------------------------------------------------------------------------------------------------------------------------------------------------------------------------------------------------------------------------------------------------------------------------------------------------------------------------------------------------------------------------------------------------------------------------------------------------------------------------------------------------------------------------------------------------------------------------------------------------------------------------------------------------------------------------------------------------------------------------------------------------------------------------------------------------------------------------
>KC148465.1_Cladia_aggregata_voucher_HTL20010a(F)_DNA_replication_licensing_factor_(Mcm7)_gene,_partial_cds
-------------------------------------------------------------------------------------------------------------------------------------------------------------------------------------------------------------------------------------------------------------------------------------------------------------------------------------------------------------------------------------------------------------------------------------------------------------------------------------------------------------------------------------------------------------------------------------------------------------------------------------------------------------------------------------------------------------------------------------------------------------------------------------------------------------------------------AGCAGTTCACCCCATTGACTGAATGCCCTTCAGAGGAATGCAAGCAGAACAACTCCAAAGGCCAATTATTCTTGTCGACAAGAGCGTCCAAATTCCTACCTTTCCAAGAAGTCAAGATACAAGAAATGGCTGACCAAGTACCCGTTGGTCACATCCCGCGGACTCTAACAGTACATTGCCACGGTACCTTGACCAGACAGATAAACCCAGGGGATGTCATCGACGTTGCAGGAATCTTTCTTCCAACACCTTATACAGGATTTAAGGCCATCCGGGCTGGTCTTTTGACAGATACCTACCTAGAAGCTCAATATGTCAATCAACATAAGAAGGCATACGATGATCTAGTCTTCGATGCTAGAACATTTCGGAGAATTGAGCAATACAAAAATTCAGGCCACATGTATGAGTACCTGTCACGGTCCATTGCCCCAGAGATCTACGGCCATCAAGATGTCAAGAAAGCCC-----------------------------------------------------------------------------------------------------------------------------------------------------------------------------------------------------------------------------------------------------------------------------------------------------------------------------------------------------------------------------------------------------------------------------------------------------------------------------------------------------------------------------------------------------------------------------------------------------------------------------------------------------------------------------------------------------------------------------------------------------------------------------------------------------------------------------------------------------------------------------------------------------------------------------------------------------------------------------------------------------------------------------------------------------------------------------------------------------------------------------------------------------------------------------------------------------------------
>KC148466.1_Cladia_aggregata_voucher_HTL20008e(F)_DNA_replication_licensing_factor_(Mcm7)_gene,_partial_cds
-------------------------------------------------------------------------------------------------------------------------------------------------------------------------------------------------------------------------------------------------------------------------------------------------------------------------------------------------------------------------------------------------------------------------------------------------------------------------------------------------------------------------------------------------------------------------------------------------------------------------------------------------------------------------------------------------------------------------------------------------------------------------------------------------------------------------------AGCAGTTCACCCCATTGACTGAATGCCCTTCAGAGGAATGCAAGCAGAACAACTCCAAAGGCCAATTATTCTTGTCGACAAGAGCGTCCAAATTCCTACCTTTCCAAGAAGTCAAGATACAAGAAATGGCTGACCAAGTACCCGTTGGTCACATCCCGCGGACTCTAACAGTACATTGCCACGGTACCTTGACCAGACAGATAAACCCAGGGGATGTCATCGACGTTGCAGGAATCTTTCTTCCAACACCTTATACAGGATTTAAGGCCATCCGGGCTGGTCTTTTGACAGATACCTACCTAGAAGCTCAATATGTCAATCAACATAAGAAGGCATACGATGATCTAGTCTTCGATGCTAGAACATTTCGGAGAATTGAGCAATACAAAAATTCAGGCCACATGTATGAGTACCTGTCACGGTCCATTGCCCCAGAGATCTACGGCCATCAAGATGTCAAGAAAGCCC-----------------------------------------------------------------------------------------------------------------------------------------------------------------------------------------------------------------------------------------------------------------------------------------------------------------------------------------------------------------------------------------------------------------------------------------------------------------------------------------------------------------------------------------------------------------------------------------------------------------------------------------------------------------------------------------------------------------------------------------------------------------------------------------------------------------------------------------------------------------------------------------------------------------------------------------------------------------------------------------------------------------------------------------------------------------------------------------------------------------------------------------------------------------------------------------------------------------
>KC148477.1_Cladia_dumicola_voucher_HTL19996d(F)_DNA_replication_licensing_factor_(Mcm7)_gene,_partial_cds
-------------------------------------------------------------------------------------------------------------------------------------------------------------------------------------------------------------------------------------------------------------------------------------------------------------------------------------------------------------------------------------------------------------------------------------------------------------------------------------------------------------------------------------------------------------------------------------------------------------------------------------------------------------------------------------------------------------------------------------------------------------------------------------------------------------------------------AGCAGTTCACCCCATTGACTGAATGCCCTTCAGAGGAATGCAAGCAGAACAACTCCAAAGGCCAATTATTCTTGTCGACAAGAGCGTCCAAATTCCTACCTTTCCAAGAAGTCAAGATACAAGAAATGGCTGACCAAGTACCCGTTGGTCACATCCCGCGGACTCTAACAGTACATTGCCACGGTACCTTGACCAGACAGATAAACCCAGGGGATGTCATCGACGTTGCAGGAATCTTTCTTCCAACACCTTATACAGGATTTAAGGCCATCCGGGCTGGTCTTTTGACAGATACCTACCTAGAAGCTCAATATGTCAATCAACATAAGAAGGCATACGATGATCTAGTCTTCGATGCTAGAACATTTCGGAGAATTGAGCAATACAAAAATTCAGGCCACATGTATGAGTACCTGTCACGGTCCATTGCCCCAGAGATCTACGGCCATCAAGATGTCAAGAAAGCCC-----------------------------------------------------------------------------------------------------------------------------------------------------------------------------------------------------------------------------------------------------------------------------------------------------------------------------------------------------------------------------------------------------------------------------------------------------------------------------------------------------------------------------------------------------------------------------------------------------------------------------------------------------------------------------------------------------------------------------------------------------------------------------------------------------------------------------------------------------------------------------------------------------------------------------------------------------------------------------------------------------------------------------------------------------------------------------------------------------------------------------------------------------------------------------------------------------------------
>KC148478.1_Cladia_aggregata_voucher_HTL20006f(F)_DNA_replication_licensing_factor_(Mcm7)_gene,_partial_cds
-------------------------------------------------------------------------------------------------------------------------------------------------------------------------------------------------------------------------------------------------------------------------------------------------------------------------------------------------------------------------------------------------------------------------------------------------------------------------------------------------------------------------------------------------------------------------------------------------------------------------------------------------------------------------------------------------------------------------------------------------------------------------------------------------------------------------------AGCAGTTCCCCCCATTGACTGAATGCCCTTCAGAGGAATGCAAGCAGAACAACTCCAAAGGCCAATTATTCTTGTCGACAAGAGCGTCCAAATTCCTACCTTTCCAAGAAGTCAAGATACAAGAAATGGCTGACCAAGTACCCGTTGGTCACATCCCGCGGACTCTAACAGTACATTGCCACGGTACCTTGACCAGACAGATAAACCCAGGGGATGTCATCGACGTTGCAGGAATCTTTCTTCCAACACCTTATACAGGATTTAAGGCCATCCGGGCTGGTCTTTTGACAGATACCTACCTAGAAGCTCAATATGTCAATCAACATAAGAAGGCATACGATGATCTAGTCTTCGATGCTAGAACATTTCGGAGAATTGAGCAATACAAAAATTCAGGCCACATGTATGAGTACCTGTCACGGTCCATTGCCCCAGAGATCTACGGCCATCAAGATGTCAAGAAAGCCC-----------------------------------------------------------------------------------------------------------------------------------------------------------------------------------------------------------------------------------------------------------------------------------------------------------------------------------------------------------------------------------------------------------------------------------------------------------------------------------------------------------------------------------------------------------------------------------------------------------------------------------------------------------------------------------------------------------------------------------------------------------------------------------------------------------------------------------------------------------------------------------------------------------------------------------------------------------------------------------------------------------------------------------------------------------------------------------------------------------------------------------------------------------------------------------------------------------------
>KC148416.1_Cladia_aggregata_voucher_DV&AN6925b(F)_DNA_replication_licensing_factor_(Mcm7)_gene,_partial_cds
-------------------------------------------------------------------------------------------------------------------------------------------------------------------------------------------------------------------------------------------------------------------------------------------------------------------------------------------------------------------------------------------------------------------------------------------------------------------------------------------------------------------------------------------------------------------------------------------------------------------------------------------------------------------------------------------------------------------------------------------------------------------------------------------------------------------------------AGCAGTTCCACCCATTGACTGAATGCCCTTCAGAGGAATGCAAGCAGAACAACTCCAAAGGCCAATTATTCTTGTCGACAAGAGCGTCCAAATTCCTACCTTTCCAAGAAGTCAAGATACAAGAAATGGCTGACCAAGTACCCGTTGGTCACATCCCGCGGACTCTAACAGTACATTGCCACGGTACCTTGACCAGACAGATAAACCCAGGGGATGTCATCGACGTTGCAGGAATCTTTCTTCCAACACCTTATACAGGATTTAAGGCCATCCGGGCTGGTCTTTTGACAGATACCTACCTAGAAGCTCAATATGTCAATCAACATAAGAAGGCATACGATGATCTAGTCTTCGATGCTAGAACATTTCGGAGAATTGAGCAATACAAAAATTCAGGCCACATGTATGAGTACCTGTCACGGTCCATTGCCCCAGAGATCTACGGCCATCAAGATGTCAAGAAAGCCC-----------------------------------------------------------------------------------------------------------------------------------------------------------------------------------------------------------------------------------------------------------------------------------------------------------------------------------------------------------------------------------------------------------------------------------------------------------------------------------------------------------------------------------------------------------------------------------------------------------------------------------------------------------------------------------------------------------------------------------------------------------------------------------------------------------------------------------------------------------------------------------------------------------------------------------------------------------------------------------------------------------------------------------------------------------------------------------------------------------------------------------------------------------------------------------------------------------------
>KC148415.1_Cladia_aggregata_voucher_DV&AN6925a(F)_DNA_replication_licensing_factor_(Mcm7)_gene,_partial_cds
-------------------------------------------------------------------------------------------------------------------------------------------------------------------------------------------------------------------------------------------------------------------------------------------------------------------------------------------------------------------------------------------------------------------------------------------------------------------------------------------------------------------------------------------------------------------------------------------------------------------------------------------------------------------------------------------------------------------------------------------------------------------------------------------------------------------------------AGCAGTTTCACCCATTGACTGAATGCCCTTCAGAGGAATGCAAGCAGAACAACTCCAAAGGCCAATTATTCTTGTCGACAAGAGCGTCCAAATTCCTACCTTTCCAAGAAGTCAAGATACAAGAAATGGCTGACCAAGTACCCGTTGGTCACATCCCGCGGACTCTAACAGTACATTGCCACGGTACCTTGACCAGACAGATAAACCCAGGGGATGTCATCGACGTTGCAGGAATCTTTCTTCCAACACCTTATACAGGATTTAAGGCCATCCGGGCTGGTCTTTTGACAGATACCTACCTAGAAGCTCAATATGTCAATCAACATAAGAAGGCATACGATGATCTAGTCTTCGATGCTAGAACATTTCGGAGAATTGAGCAATACAAAAATTCAGGCCACATGTATGAGTACCTGTCACGGTCCATTGCCCCAGAGATCTACGGCCATCAAGATGTCAAGAAAGCCC-----------------------------------------------------------------------------------------------------------------------------------------------------------------------------------------------------------------------------------------------------------------------------------------------------------------------------------------------------------------------------------------------------------------------------------------------------------------------------------------------------------------------------------------------------------------------------------------------------------------------------------------------------------------------------------------------------------------------------------------------------------------------------------------------------------------------------------------------------------------------------------------------------------------------------------------------------------------------------------------------------------------------------------------------------------------------------------------------------------------------------------------------------------------------------------------------------------------
>KC148456.1_Cladia_aggregata_voucher_HTL19975h(F)_DNA_replication_licensing_factor_(Mcm7)_gene,_partial_cds
--------------------------------------------------------------------------------------------------------------------------------------------------------------------------------------------------------------------------------------------------------------------------------------------------------------------------------------------------------------------------------------------------------------------------------------------------------------------------------------------------------------------------------------------------------------------------------------------------------------------------------------------------------------------------------------------------------------------------------------------------------------------------------------------------------------------------------------------ATTGACTGAATGCCCTTCAGAGGAATGCAAGCAGAACAACTCCAAAGGCCAATTATTCTTGTCGACAAGAGCGTCCAAATTCCTACCTTTCCAAGAAGTCAAGATACAAGAAATGGCTGACCAAGTACCCGTTGGTCACATCCCGCGGACTCTAACAGTACATTGCCACGGTACCTTGACCAGACAGATAAACCCAGGGGATGTCATCGACGTTGCAGGAATCTTTCTTCCAACACCTTATACAGGATTTAAGGCCATCCGGGCTGGTCTTTTGACAGATACCTACCTAGAAGCTCAATATGTCAATCAACATAAGAAGGCATACGATGATCTAGTCTTCGATGCTAGAACATTTCGGAGAATTGAGCAATACAAAAATTCAGGCCACATGTATGAGTACCTGTCACGGTCCATTGCCCCAGAGATCTACGGCCATCAAGATGTCAAGAAAGCCC-----------------------------------------------------------------------------------------------------------------------------------------------------------------------------------------------------------------------------------------------------------------------------------------------------------------------------------------------------------------------------------------------------------------------------------------------------------------------------------------------------------------------------------------------------------------------------------------------------------------------------------------------------------------------------------------------------------------------------------------------------------------------------------------------------------------------------------------------------------------------------------------------------------------------------------------------------------------------------------------------------------------------------------------------------------------------------------------------------------------------------------------------------------------------------------------------------------------
>KC148461.1_Cladia_dumicola_voucher_HTL19976f(F)_DNA_replication_licensing_factor_(Mcm7)_gene,_partial_cds
-------------------------------------------------------------------------------------------------------------------------------------------------------------------------------------------------------------------------------------------------------------------------------------------------------------------------------------------------------------------------------------------------------------------------------------------------------------------------------------------------------------------------------------------------------------------------------------------------------------------------------------------------------------------------------------------------------------------------------------------------------------------------------------------------------------------------------------------------------------------AATGCAAGCAGAACAACTCCAAAGGCCAATTATTCTTGTCGACAAGAGCGTCCAAATTCCTACCTTTCCAAGAAGTCAAGATACAAGAAATGGCTGACCAAGTACCCGTTGGTCACATCCCGCGGACTCTAACAGTACATTGCCACGGTACCTTGACCAGACAGATAAACCCAGGGGATGTCATCGACGTTGCAGGAATCTTTCTTCCAACACCTTATACAGGATTTAAGGCCATCCGGGCTGGTCTTTTGACAGATACCTACCTAGAAGCTCAATATGTCAATCAACATAAGAAGGCATACGATGATCTAGTCTTCGATGCTAGAACATTTCGGAGAATTGAGCAATACAAAAATTCAGGCCACATGTATGAGTACCTGTCACGGTCCATTGCCCCAGAGATCTACGGCCATCAAGATGTCAAGAAAGCCC-----------------------------------------------------------------------------------------------------------------------------------------------------------------------------------------------------------------------------------------------------------------------------------------------------------------------------------------------------------------------------------------------------------------------------------------------------------------------------------------------------------------------------------------------------------------------------------------------------------------------------------------------------------------------------------------------------------------------------------------------------------------------------------------------------------------------------------------------------------------------------------------------------------------------------------------------------------------------------------------------------------------------------------------------------------------------------------------------------------------------------------------------------------------------------------------------------------------
>KC148385.1_Cladia_inflata_voucher_Elix39099(CANB)_DNA_replication_licensing_factor_(Mcm7)_gene,_partial_cds
-------------------------------------------------------------------------------------------------------------------------------------------------------------------------------------------------------------------------------------------------------------------------------------------------------------------------------------------------------------------------------------------------------------------------------------------------------------------------------------------------------------------------------------------------------------------------------------------------------------------------------------------------------------------------------------------------------------------------------------------------------------------------------------------------------------------------------AGCAGTTCACCCCATTGACAGAATGCCCTTCAGAGGAATGCAAGCAGAACAACTCCAAAGGCCAATTATTTTTATCGACACGAGCGTCCAAATTCCTTCCTTTCCAAGAAGTCAAGATCCAAGAAATGGCTGACCAAGTACCCGTCGGTCACATCCCCCGGACTCTAACAGTACATTGCCACGGTACCCTGACCAGACAGATAAACCCAGGGGATGTCATCGACGTTGCAGGAATCTTTCTTCCAACACCATATACAGGATTTAAGGCCATCCGGGCTGGTCTCTTGACAGATACTTACCTAGAAGCTCAATATGTTAACCAACATAAGAAGGCATACGACGATCTAGTCTTCGATGCCAGAACGTTTCGGAGAATCGAGCAATACAAACATTCAGGTCACATGTATGAGTACCTGTCACGATCCATTGCACCAGAGATCTACGGCCATCTAGATGTTAAGAAAGCCT-----------------------------------------------------------------------------------------------------------------------------------------------------------------------------------------------------------------------------------------------------------------------------------------------------------------------------------------------------------------------------------------------------------------------------------------------------------------------------------------------------------------------------------------------------------------------------------------------------------------------------------------------------------------------------------------------------------------------------------------------------------------------------------------------------------------------------------------------------------------------------------------------------------------------------------------------------------------------------------------------------------------------------------------------------------------------------------------------------------------------------------------------------------------------------------------------------------------
>HM441285.1_Cladia_inflata_voucher_HO-548645_DNA_replication_licensing_factor_(MCM7)_gene,_partial_cds
-------------------------------------------------------------------------------------------------------------------------------------------------------------------------------------------------------------------------------------------------------------------------------------------------------------------------------------------------------------------------------------------------------------------------------------------------------------------------------------------------------------------------------------------------------------------------------------------------------------------------------------------------------------------------------------------------------------------------------------------------------------------------------------------------------------------CAGTGACTGCGAAGCAATTCACCCCATTGACTGAATGCCCTTCAAAGGAATGCAAGCAGAACAACTCCAAAGGCCAATTATTTTTATCGACACGAGCGTCCAAATTCCTTCCTTTCCAAGAAGTCAAGATCCAAGAAATGGCTGACCAAGTACCCGTCGGTCACATCCCCCGGACTCTAACAGTACATTGCCACGGTACCCTGACCAGACAGATAAACCCAGGGGATGTCATCGACGTTGCAGGAATCTTTCTTCCAACACCATATACAGGATTCAAAGCCATCCGGGCTGGTCTCTTGACAGATACTTACCTAGAAGCTCAATATGTTAACCAACATAAGAAGGCATACGACGATCTAGTCTTCGATGCCAGAACGTTTCGGAGAATCGAGCAATACAAACATTCAGGTCACATGTATGAGTACCTGTCACGATCCATTGCACCAGAGATCTACGGCCATCTAGATGTTAAGAAAGCCT-----------------------------------------------------------------------------------------------------------------------------------------------------------------------------------------------------------------------------------------------------------------------------------------------------------------------------------------------------------------------------------------------------------------------------------------------------------------------------------------------------------------------------------------------------------------------------------------------------------------------------------------------------------------------------------------------------------------------------------------------------------------------------------------------------------------------------------------------------------------------------------------------------------------------------------------------------------------------------------------------------------------------------------------------------------------------------------------------------------------------------------------------------------------------------------------------------------------
>KC148488.1_Cladia_aggregata_voucher_HTL19994k(F)_DNA_replication_licensing_factor_(Mcm7)_gene,_partial_cds
-------------------------------------------------------------------------------------------------------------------------------------------------------------------------------------------------------------------------------------------------------------------------------------------------------------------------------------------------------------------------------------------------------------------------------------------------------------------------------------------------------------------------------------------------------------------------------------------------------------------------------------------------------------------------------------------------------------------------------------------------------------------------------------------------------------------------------------------------------------------GATGCAAGCAGAACAACTCCAAAGGCCAATTATTCTTGTCGACACGAGCGTCCAAATTCCTACCTTTCCAAGAAGTCAAGATACAAGAAATGGCTGACCAAGTACCTGTTGGTCACATCCCTCGGACACTAACAGTACACTGCCACGGTACCTTGACCAGACAGATAAACCCAGGCGATGTCATCGACGTTGCAGGAATCTTCCTCCCAACACCTTATACGGGATTCAAGGCCATCCGGGCTGGTCTCTTAACAGATACCTACCTAGAAGCTCAACATGTCAATCAACATAAGAAGGCATACGATGATCTAGTCTTCGATGCTAGAACCTTTCGGAGAATTGAGCAATACAAACACTCAGGCCACATGTATGAGTACCTGTCACGGTCCATGGCACCCGAGATCTACGGCCATCACGATGTCAAGAAAGCCA-----------------------------------------------------------------------------------------------------------------------------------------------------------------------------------------------------------------------------------------------------------------------------------------------------------------------------------------------------------------------------------------------------------------------------------------------------------------------------------------------------------------------------------------------------------------------------------------------------------------------------------------------------------------------------------------------------------------------------------------------------------------------------------------------------------------------------------------------------------------------------------------------------------------------------------------------------------------------------------------------------------------------------------------------------------------------------------------------------------------------------------------------------------------------------------------------------------------
>KC148382.1_Cladia_aggregata_voucher_Elix39133(CANB)_DNA_replication_licensing_factor_(Mcm7)_gene,_partial_cds
-------------------------------------------------------------------------------------------------------------------------------------------------------------------------------------------------------------------------------------------------------------------------------------------------------------------------------------------------------------------------------------------------------------------------------------------------------------------------------------------------------------------------------------------------------------------------------------------------------------------------------------------------------------------------------------------------------------------------------------------------------------------------------------------------------------------------------AGCAGTTCACCCCATTGACTGAATGCCCTTCGGAGGAATGCAAGCAGAACAACTCCAAAGGCCAATTATTCTTGTCGACACGAGCGTCCAAATTCCTACCTTTCCAAGAAGTCAAGATACAAGAAATGGCTGACCAAGTACCCGTTGGTCACATCCCGCGGACTCTAACTGTACATTGCCACGGTACCTTAACCAGACAGATAAACCCAGGGGATGTTATCGACGTTGCAGGAATCTTTCTTCCAACACCCTATACAGGATTCAAGGCCATCCGGGCTGGTCTCTTAACAGATACCTACCTAGAAGCTCAATATGTCAATCAACATAAAAAGGCATACGATGATCTAGTCTTCGATGCTCGAACGTTTCGGAGAATCGAGCAATACAAACATTCAGGCCACATGTATGAGTACCTGTCACGGTCCATTGCACCAGAGATCTACGGCCATCAAGACGTTAAGAAAGCCC-----------------------------------------------------------------------------------------------------------------------------------------------------------------------------------------------------------------------------------------------------------------------------------------------------------------------------------------------------------------------------------------------------------------------------------------------------------------------------------------------------------------------------------------------------------------------------------------------------------------------------------------------------------------------------------------------------------------------------------------------------------------------------------------------------------------------------------------------------------------------------------------------------------------------------------------------------------------------------------------------------------------------------------------------------------------------------------------------------------------------------------------------------------------------------------------------------------------
>KC148457.1_Cladia_aggregata_voucher_HTL19984c(F)_DNA_replication_licensing_factor_(Mcm7)_gene,_partial_cds
-------------------------------------------------------------------------------------------------------------------------------------------------------------------------------------------------------------------------------------------------------------------------------------------------------------------------------------------------------------------------------------------------------------------------------------------------------------------------------------------------------------------------------------------------------------------------------------------------------------------------------------------------------------------------------------------------------------------------------------------------------------------------------------------------------------------------------AGCAGTTCACCCCATTGACTGAATGCCCTTCAGAGGAATGCAAGCAGAACAACTCCAAAGGCCAATTATTCTTGTCGACACGAGCGTCCAAATTCCTACCTTTCCAAGAAGTCAAGATACAAGAAATGGCTGACCAAGTACCCGTTGGTCACATCCCGCGGACTCTAACTGTACATTGCCACGGTACCTTAACCAGACAGATAAACCCAGGGGATGTTATCGACGTTGCAGGAATCTTTCTTCCAACACCCTATACAGGATTCAAGGCCATCCGGGCTGGTCTCTTAACAGATACCTACTTAGAAGCTCAATATGTCAATCAACATAAAAAGGCATACGATGATCTAGTCTTCGATGCTCGAACGTTTCGGAGAATCGAGCAATACAAACATTCAGGCCACATGTATGAGTACCTGTCACGGTCCATTGCACCAGAGATCTACGGCCATCAAGACGTTAAGAAAGCCC-----------------------------------------------------------------------------------------------------------------------------------------------------------------------------------------------------------------------------------------------------------------------------------------------------------------------------------------------------------------------------------------------------------------------------------------------------------------------------------------------------------------------------------------------------------------------------------------------------------------------------------------------------------------------------------------------------------------------------------------------------------------------------------------------------------------------------------------------------------------------------------------------------------------------------------------------------------------------------------------------------------------------------------------------------------------------------------------------------------------------------------------------------------------------------------------------------------------
>KC148400.1_Cladia_aggregata_voucher_Boom39959(P.v.d.Boom)_DNA_replication_licensing_factor_(Mcm7)_gene,_partial_cds
-------------------------------------------------------------------------------------------------------------------------------------------------------------------------------------------------------------------------------------------------------------------------------------------------------------------------------------------------------------------------------------------------------------------------------------------------------------------------------------------------------------------------------------------------------------------------------------------------------------------------------------------------------------------------------------------------------------------------------------------------------------------------------------------------------------------------------------------------------------------GATGCAAGCAGAACAACTCCAAAGGTCAATTATTCTTGTCGACACGAGCGTCCAAATTTCTACCTTTCCAAGAAGTCAAGATACAAGAAATGGCTGACCAAGTACCCGTTGGTCACATCCCGCGGACTCTTACAGTACATTGCCACGGCACCTTGACCAGACAGATAAACCCAGGGGATGTCATCGACGTTGCAGGAATCTTTCTTCCCACACCTTATACAGGATTTAAGGCCATCCGGGCTGGTCTTTTGACAGATACCTACCTAGAAGCTCAATATGTCAATCAACATAAGAAGGCATACGATGATCTAGTCTTCGATGCTAGAACGTTTCGGAGAATTGAGCAATACAAACATTCAGGCCACATGTATGAGTACCTGTCACGGTCAATTGCCCCAGAGATCTACGGCCATCAAGATGTTAAGAAAGCCC-----------------------------------------------------------------------------------------------------------------------------------------------------------------------------------------------------------------------------------------------------------------------------------------------------------------------------------------------------------------------------------------------------------------------------------------------------------------------------------------------------------------------------------------------------------------------------------------------------------------------------------------------------------------------------------------------------------------------------------------------------------------------------------------------------------------------------------------------------------------------------------------------------------------------------------------------------------------------------------------------------------------------------------------------------------------------------------------------------------------------------------------------------------------------------------------------------------------
>KC148384.1_Cladia_inflata_voucher_Elix39098(CANB)_DNA_replication_licensing_factor_(Mcm7)_gene,_partial_cds
-------------------------------------------------------------------------------------------------------------------------------------------------------------------------------------------------------------------------------------------------------------------------------------------------------------------------------------------------------------------------------------------------------------------------------------------------------------------------------------------------------------------------------------------------------------------------------------------------------------------------------------------------------------------------------------------------------------------------------------------------------------------------------------------------------------------------------AGCAGTTCACCCCATTGACTGAATGCCCTTCAGAGGAATGCAAGCAGAACAACTCCAAAGGTCAATTATTCTTGTCGACACGAGCGTCCAAATTTCTACCTTTCCAAGAAGTCAAGATACAAGAAATGGCTGACCAAGTACCCGTTGGTCACATCCCGCGGACTCTTACAGTACATTGCCACGGTACCTTGACCAGACAGATAAACCCAGGGGATGTCATCGACGTTGCAGGAATCTTTCTTCCCACACCTTATACAGGATTTAAGGCCATCCGGGCTGGTCTTTTGACAGATACCTACCTAGAAGCTCAATATGTCAATCAACATAAGAAGGCATACGATGATCTAGTCTTCGATGCTAGAACGTTTCGGAGAATTGAGCAATACAAACATTCAGGCCACATGTATGAGTACCTGTCACGGTCGATTGCCCCAGAGATCTACGGCCATCAAGATGTCAAGAAAGCCC-----------------------------------------------------------------------------------------------------------------------------------------------------------------------------------------------------------------------------------------------------------------------------------------------------------------------------------------------------------------------------------------------------------------------------------------------------------------------------------------------------------------------------------------------------------------------------------------------------------------------------------------------------------------------------------------------------------------------------------------------------------------------------------------------------------------------------------------------------------------------------------------------------------------------------------------------------------------------------------------------------------------------------------------------------------------------------------------------------------------------------------------------------------------------------------------------------------------
>KC148409.1_Cladia_aggregata_voucher_Moncada5330(F)_DNA_replication_licensing_factor_(Mcm7)_gene,_partial_cds
-------------------------------------------------------------------------------------------------------------------------------------------------------------------------------------------------------------------------------------------------------------------------------------------------------------------------------------------------------------------------------------------------------------------------------------------------------------------------------------------------------------------------------------------------------------------------------------------------------------------------------------------------------------------------------------------------------------------------------------------------------------------------------------------------------------------------------AGCAGTTCACCCCATTGAAAGAATGCCCTTCAGAGGAATGCAAGCAGAACAACTCCAAAGGTCAATTATTCTTGTCGACACGAGCGTCCAAATTTCTACCTTTCCAAGAAGTCAAGATACAAGAAATGGCTGACCAAGTACCCGTTGGTCACATCCCGCGGACTCTTACAGTACATTGCCACGGTACCTTGACCAGACAGATAAACCCAGGGGATGTCATCGACGTTGCAGGAATCTTTCTTCCCACACCTTATACAGGATTTAAGGCCATCCGGGCTGGTCTTTTGACAGATACCTACCTAGAAGCTCAATATGTCAATCAACATAAGAAGGCATACGATGATCTAGTCTTCGATGCTAGAACGTTTCGGAGAATTGAGCAATACAAACATTCAGGCCACATGTATGAGTACCTGTCACGGTCGATTGCCCCAGAGATCTACGGCCATCAAGATGTCAAGAAAGCCC-----------------------------------------------------------------------------------------------------------------------------------------------------------------------------------------------------------------------------------------------------------------------------------------------------------------------------------------------------------------------------------------------------------------------------------------------------------------------------------------------------------------------------------------------------------------------------------------------------------------------------------------------------------------------------------------------------------------------------------------------------------------------------------------------------------------------------------------------------------------------------------------------------------------------------------------------------------------------------------------------------------------------------------------------------------------------------------------------------------------------------------------------------------------------------------------------------------------
>KC148435.1_Cladia_aggregata_voucher_Nr19346b(F)_DNA_replication_licensing_factor_(Mcm7)_gene,_partial_cds
--------------------------------------------------------------------------------------------------------------------------------------------------------------------------------------------------------------------------------------------------------------------------------------------------------------------------------------------------------------------------------------------------------------------------------------------------------------------------------------------------------------------------------------------------------------------------------------------------------------------------------------------------------------------------------------------------------------------------------------------------------------------------------------------------------------------------------------------------GGAATGCCCTTCAGAGGAATACAAGCAGAACAACTCCAAAGGTCAATTATTCTTGTCAACACGAGCGTCCAAATTTCTACCTTTCCAAGAAGTCAAGATACAAGAAATGGCTGACCAAGTACCCGTTGGTCACATCCCGCGGACTCTTACAGTACATTGCCACGGTACCTTGACCAGACAGATAAACCCAGGGGATGTCATCGACGTTGCAGGAATCTTTCTTCCCACACCTTATACAGGATTTAAGGCCATCCGGGCTGGTCTTTTGACAGATACCTACCTAGAAGCTCAATATGTCAATCAACATAAGAAGGCATACGATGATCTAGTCTTCGATGCTAGAACGTTTCGGAGAATTGAGCAATACAAACATTCAGGCCACATGTATGAGTACCTGTCACGGTCGATTGCCCCAGAGATCTACGGCCATCAAGATGTTAAGAAAGCCC-----------------------------------------------------------------------------------------------------------------------------------------------------------------------------------------------------------------------------------------------------------------------------------------------------------------------------------------------------------------------------------------------------------------------------------------------------------------------------------------------------------------------------------------------------------------------------------------------------------------------------------------------------------------------------------------------------------------------------------------------------------------------------------------------------------------------------------------------------------------------------------------------------------------------------------------------------------------------------------------------------------------------------------------------------------------------------------------------------------------------------------------------------------------------------------------------------------------
>KC148472.1_Cladia_moniliformis_voucher_HTL19993c(F)_DNA_replication_licensing_factor_(Mcm7)_gene,_partial_cds
-------------------------------------------------------------------------------------------------------------------------------------------------------------------------------------------------------------------------------------------------------------------------------------------------------------------------------------------------------------------------------------------------------------------------------------------------------------------------------------------------------------------------------------------------------------------------------------------------------------------------------------------------------------------------------------------------------------------------------------------------------------------------------------------------------------------------------AGCAGTTCACCCCATTGACTGAATGCCCTTCAGAGGAATGCAAGCAGAACAACTCCAAAGGCCAATTATTCTTGTCGACACGAGCGTCCAAATTCCTACCTTTCCAAGAAGTCAAGATACAAGAAATGGCTGACCAAGTACCCGTTGGTCATATCCCGCGGACTCTAACAGTACATTGCCACGGTACCTTGACCAGACAGATAAACCCAGGGGATGTCATCGACGTTGCAGGAATCTTTCTTCCAACACCTTATACAGGATTCAAGGCCATCCGGGCTGGTCTCTTAACAGATACCTACCTAGAAGCTCAATATGTCAATCAACATAAGAAGGCATACGATGATCTAGTCTTCGATGCTAGAACTTTTCGGAGAATTGAGCAATACAAACATTCAGGCCACATGTATGAGTACCTGTCACGGTCCATTGCACCAGAGATCTACGGCCATCAAGATGTTAAGAAAGCCC-----------------------------------------------------------------------------------------------------------------------------------------------------------------------------------------------------------------------------------------------------------------------------------------------------------------------------------------------------------------------------------------------------------------------------------------------------------------------------------------------------------------------------------------------------------------------------------------------------------------------------------------------------------------------------------------------------------------------------------------------------------------------------------------------------------------------------------------------------------------------------------------------------------------------------------------------------------------------------------------------------------------------------------------------------------------------------------------------------------------------------------------------------------------------------------------------------------------
>HM441286.1_Cladia_moniliformis_voucher_F:HTL_19991f_DNA_replication_licensing_factor_(MCM7)_gene,_partial_cds
-------------------------------------------------------------------------------------------------------------------------------------------------------------------------------------------------------------------------------------------------------------------------------------------------------------------------------------------------------------------------------------------------------------------------------------------------------------------------------------------------------------------------------------------------------------------------------------------------------------------------------------------------------------------------------------------------------------------------------------------------------------------------------------------------------------------CAGTGACTGCGAAGCAGTTCACCCCATTGACTGAATGCCCTTCAGAGGAATGCAAGCAGAACAACTCCAAAGGCCAATTATTCTTGTCGACACGAGCGTCCAAATTCCTACCTTTCCAAGAAGTCAAGATACAAGAAATGGCTGACCAAGTACCCGTTGGTCATATCCCGCGGACTCTAACAGTACATTGCCACGGTACCTTGACCAGACAGATAAACCCAGGGGATGTCATCGACGTTGCAGGAATCTTTCTTCCAACACCTTATACAGGATTCAAGGCCATCCGGGCTGGTCTCTTAACAGATACCTACCTAGAAGCTCAATATGTCAATCAACATAAGAAGGCATACGATGATCTAGTCTTCGATGCTAGAACTTTCCGGAGAATTGAGCAATACAAACATTCAGGCCACATGTATGAGTACCTGTCACGGTCCATTGCACCAGAGATCTACGGCCATCAAGATGTTAAGAAAGCCC-----------------------------------------------------------------------------------------------------------------------------------------------------------------------------------------------------------------------------------------------------------------------------------------------------------------------------------------------------------------------------------------------------------------------------------------------------------------------------------------------------------------------------------------------------------------------------------------------------------------------------------------------------------------------------------------------------------------------------------------------------------------------------------------------------------------------------------------------------------------------------------------------------------------------------------------------------------------------------------------------------------------------------------------------------------------------------------------------------------------------------------------------------------------------------------------------------------------
>HM441279.1_Cladia_deformis_voucher_F:HTL_19994d_DNA_replication_licensing_factor_(MCM7)_gene,_partial_cds
-------------------------------------------------------------------------------------------------------------------------------------------------------------------------------------------------------------------------------------------------------------------------------------------------------------------------------------------------------------------------------------------------------------------------------------------------------------------------------------------------------------------------------------------------------------------------------------------------------------------------------------------------------------------------------------------------------------------------------------------------------------------------------------------------------------------CAGTGACTGCGAAGCAGTTCACGCCATTGACTGAATGCCCTTCAGAGGAATGCAAGCAGAACAACTCCAAAGGTCAATTATTCTTGTCGACACGAGCGTCCAAATTCCTACCTTTCCAAGAAGTCAAGATACAAGAAATGGCTGACCAAGTACCCGTTGGTCACATCCCGCGGACTCTAACAGTACATTGCCACGGTACCTTGACCAGACAGATAAACCCAGGGGATGTCATCGACGTTGCAGGAATCTTTCTTCCAACACCTTATACAGGATTTAAGGCCATCCGGGCTGGTCTTTTGACAGATACCTACCTAGAGGCTCAATATGTCAATCAACATAAGAAGGCATACGATGATCTAGTCTTCGATGCTAGAACTTTTCGGAGAATTGAGCAATACAAACATTCGGGCCACATGTATGAGTACCTGTCACGGTCCATTGCCCCAGAAATCTACGGCCATCAAGATGTTAAAAAAGCCC-----------------------------------------------------------------------------------------------------------------------------------------------------------------------------------------------------------------------------------------------------------------------------------------------------------------------------------------------------------------------------------------------------------------------------------------------------------------------------------------------------------------------------------------------------------------------------------------------------------------------------------------------------------------------------------------------------------------------------------------------------------------------------------------------------------------------------------------------------------------------------------------------------------------------------------------------------------------------------------------------------------------------------------------------------------------------------------------------------------------------------------------------------------------------------------------------------------------
>KC148462.1_Cladia_aggregata_voucher_HTL19976e(F)_DNA_replication_licensing_factor_(Mcm7)_gene,_partial_cds
-------------------------------------------------------------------------------------------------------------------------------------------------------------------------------------------------------------------------------------------------------------------------------------------------------------------------------------------------------------------------------------------------------------------------------------------------------------------------------------------------------------------------------------------------------------------------------------------------------------------------------------------------------------------------------------------------------------------------------------------------------------------------------------------------------------------------------AGCAGTTCACCCCATTGACTGAATGCCCTTCAGAGGAATGCAAGCAGAACAACTCCAAAGGTCAATTATTCTTGTCGACACGAGCGTCCAAATTCCTACCTTTCCAAGAAGTCAAGATACAAGAAATGGCTGACCAAGTACCCGTTGGTCACATCCCGCGGACTCTAACAGTACATTGCCACGGTACCTTGACCAGACAGATAAACCCAGGGGATGTCATCGACGTTGCAGGAATCTTTCTTCCAACACCTTATACAGGATTTAAGGCCATCCGGGCTGGTCTTTTGACAGATACCTACCTAGAGGCTCAATATGTCAATCAACATAAGAAGGCATACGATGATCTAGTCTTCGATGCTAGAACTTTTCGGAGAATTGAGCAATACAAACATTCGGGCCACATGTATGAGTACCTGTCACGGTCCATTGCCCCAGAAATCTACGGCCATCAAGATGTTAAGAAAGCCC-----------------------------------------------------------------------------------------------------------------------------------------------------------------------------------------------------------------------------------------------------------------------------------------------------------------------------------------------------------------------------------------------------------------------------------------------------------------------------------------------------------------------------------------------------------------------------------------------------------------------------------------------------------------------------------------------------------------------------------------------------------------------------------------------------------------------------------------------------------------------------------------------------------------------------------------------------------------------------------------------------------------------------------------------------------------------------------------------------------------------------------------------------------------------------------------------------------------
>KC148473.1_Cladia_aggregata_voucher_HTL19994i(F)_DNA_replication_licensing_factor_(Mcm7)_gene,_partial_cds
-------------------------------------------------------------------------------------------------------------------------------------------------------------------------------------------------------------------------------------------------------------------------------------------------------------------------------------------------------------------------------------------------------------------------------------------------------------------------------------------------------------------------------------------------------------------------------------------------------------------------------------------------------------------------------------------------------------------------------------------------------------------------------------------------------------------------------------------------------------------GATGCAAGCAGAACAACTCCAAAGGTCAATTATTCTTGTCGACACGAGCGTCCAAATTCCTACCTTTCCAAGAAGTCAAGATACAAGAAATGGCTGACCAAGTACCCGTTGGTCACATCCCGCGGACTCTAACAGTACATTGCCACGGTACCTTGACCAGACAGATAAACCCAGGGGATGTCATCGACGTTGCAGGAATCTTTCTTCCAACACCTTATACAGGATTTAAGGCCATCCGGGCTGGTCTTTTGACAGATACCTACCTAGAGGCTCAATATGTCAATCAACATAAGAAGGCATACGATGATCTAGTCTTCGATGCTAGAACTTTTCGGAGAATTGAGCAATACAAACATTCGGGCCACATGTATGAGTACCTGTCACGGTCCATTGCCCCAGAAATCTACGGCCATCAAGATGTTAAGAAAGCCC-----------------------------------------------------------------------------------------------------------------------------------------------------------------------------------------------------------------------------------------------------------------------------------------------------------------------------------------------------------------------------------------------------------------------------------------------------------------------------------------------------------------------------------------------------------------------------------------------------------------------------------------------------------------------------------------------------------------------------------------------------------------------------------------------------------------------------------------------------------------------------------------------------------------------------------------------------------------------------------------------------------------------------------------------------------------------------------------------------------------------------------------------------------------------------------------------------------------
>KC148443.1_Cladia_aggregata_voucher_SP627(RAMK)_DNA_replication_licensing_factor_(Mcm7)_gene,_partial_cds
-------------------------------------------------------------------------------------------------------------------------------------------------------------------------------------------------------------------------------------------------------------------------------------------------------------------------------------------------------------------------------------------------------------------------------------------------------------------------------------------------------------------------------------------------------------------------------------------------------------------------------------------------------------------------------------------------------------------------------------------------------------------------------------------------------------------------------------------------------------------AATGCAAGCAGAACAATTCCAAAGGTCAATTATTCTTGTCGACACGAGCGTCCAAATTCCTACCTTTCCAAGAAGTTAAGATACAAGAAATGGCTGACCAAGTACCCGTTGGTCAAATCCCGCGGACTCTAACAGTACATTGCCACGGTACCTTGACCAGACAGATAAACCCAGGGGATGTCATCGACGTTGCAGGAATCTTTCTTCCAACACCTTATACAGGGTTTAAGGTCATCCGGGCTGGTCTTTTGACAGATACCTACCTAGAAGCTCAATATGTCAATCAACATAAGCAGGCATACGATGATCTAGTCTTCGATGCTAGCACTTTTCGGAGAATTGAGCAATACAAACATTCAGGCCCCATGTATGAGTACCTGTCACGGTCCATTGCCCCCGAAATCTACGGCCATCAAGATGT----------------------------------------------------------------------------------------------------------------------------------------------------------------------------------------------------------------------------------------------------------------------------------------------------------------------------------------------------------------------------------------------------------------------------------------------------------------------------------------------------------------------------------------------------------------------------------------------------------------------------------------------------------------------------------------------------------------------------------------------------------------------------------------------------------------------------------------------------------------------------------------------------------------------------------------------------------------------------------------------------------------------------------------------------------------------------------------------------------------------------------------------------------------------------------------------------------------------------
>KC148451.1_Cladia_aggregata_voucher_SP684(RAMK)_DNA_replication_licensing_factor_(Mcm7)_gene,_partial_cds
-------------------------------------------------------------------------------------------------------------------------------------------------------------------------------------------------------------------------------------------------------------------------------------------------------------------------------------------------------------------------------------------------------------------------------------------------------------------------------------------------------------------------------------------------------------------------------------------------------------------------------------------------------------------------------------------------------------------------------------------------------------------------------------------------------------------------------AGCAGTTCACCCCATTGACTGAATGCCCTTCAGAGGAATGCAAGCAGAACAATTCCAAAGGTCAATTATTCTTGTCGACACGAGCGTCCAAATTCCTACCTTTCCAAGAAGTTAAGATACAAGAAATGGCTGACCAAGTACCCGTTGGTCACATCCCGCGGACTCTAACAGTACATTGCCACGGTACCTTGACCAGACAGATAAACCCAGGGGATGTCATCGACGTTGCAGGAATCTTTCTTCCAACACCTTATACAGGATTTAAGGCCATCCGGGCTGGTCTTTTGACAGATACCTACCTAGAAGCTCAATATGTCAATCAACATAAGAAGGCATACGATGATCTAGTCTTCGATGCTAGAACTTTTCGGAGAATTGAGCAATACAAACATTCAGGCCACATGTATGAGTACCTGTCACGGTCCATTGCCCCAGAAATCTACGGCCATCAAGATGTCAAGAAAGCCC-----------------------------------------------------------------------------------------------------------------------------------------------------------------------------------------------------------------------------------------------------------------------------------------------------------------------------------------------------------------------------------------------------------------------------------------------------------------------------------------------------------------------------------------------------------------------------------------------------------------------------------------------------------------------------------------------------------------------------------------------------------------------------------------------------------------------------------------------------------------------------------------------------------------------------------------------------------------------------------------------------------------------------------------------------------------------------------------------------------------------------------------------------------------------------------------------------------------
>KC148420.1_Cladia_aggregata_voucher_Baypai1(RAMK)_DNA_replication_licensing_factor_(Mcm7)_gene,_partial_cds
-------------------------------------------------------------------------------------------------------------------------------------------------------------------------------------------------------------------------------------------------------------------------------------------------------------------------------------------------------------------------------------------------------------------------------------------------------------------------------------------------------------------------------------------------------------------------------------------------------------------------------------------------------------------------------------------------------------------------------------------------------------------------------------------------------------------------------AGCAGTTCACCCCATTGACTGAATGCCCTTCAGAGGAATGCAAGCAGAACAATTCCAAAGGTCAATTATTCTTGTCGACACGAGCGTCCAAATTCCTACCTTTCCAAGAAATTAAGATACAAGAAATGGCTGACCAAGTACCCGTTGGTCACATCCCGCGGACTCTAACAGTACATTGCCACGGTACCTTGACCAGACAGATAAACCCAGGGGATGTCATCGACGTTGCAGGAATCTTTCTTCCAACACCTTATACAGGGTTTAAGGCCATCCGGGCTGGTCTTTTGACAGATACCTACCTAGAAGCTCAATATGTCAATCAACATAAGCAGGCATACGATGATCTAGTCTTCGATGCTAGAACTTTTCGGAGAATTGAGCAATACAAACATTCAGGCCACATGTATGAGTACCTGTCACGGTCCATTGCCCCAGAAATCTACGGCCATCAAGATGTTAAGAAGGCCC-----------------------------------------------------------------------------------------------------------------------------------------------------------------------------------------------------------------------------------------------------------------------------------------------------------------------------------------------------------------------------------------------------------------------------------------------------------------------------------------------------------------------------------------------------------------------------------------------------------------------------------------------------------------------------------------------------------------------------------------------------------------------------------------------------------------------------------------------------------------------------------------------------------------------------------------------------------------------------------------------------------------------------------------------------------------------------------------------------------------------------------------------------------------------------------------------------------------
>KC148421.1_Cladia_aggregata_voucher_Baypai2(RAMK)_DNA_replication_licensing_factor_(Mcm7)_gene,_partial_cds
-------------------------------------------------------------------------------------------------------------------------------------------------------------------------------------------------------------------------------------------------------------------------------------------------------------------------------------------------------------------------------------------------------------------------------------------------------------------------------------------------------------------------------------------------------------------------------------------------------------------------------------------------------------------------------------------------------------------------------------------------------------------------------------------------------------------------------AGCAGTTCACCCCATTGACTGAATGCCCTTCAGAGGAATGCAAGCAGAACAATTCCAAAGGTCAATTATTCTTGTCGACACGAGCGTCCAAATTCCTACCTTTCCAAGAAATTAAGATACAAGAAATGGCTGACCAAGTACCCGTTGGTCACATCCCGCGGACTCTAACAGTACATTGCCACGGTACCTTGACCAGACAGATAAACCCAGGGGATGTCATCGACGTTGCAGGAATCTTTCTTCCAACACCTTATACAGGGTTTAAGGCCATCCGGGCTGGTCTTTTGACAGATACCTACCTAGAAGCTCAATATGTCAATCAACATAAGCAGGCATACGATGATCTAGTCTTCGATGCTAGAACTTTTCGGAGAATTGAGCAATACAAACATTCAGGCCACATGTATGAGTACCTGTCACGGTCCATTGCCCCAGAAATCTACGGCCATCAAGATGTTAAGAAGGCCC-----------------------------------------------------------------------------------------------------------------------------------------------------------------------------------------------------------------------------------------------------------------------------------------------------------------------------------------------------------------------------------------------------------------------------------------------------------------------------------------------------------------------------------------------------------------------------------------------------------------------------------------------------------------------------------------------------------------------------------------------------------------------------------------------------------------------------------------------------------------------------------------------------------------------------------------------------------------------------------------------------------------------------------------------------------------------------------------------------------------------------------------------------------------------------------------------------------------
>KC148440.1_Cladia_aggregata_voucher_SP621(RAMK)_DNA_replication_licensing_factor_(Mcm7)_gene,_partial_cds
-------------------------------------------------------------------------------------------------------------------------------------------------------------------------------------------------------------------------------------------------------------------------------------------------------------------------------------------------------------------------------------------------------------------------------------------------------------------------------------------------------------------------------------------------------------------------------------------------------------------------------------------------------------------------------------------------------------------------------------------------------------------------------------------------------------------------------AGCAGTTCACCCCATTGACTGAATGCCCTTCAGAGGAATGCAAGCAGAACAATTCCAAAGGTCAATTATTCTTGTCGACACGAGCGTCCAAATTCCTACCTTTCCAAGAAGTTAAGATACAAGAAATGGCTGACCAAGTACCCGTTGGTCACATCCCGCGGACTCTAACAGTACATTGCCACGGTACCTTGACCAGACAGATAAACCCAGGGGATGTCATCGACGTTGCAGGAATCTTTCTTCCAACACCTTATACAGGGTTTAAGGCCATCCGGGCTGGTCTTTTGACAGATACCTACCTAGAAGCTCAATATGTCAATCAACATAAGCAGGCATACGATGATCTAGTCTTCGATGCTAGCACTTTTCGGAGAATTGAGCAATACAAACATTCAGGCCACATGTATGAGTACCTGTCACGGTCCATTGCCCCAGAAATCTACGGCCATCAAGATGTTAAGAAGGCCC-----------------------------------------------------------------------------------------------------------------------------------------------------------------------------------------------------------------------------------------------------------------------------------------------------------------------------------------------------------------------------------------------------------------------------------------------------------------------------------------------------------------------------------------------------------------------------------------------------------------------------------------------------------------------------------------------------------------------------------------------------------------------------------------------------------------------------------------------------------------------------------------------------------------------------------------------------------------------------------------------------------------------------------------------------------------------------------------------------------------------------------------------------------------------------------------------------------------
>KC148444.1_Cladia_aggregata_voucher_SP636(RAMK)_DNA_replication_licensing_factor_(Mcm7)_gene,_partial_cds
-------------------------------------------------------------------------------------------------------------------------------------------------------------------------------------------------------------------------------------------------------------------------------------------------------------------------------------------------------------------------------------------------------------------------------------------------------------------------------------------------------------------------------------------------------------------------------------------------------------------------------------------------------------------------------------------------------------------------------------------------------------------------------------------------------------------------------AGCAGTTCACCCCATTGACTGAATGCCCTTCAGAGGAATGCAAGCAGAACAATTCCAAAGGTCAATTATTCTTGTCGACACGAGCGTCCAAATTCCTACCTTTCCAAGAAGTTAAGATACAAGAAATGGCTGACCAAGTACCCGTTGGTCACATCCCGCGGACTCTAACAGTACATTGCCACGGTACCTTGACCAGACAGATAAACCCAGGGGATGTCATCGACGTTGCAGGAATCTTTCTTCCAACACCTTATACAGGGTTTAAGGCCATCCGGGCTGGTCTTTTGACAGATACCTACCTAGAAGCTCAATATGTCAATCAACATAAGCAGGCATACGATGATCTAGTCTTCGATGCTAGCACTTTTCGGAGAATTGAGCAATACAAACATTCAGGCCACATGTATGAGTACCTGTCACGGTCCATTGCCCCAGAAATCTACGGCCATCAAGATGTTAAGAAGGCCC-----------------------------------------------------------------------------------------------------------------------------------------------------------------------------------------------------------------------------------------------------------------------------------------------------------------------------------------------------------------------------------------------------------------------------------------------------------------------------------------------------------------------------------------------------------------------------------------------------------------------------------------------------------------------------------------------------------------------------------------------------------------------------------------------------------------------------------------------------------------------------------------------------------------------------------------------------------------------------------------------------------------------------------------------------------------------------------------------------------------------------------------------------------------------------------------------------------------
>KC148450.1_Cladia_aggregata_voucher_SP675(RAMK)_DNA_replication_licensing_factor_(Mcm7)_gene,_partial_cds
-------------------------------------------------------------------------------------------------------------------------------------------------------------------------------------------------------------------------------------------------------------------------------------------------------------------------------------------------------------------------------------------------------------------------------------------------------------------------------------------------------------------------------------------------------------------------------------------------------------------------------------------------------------------------------------------------------------------------------------------------------------------------------------------------------------------------------AGCAGTTCACCCCATTGACTGAATGCCCTTCAGAGGAATGCAAGCAGAACAATTCCAAAGGTCAATTATTCTTGTCGACACGAGCGTCCAAATTCCTACCTTTCCAAGAAGTTAAGATACAAGAAATGGCTGACCAAGTACCCGTTGGTCACATCCCGCGGACTCTAACAGTACATTGCCACGGTACCTTGACCAGACAGATAAACCCAGGGGATGTCATCGACGTTGCAGGAATCTTTCTTCCAACACCTTATACAGGGTTTAAGGCCATCCGGGCTGGTCTTTTGACAGATACCTACCTAGAAGCTCAATATGTCAATCAACATAAGCAGGCATACGATGATCTAGTCTTCGATGCTAGCACTTTTCGGAGAATTGAGCAATACAAACATTCAGGCCACATGTATGAGTACCTGTCACGGTCCATTGCCCCAGAAATCTACGGCCATCAAGATGTTAAGAAGGCCC-----------------------------------------------------------------------------------------------------------------------------------------------------------------------------------------------------------------------------------------------------------------------------------------------------------------------------------------------------------------------------------------------------------------------------------------------------------------------------------------------------------------------------------------------------------------------------------------------------------------------------------------------------------------------------------------------------------------------------------------------------------------------------------------------------------------------------------------------------------------------------------------------------------------------------------------------------------------------------------------------------------------------------------------------------------------------------------------------------------------------------------------------------------------------------------------------------------------
>KC148445.1_Cladia_aggregata_voucher_SP654(RAMK)_DNA_replication_licensing_factor_(Mcm7)_gene,_partial_cds
-------------------------------------------------------------------------------------------------------------------------------------------------------------------------------------------------------------------------------------------------------------------------------------------------------------------------------------------------------------------------------------------------------------------------------------------------------------------------------------------------------------------------------------------------------------------------------------------------------------------------------------------------------------------------------------------------------------------------------------------------------------------------------------------------------------------------------------------------------------------AATGCAAGCAGAACAATTCCAAAGGTCAATTATTCTTGTCGACACGAGCGTCCAAATTCCTACCTTTCCAAGAAGTTAAGATACAAGAAATGGCTGACCAAGTACCCGTTGGTCACATCCCGCGGACTCTAACAGTACATTGCCACGGTACCTTGACCAGACAGATAAACCCAGGGGATGTCATCGACGTTGCAGGAATCTTTCTTCCAACACCTTATACAGGGTTTAAGGCCATCCGGGCTGGTCTTTTGACAGATACCTACCTAGAAGCTCAATATGTCAATCAACATAAGCAGGCATACGATGATCTAGTCTTCGATGCTAGCACTTTTCGGAGAATTGAGCAATACAAACATTCAGGCCACATGTATGAGTACCTGTCACGGTCCATTGCCCCAGAAATCTACGGCCATCAAGATGT----------------------------------------------------------------------------------------------------------------------------------------------------------------------------------------------------------------------------------------------------------------------------------------------------------------------------------------------------------------------------------------------------------------------------------------------------------------------------------------------------------------------------------------------------------------------------------------------------------------------------------------------------------------------------------------------------------------------------------------------------------------------------------------------------------------------------------------------------------------------------------------------------------------------------------------------------------------------------------------------------------------------------------------------------------------------------------------------------------------------------------------------------------------------------------------------------------------------------
>KC148432.1_Cladia_aggregata_voucher_Buaruang6a(RAMK)_DNA_replication_licensing_factor_(Mcm7)_gene,_partial_cds
-------------------------------------------------------------------------------------------------------------------------------------------------------------------------------------------------------------------------------------------------------------------------------------------------------------------------------------------------------------------------------------------------------------------------------------------------------------------------------------------------------------------------------------------------------------------------------------------------------------------------------------------------------------------------------------------------------------------------------------------------------------------------------------------------------------------------------AGCAGTGCACCCCATTGACTGAATGCCCTTCAGAGGAATGCAAGCAGAACAATTCCAAAGGTCAATTATTCTTGTCGACACGAGCGTCCAAATTCCTACCTTTCCAAGAAGTTAAGATACAAGAAATGGCTGACCAAGTACCCGTTGGTCACATCCCGCGGACTCTAACAGTACATTGCCACGGTACCTTGACCAGACAGATAAACCCAGGGGATGTCATCGACGTTGCAGGAATCTTTCTTCCAACACCTTATACAGGGTTTAAGGCCATCCGGGCTGGTCTTTTGACAGATACCTACCTAGAAGCTCAATATGTCAATCAACATAAGCAGGCATACGATGATCTAGTCTTCGATGCTAGAACTTTTCGGAGAATTGAGCAATACAAACATTCAGGCCACATGTATGAGTACCTGTCACGGTCCATTGCCCCAGAAATCTACGGCCATCACGATGTT---------------------------------------------------------------------------------------------------------------------------------------------------------------------------------------------------------------------------------------------------------------------------------------------------------------------------------------------------------------------------------------------------------------------------------------------------------------------------------------------------------------------------------------------------------------------------------------------------------------------------------------------------------------------------------------------------------------------------------------------------------------------------------------------------------------------------------------------------------------------------------------------------------------------------------------------------------------------------------------------------------------------------------------------------------------------------------------------------------------------------------------------------------------------------------------------------------------------------
>KC148433.1_Cladia_aggregata_voucher_Buaruang6b(RAMK)_DNA_replication_licensing_factor_(Mcm7)_gene,_partial_cds
-------------------------------------------------------------------------------------------------------------------------------------------------------------------------------------------------------------------------------------------------------------------------------------------------------------------------------------------------------------------------------------------------------------------------------------------------------------------------------------------------------------------------------------------------------------------------------------------------------------------------------------------------------------------------------------------------------------------------------------------------------------------------------------------------------------------------------AGCAGTGCACCCCATTGACTGAATGCCCTTCAGAGGAATGCAAGCAGAACAATTCCAAAGGTCAATTATTCTTGTCGACACGAGCGTCCAAATTCCTACCTTTCCAAGAAGTTAAGATACAAGAAATGGCTGACCAAGTACCCGTTGGTCACATCCCGCGGACTCTAACAGTACATTGCCACGGTACCTTGACCAGACAGATAAACCCAGGGGATGTCATCGACGTTGCAGGAATCTTTCTTCCAACACCTTATACAGGGTTTAAGGCCATCCGGGCTGGTCTTTTGACAGATACCTACCTAGAAGCTCAATATGTCAATCAACATAAGCAGGCATACGATGATCTAGTCTTCGATGCTAGAACTTTTCGGAGAATTGAGCAATACAAACATTCAGGCCACATGTATGAGTACCTGTCACGGTCCATTGCCCCAGAAATCTACGGCCATCAAGATGT----------------------------------------------------------------------------------------------------------------------------------------------------------------------------------------------------------------------------------------------------------------------------------------------------------------------------------------------------------------------------------------------------------------------------------------------------------------------------------------------------------------------------------------------------------------------------------------------------------------------------------------------------------------------------------------------------------------------------------------------------------------------------------------------------------------------------------------------------------------------------------------------------------------------------------------------------------------------------------------------------------------------------------------------------------------------------------------------------------------------------------------------------------------------------------------------------------------------------
