# Supplementary material for: ﻿Mycobiont-specific primers for lichenized fungal genus Cladonia (Cladoniaceae, Ascomycota)
Source: MycoKeys. 2026 Jan 6;127:1–23. doi: 10.3897/mycokeys.127.167091 (PMC12800778; doi:10.3897/mycokeys.127.167091)
Supplement: Supplementary material 3 — Primer alignment mtSSU [file mycokeys-127-001-s003.fas]

>X14734_-_Small_subunit_RNA_Podospora_anserina_mtDNA_for_small_subunit_rRNA
GTGATGTTATTGTAATTTAATTTAATTTAATTTATAATATCATTAATTGATAAAGTGGTGTTAAATAAGGCGTGGCGCAAGCTCGCCTTTACTCACTTTAACCAAAGTTGAGTTTGGTGATGGCTCTGATTGAACACTGTCCAAATACTTGACACATGCTAATCGAACGTTTAATTAAATTTTACAGTTGCAGTAAAGTTATTCTTTCCTTTCTGTAAAACTGGTTATTAAGGAGGTTTAAATTTAGGGTTTATTCTCCTCTATTTATAAGGTTAATCTCTCTAAAGGGGTTTTTTTAATTAAAAGTGGTGTACAGGTGAGTATTATGGTTTTTTGTACTACCTAAAAGTAAAGGCAAATCCTTTATAGTAATAAAGAACGGTCATGTTCGCTTTTAGATGAAGATAAAAAATCTCGGGGAAAGGTAGTTGTTAAGGTAATTGCTTAACAAGCCTAGTATTCTCTTAGTCGAAGCTGAGAAAGGTTGATCGACCACATTGGGGATGAAAAAATCCCAAGGCAAACGAAGTACAGCAGTGAGGAATATTGGTCAATGGCCTAACGGCTGAACTGGTAACTTGGAAGAATGGCTCCATAAAAATGGAGT----------------------TAATCGATTTATCGAATAAAATTCTGTATA-CATACCTATAATGACGGTATGTACATCTTGTCTTGACCAATTGCGTGCCAGCAGTCGCGGCAATACGTAAGAGACTAGTGTTATTCATCTTAAATAGGTTTAAAGGGTACTTAGACGGTAGAATTTGCCTTAACGGGAACAATTTTACTAGAGTTTTATATAAGAAGATCTTACTCTAGAGTG----TAGAGTTGTAATTCATTAATACCTAGGGGACTGGTAAAGGCGAAGGCAATCTTTTATATAAAAACTGACGTTGAAG------------------GACGAAGGCT-TAGGTCACAAAAAGGATTAGATACCCAAGTAGTCTTAGCAGTCAATTATGAATGCCATAGGTTAGATATAGTTAAATACAAACAAGGGCGTAAGCTCGTATTAAATTTTACCATCTAGTCTATAAATGAAAGTGTAAGCATTTCACCTCAAGAGTAATGTGGCAACGCAGGAACTGAAATCACTAGACCGTTTCTGACACCAGCAGTGAAGTATGTTATTTAATTCGATGACCCACGAAAAACCTTACCACAACTTGAATATAAAAAAATGCTATCTACTACCATCACTTATTTAAAGGTAGCGGCGCGGGGCGGCGAAAGCTCCTCCTCGCTCTAAATTTAAGTGTTAGGCGCAAGCTCTAAGATATATAGCTGGCTTAAATATTATTTAGCTAACTATGCTTTTAGGTTATAGATTAATG--CAAGTATTATACAAGTGTTGCACGGCTGTCTTCAGTTGATGTTGTGAAACTGTGGTTCGGTCCATGGAATTAACGAAAACCCTTGCTTTATTTGTAAATTCTAAAATAAAGCAGTTCACCTGT-ATATGGGTTATGATAAAAGGGATCAAGACAAGTCCTCATGGCCTTGATGTTGTGGGCTATAGACGTGCCACATGT-ACCTAAACAAAGAGATGCAAAAATGTGAATTTTAGCTAATCTCCCAAAATAGGATAAAATTAGATATGGATTGTAGTCTGAAACTCGGCTATATGAATAAGAAATTGCTAGTAATCGTGGATCACCATGACACGGTGAATATAACTTCGGATTGGTACTAACCACTCGTCACATGCTGAAAGGAGTATGCGCAATAAGTTTGCTGTTCTGTATTAAACAAGAATAGATGACGGTGCAAGCTAGATTTTATTTTTTAATATGGGGCTCTTCGTATGTGTGACTCTGATTAGTGTAAAGTCGAAATACGGTTCGTGTAGTGGAAGTTGCACGGGACTTATTATACTTAACAATAAAAATTTTTATGAAAATCCTCAAATCAAATTTTGATTGATTTTTATATATATATAGGAATATATTCTAAATATCACTTGTTATATTTATTATATACTATATA
>mtSSU-581-5
----------------------------------------------------------------------------------------------------------------------------------------------------------------------------------------------------------------------------------------------------------------------------------------------------------------------------------------------------------------------------------------------------------------------------------------------------------------------------------------------------------------------------------------------------------------------------------------------------GGAGGAATGTATAGCAATAG--------------------------------------------------------------------------------------------------------------------------------------------------------------------------------------------------------------------------------------------------------------------------------------------------------------------------------------------------------------------------------------------------------------------------------------------------------------------------------------------------------------------------------------------------------------------------------------------------------------------------------------------------------------------------------------------------------------------------------------------------------------------------------------------------------------------------------------------------------------------------------------------------------------------------------------------------------------------------------------------------------------------------------------------------------------------------------------------------------------------------------------------------------------------------------------------------------------------------------------------------------------------------------------------------------------------------------------------------------------------------------------------------------------------------------------------------------------------------------------
>mtSSU-588-5
-----------------------------------------------------------------------------------------------------------------------------------------------------------------------------------------------------------------------------------------------------------------------------------------------------------------------------------------------------------------------------------------------------------------------------------------------------------------------------------------------------------------------------------------------------------------------------------------------------------TGTATAGCAATAGCTGATTG-------------------------------------------------------------------------------------------------------------------------------------------------------------------------------------------------------------------------------------------------------------------------------------------------------------------------------------------------------------------------------------------------------------------------------------------------------------------------------------------------------------------------------------------------------------------------------------------------------------------------------------------------------------------------------------------------------------------------------------------------------------------------------------------------------------------------------------------------------------------------------------------------------------------------------------------------------------------------------------------------------------------------------------------------------------------------------------------------------------------------------------------------------------------------------------------------------------------------------------------------------------------------------------------------------------------------------------------------------------------------------------------------------------------------------------------------------------------------------
>mtSSU-1348-3
------------------------------------------------------------------------------------------------------------------------------------------------------------------------------------------------------------------------------------------------------------------------------------------------------------------------------------------------------------------------------------------------------------------------------------------------------------------------------------------------------------------------------------------------------------------------------------------------------------------------------------------------------------------------------------------------------------------------------------------------------------------------------------------------------------------------------------------------------------------------------------------------------------------------------------------------------------------------------------------------------------------------------------------------------------------------------------------------------------------------------------------------------------------------------------------------------------------------------------------------------------------------------------------------------------------------------------------------------------------------------------------------------------------------------GATARTATATTTACAAGCGTTG----------------------------------------------------------------------------------------------------------------------------------------------------------------------------------------------------------------------------------------------------------------------------------------------------------------------------------------------------------------------------------------------------------------------------------------------------------------------------------------------------------------------------------------------------------------------------------------------------------------------------------------------------------
>mrSSU1
----------------------------------------------------------------------------------------------------------------------------------------------------------------------------------------------------------------------------------------------------------------------------------------------------------------------------------------------------------------------------------------------------------------------------------------------------------------------------------------------------------------------------------------------------AGCAGTGAGGAATATTGGTC--------------------------------------------------------------------------------------------------------------------------------------------------------------------------------------------------------------------------------------------------------------------------------------------------------------------------------------------------------------------------------------------------------------------------------------------------------------------------------------------------------------------------------------------------------------------------------------------------------------------------------------------------------------------------------------------------------------------------------------------------------------------------------------------------------------------------------------------------------------------------------------------------------------------------------------------------------------------------------------------------------------------------------------------------------------------------------------------------------------------------------------------------------------------------------------------------------------------------------------------------------------------------------------------------------------------------------------------------------------------------------------------------------------------------------------------------------------------------------------------------------------------------------------
>MN701079.1_Cladonia_chlorophaea_isolate_J-89_small_subunit_ribosomal_RNA_gene,_partial_sequence;_mitochondrial
-------------------------------------------------------------------------------------------------------------------------------------------------------------------------------------------------------------------------------------------------------------------------------------------------------------------------------------------------------------------------------------------------------------------------------------------------------------------------------------------------------------------------------------------------------------------------------------------------ATTTTGGAGATGTATAGCAATAGCTGATTGCACCAACAAACAGTTGATGCAAAATTGATTATATCAAATAAAATTCTAGGTAGATTTTTGATAATGACATTGCTTACCTAAGTCTTGACCAAATTACGTGCCAGCAGTCGCGGTAATACGTAAAAGACTAGTGTTATTCATCTTTAATTGGTTTAAAGGGTACCTAGACAGCGAATAAAGCCATAGTAGGGACTAATTCGCTAGAGTTACTTATGAGGGGGTATTAAAGTACTGCAGGTGTAGAGATGAAATTTTGTTATACCTCTTCTCGTTTGAGAAACTATGGCACAGGTATAGGTGAAAGCATCCCCTTATGTGATAACTGACGTTGAGGGACGAAGGCTTTGTGTCGCGAACAGGATTAGATACCCCAATAGTCAAAGCAGAAAATGATGAATGTCAT----------------------------------------AGATTAGATATGCAATTTATTCTATAGATGAAAGTGTAAGCATTCCACCTCAAGAGTAATTTGCGGGGTTGGGAACTGAAATCATTAGACCGTTTCTGAAACCAGTAGTGAAGTATGTTGTTTAATTTGATGATACGCAAAAAACCTTACCACAATTTGAATATTTATATATATCTTTCATTGATTTATACTAACA--------------------------------------------------TATTTGTAGACAAT-------TAAA-ATGATGCCTATGT-----------CCCGTTTGTGAGACTAAGCATCAAAAAAGATAATATATTTACAAGCGTTGCACGGCTGTCTTCAGTTAATGTCGCGAGATTTGGGTTAGTTCCATTAAATTAACGTAAACGCTTACTTTTATTTATATA-------TAAGGAAGTTCTCCGCTATATTGGGATATGATAACCGGGACTAAGAC---------------------------------------------------------------------------------------------------------------------------------------------------------------------------------------------------------------------------------------------------------------------------------------------------------------------------------------------------------------------------------------------------------------------------------------------------------------------------------------------------------------------
>MN700225.1_Cladonia_fimbriata_isolate_J-77_small_subunit_ribosomal_RNA_gene,_partial_sequence;_mitochondrial
---------------------------------------------------------------------------------------------------------------------------------------------------------------------------------------------------------------------------------------------------------------------------------------------------------------------------------------------------------------------------------------------------------------------------------------------------------------------------------------------------------------------------------------------------------------------------------------------------TTTGGAGATGTATAGCAATAGCTGATTGCACCAACAAATAGTTGATGCAAAATTGATTATATCAAATAAAATTCTAGGTAGATTTTTGATAATGACATTGCTTACCTAAGTCTTGACCAAATTACGTGCCAGCAGTCGCGGTAATACGTAAAAGACTAGTGTTATTCATCTTTAATTGGTTTAAAGGGTACCTAGACAGCGAATAAAGCCATAGTAGGGACTAATTCGCTAGAGTTACTTATGAGGGGGTATTAAAGTACTGCAGGTGTAGAGATGAAATTTTGTTATACCTCTTCTCGTATGAGAAACTATGGCACAGGTATAGGTGAAAGCATCCCCTTATGTGATAACTGACGTTGAGGGACGAAGGCTTTGTGTCGCGAACAGGATTAGATACCCCAATAGTCAAAGCAGAAAATGATGAATGTCAT----------------------------------------AGATTAGATATGCAATTTATTCTATAAATGAAAGTGTAAGCATTCCACCTCAAGAGTAGTTTGGCAACATTGGAACTGAAATCATTAGACCGTTTCTGAAACCAGTAGTGAAGTATGTTGTTTAATTTGATGATACGCAAAAAACCTTACCACAATTTGAATATTTATATATATCTTTTATTGATTTCTACTAACA--------------------------------------------------TATTTGTAGACAAT-------TAAA-ATGATGCCTCTGT-----------CCCGTTTGTGAGACTAAGCATCAAAAAAGATAATATATTTACAAGCGTTGCACGGCTGTCTTCAGTTAATGTCGCGAGATTTTGGTTAGTTCCATTAAATTAACGTAAACCCTTACTTTATTTTATATA-------TAAAGTAGTTCTCCGCTATATTGGGATATGATAACAGGGACTAAGACAAGTCATCATGGCCTAAAATATTTGTGGGGCTATTAGACGGTGGCTCACAAT-----------------------------------------------------------------------------------------------------------------------------------------------------------------------------------------------------------------------------------------------------------------------------------------------------------------------------------------------------------------------------------------------------------------------------------------------------------------
>MN700227.1_Cladonia_chlorophaea_isolate_J-79_small_subunit_ribosomal_RNA_gene,_partial_sequence;_mitochondrial
---------------------------------------------------------------------------------------------------------------------------------------------------------------------------------------------------------------------------------------------------------------------------------------------------------------------------------------------------------------------------------------------------------------------------------------------------------------------------------------------------------------------------------------------------------------------------------------------------TTTGGAGATGTATAGCAATAGCTGATTGCACCAACAAACAGTTGATGCAAAATTGATTATATCAAATAAAATTCTAGGTAGATTTTTGATAATGACATTGCTTACCTAAGTCTTGACCAAATTACGTGCCAGCAGTCGCGGTAATACGTAAAAGACTAGTGTTATTCATCTTTAATTGGTTTAAAGGGTACCTAGACAGCGAATAAAGCCATAGTAGGGACTAATTCGCTAGAGTTACTTATGAGGGGGTATTAAAGTACTGCAGGTGTAGAGATGAAATTTTGTTATACCTCTTCTCGTTTGAGAAACTATGGCACAGGTATAGGTGAAAGCATCCCCTTATGTGATAACTGACGTTGAGGGACGAAGGCTTTGTGTCGCGAACAGGATTAGATACCCCAATAGTCAAAGCAGAAAATGATGAATGTCAT----------------------------------------AGATTAGATATGCAATTTATTCTATAAATGAAAGTGTAAGCATTCCACCTCAAGAGTAATTTGGCAACATTGGAACTGAAATCATTAGACCGTTTCTGAAACCAGTAGTGAAGTATGTTGTTTAATTTGATGATACGCAAAAAACCTTACCACAATTTGAATATTTATATATATCTTTCATTGATTTATACTAACA--------------------------------------------------TATTTGTAGACAAT-------TAAA-ATGATGCCTATGT-----------CCCGTTTGTGAGACTAAGCATCAAAAAAGATAATATATTTACAAGCGTTGCACGGCTGTCTTCAGTTAATGTCGCGAGATTTTGGTTAGTTCCATTAAATTAACGTAAACCCTTACTTTA-TTTATATA-------TAAAGTAGTTCTCCGCTATATTGGGATATGATAACAGGGACTAAGACAAGTCATCATGGCCTAAATATTGGTGGGCTATAGACGGTGGCCACATAA--------------------------------------------------------------------------------------------------------------------------------------------------------------------------------------------------------------------------------------------------------------------------------------------------------------------------------------------------------------------------------------------------------------------------------------------------------------------
>MN700202.1_Cladonia_coniocraea_isolate_J-38_small_subunit_ribosomal_RNA_gene,_partial_sequence;_mitochondrial
----------------------------------------------------------------------------------------------------------------------------------------------------------------------------------------------------------------------------------------------------------------------------------------------------------------------------------------------------------------------------------------------------------------------------------------------------------------------------------------------------------------------------------------------------------------------------------------------------GGGAAAATGTATAGCAATAGCTGATTGCACCAACAAACAGTTGATGCAAAATTGATTATATCAAATAAAATTCTAGGTAGATTTTTGATAATGACATTGCTTACCTAAGTCTTGACCAAATTACGTGCCAGCAGTCGCGGTAATACGTAAAAGACTAGTGTTATTCATCTTTAATTGGTTTAAAGGGTACCTAGACAGCGAATAAAGCCATAGGAGGGACTAATTCGCTAGAGTTACTTATGAGGGGGTATTAAAGTACTGCAGGTGTAGAGATGAAATTTTGTTATACCTCTTCTCGTTTGAGAAACTATGGCACAGGTATAGGTGAAAGCATCCCCTTATGTGATAACTGACGTTGAGGGACGAAGGCTTTGTGTCGCGAACAGGATTAGATACCCCAATAGTCAAAGCAGAAAATGATGAATGTCAT----------------------------------------AGATTAGATATGCAATTTATTCTATAAATGAAAGTGTAAGCATTCCACCTCAAGAGTAATTTGGCGACGTTGGAACTGAAATCATTAGACCGTTTCTGAAACCAGTAGTGAAGTATGTTGTTTAATTTGATGATACGCAAAAAACCTTACCACAATTTGAATATTTATATATATCTTTCATTGATTTATACTAACA--------------------------------------------------TATTTGTAGACAAT-------TAAA-ATGATGCCTATGT-----------CCCGTTTGTGAGACTAAGCATCAAAAAAGATAATATATTTACAAGCGTTGCACGGCTGTCTTCAGTTAATGTCGCGAGATTTTGGTTAGTTCCATTAAATTAACGTAAACCCTTACTTTA-TTTATATA-------TAAAGTAGTTCTCCGCTATATTG-GATATGATAACAGGGACTAAGACAAGTCATCATGGCCTAAATATTGTGGGGCTATAGGACGGTGGCCAACAAT-------------------------------------------------------------------------------------------------------------------------------------------------------------------------------------------------------------------------------------------------------------------------------------------------------------------------------------------------------------------------------------------------------------------------------------------------------------------
>MN700215.1_Cladonia_monomorpha_isolate_J-59_small_subunit_ribosomal_RNA_gene,_partial_sequence;_mitochondrial
-------------------------------------------------------------------------------------------------------------------------------------------------------------------------------------------------------------------------------------------------------------------------------------------------------------------------------------------------------------------------------------------------------------------------------------------------------------------------------------------------------------------------------------------------------------------------------------------------TTTGGGGAATGGTATAGCAATAGCTGATTGCACCAACAAACAGTTGATGCAAAATTGATTATATCAAATAAAATTCTAGGTAGATTTTTGATAATGACATTGCTTACCTAAGTCTTGACCAAATTACGTGCCAGCAGTCGCGGTAATACGTAAAAGACTAGTGTTATTCATCTTTAATTGGTTTAAAGGGTACCTAGACAGCGAATAAAGCCATAGTAGGGACTAATTCGCTAGAGTTACTTATGAGGGGGTATTAAAGTACTGCAGGTGTAGAGATGAAATTTTGTTATACCTCTTCTCGTTTGAGAAACTATGGCACAGGTATAGGTGAAAGCATCCCCTTATGTGATAACTGACGTTGAGGGACGAAGGCTTTGTGTCGCGAACAGGATTAGATACCCCAATAGTCAAAGCAGAAAATGATGAATGTCAT----------------------------------------AGATTAGATATGCAATTTATTCTATAAATGAAAGTGTAAGCATTCCACCTCAAGAGTAATTTGGCAACATTGGAACTGAAATCATTAGACCGTTTCTGAAACCAGTAGTGAAGTATGTTGTTTAATTTGATGATACGCAAAAAACCTTACCACAATTTGAATATTTATATATATCTTTCATTGATTTATACTAACA--------------------------------------------------TATTTGTAGACAAT-------TAAA-ATGATGCCTATGT-----------CCCGTTTGTGAGACTAAGCATCAAAAAAGATAATATATTTACAAGCGTTGCACGGCTGTCTTCAGTTAATGTCGCGAGATTTTGGTTAGTTCCATTAAATTAACGTAAACCCTTACTTTA-TTTATATA-------TAAAGTAGTTCTCCGCTATATTG-GATATGATAACAGGGACTAAGACAAGTCATCATGGCCTAAATATTGTGGGCTATAGACGGTTGCCGACATA---------------------------------------------------------------------------------------------------------------------------------------------------------------------------------------------------------------------------------------------------------------------------------------------------------------------------------------------------------------------------------------------------------------------------------------------------------------------
>MN700219.1_Cladonia_pyxidata_isolate_J-67_small_subunit_ribosomal_RNA_gene,_partial_sequence;_mitochondrial
---------------------------------------------------------------------------------------------------------------------------------------------------------------------------------------------------------------------------------------------------------------------------------------------------------------------------------------------------------------------------------------------------------------------------------------------------------------------------------------------------------------------------------------------------------------------------------------------------TTTGGAGATGTATAGCAATAGCTGATTGCACCAACAAACAGTTGATGCAAAATTGATTATATCAAATAAAATTCTAGGTAGATTTTTGATAATGACATTGCTTACCTAAGTCTTGACCAAATTACGTGCCAGCAGTCGCGGTAATACGTAAAAGACTAGTGTTATTCATCTTTAATTGGTTTAAAGGGTACCTAGACAGCGAATAAAGCCATAGTAGGGACTAATTCGCTAGAGTTACTTATGAGGGGGTATTAAAGTACTGCAGGTGTAGAGATGAAATTTTGTTATACCTCTTCTCGTTTGAGAAACTATGGCACAGGTATAGGTGAAAGCATCCCCTTATGTGATAACTGACGTTGAGGGACGAAGGCTTTGTGTCGCGAACAGGATTAGATACCCCAATAGTCAAAGCAGAAAATGATGAATGTCAT----------------------------------------AGATTAGATATGCAATTTATTCTATAAATGAAAGTGTAAGCATTCCACCTCAAGAGTAATTTGGCAACATTGGAACTGAAATCATTAGACCGTTTCTGAAACCAGTAGTGAAGTATGTTGTTTAATTTGATGATACGCAAAAAACCTTACCACAATTTGAATATTTATATATATCTTTCATTGATTTATACTAACA--------------------------------------------------TATTTGTAGACAAT-------TAAA-ATGATGCCTATGT-----------CCCGTTTGTGAGACTAAGCATCAAAAAAGATAATATATTTACAAGCGTTGCACGGCTGTCTTCAGTTAATGTCGCGAGATTTTGGTTAGTTCCATTAAATTAACGTAAACCCTTACTTTA-TTTATATA-------TAAAGTAGTTCTCCGCTATATTG-GATATGATAACAGGGACTAAGACAAGTCATCATGGCCTAAAATATTTGTGGGCCTATAGACGGTGCCACAATA-------------------------------------------------------------------------------------------------------------------------------------------------------------------------------------------------------------------------------------------------------------------------------------------------------------------------------------------------------------------------------------------------------------------------------------------------------------------
>MN726422.1_Cladonia_pyxidata_isolate_J-41_small_subunit_ribosomal_RNA_gene,_partial_sequence;_mitochondrial
--------------------------------------------------------------------------------------------------------------------------------------------------------------------------------------------------------------------------------------------------------------------------------------------------------------------------------------------------------------------------------------------------------------------------------------------------------------------------------------------------------------------------------------------------------------------------------------------------TTTTGGAGATGTATAGCAATAGCTGATTGCACCAACAAACAGTTGATGCAAAATTGATTATATCAAATAAAATTCTAGGTAGATTTTTGATAATGACATTGCTTACCTAAGTCTTGACCAAATTACGTGCCAGCAGTCGCGGTAATACGTAAAAGACTAGTGTTATTCATCTTTAATTGGTTTAAAGGGTACCTAGACAGCGAATAAAGCCATAGTAGGGACTAATTCGCTAGAGTTACTTATGAGGGGGTATTAAAGTACTGCAGGTGTAGAGATGAAATTTTGTTATACCTCTTCTCGTTTGAGAAACTATGGCACAGGTATAGGTGAAAGCATCCCCTTATGTGATAACTGACGTTGAGGGACGAAGGCTTTGTGTCGCGAACAGGATTAGATACCCCAATAGTCAAAGCAGAAAATGATGAATGTCAT----------------------------------------AGATTAGATATGCAATTTATTCTATAAATGAAAGTGTAAGCATTCCACCTCAAGAGTAATTTGGCAACATTGGAACTGAAATCATTAGACCGTTTCTGAAACCAGTAGTGAAGTATGTTGTTTAATTTGATGATACGCAAAAAACCTTACCACAATTTGAATATTTATATATATCTTTCATTGATTTATACTAACA--------------------------------------------------TATTTGTAGACAAT-------TAAA-ATGATGCCTATGT-----------CCCGTTTGTGAGACTAAGCATCAAAAAAGATAATATATTTACAAGCGTTGCACGGCTGTCTTCAGTTAATGTCGCGAGATTTTGGTTAGTTCCATTAAATTAACGTAAACCCTTACTTTA-TTTATATA-------TAAAGTAGTTCTCCGCTATATTG-GATATGATAACAGGGACTAAGACAAGTCATCATGGCCTAAATATTGTGGGCTATAGACGTGCCCACATAA----------------------------------------------------------------------------------------------------------------------------------------------------------------------------------------------------------------------------------------------------------------------------------------------------------------------------------------------------------------------------------------------------------------------------------------------------------------------
>MN726419.1_Cladonia_cariosa_isolate_J-15_small_subunit_ribosomal_RNA_gene,_partial_sequence;_mitochondrial
--------------------------------------------------------------------------------------------------------------------------------------------------------------------------------------------------------------------------------------------------------------------------------------------------------------------------------------------------------------------------------------------------------------------------------------------------------------------------------------------------------------------------------------------------------------------------------------------------TTTGGGAGATGTATAGCAATAGCTGATTGCACCAACAAACAGTTGATGCAAAATTGATTATATCAAATAAAATTCTAGGTAGATTTTTGATAATGACATTGCTTACCTAAGTCTTGACCAAATTACGTGCCAGCAGTCGCGGTAATACGTAAAAGACTAGTGTTATTCATCTTTAATTGGTTTAAAGGGTACCTAGACAGCGAATAAAGCCATAGTAGGGACTAATTCGCTAGAGTTACTTATGAGGGGGTATTAAAGTACTGCAGGTGTAGAGATGAAATTTTGTTATACCTCTTCTCGTATGAGAAACTATGGCACAGGTATAGGTGAAAGCATCCCCTTATGTGATAACTGACGTTGAGGGACGAAGGCTTTGTGTCGCGAACAGGATTAGATACCCCAATAGTCAAAGCAGAAAATGATGAATGTCAT----------------------------------------AGATTAGATATGCAATTTATTCTATAAATGAAAGTGTAAGCATTCCACCTCAAGAGTAATTTGGCAACATTGGAACTGAAATCATTAGACCGTTTCTGAAACCAGTAGTGAAGTATGTTGTTTAATTTGATGATACGCAAAAAACCTTACCACAATTTGAATATTTATATACATCTTTTATTGATTTTTACTAACA--------------------------------------------------TATTTGTAGACAAT-------TAAA-ATGATGCCTATGT-----------CCCGTTTATGAGACTAAGCATCAAAAAAGATAATATATTTACAAGCGTTGCACGGCTGTCTTCAGTTAATGTCGCGAGATTTTGGTTAGTTCCATTAAATTAACGTAAACCCTTACTTTA-TTTATATA-------TAAAGTAGTTCTCCGCTATATTG-GATATGATAACAGGGACTAAGACAAGTCATCATGGCCTAAATATTGTGGGCTATAGACGTTGGCCCACATAA--------------------------------------------------------------------------------------------------------------------------------------------------------------------------------------------------------------------------------------------------------------------------------------------------------------------------------------------------------------------------------------------------------------------------------------------------------------------
>MN700210.1_Cladonia_pyxidata_isolate_J-53_small_subunit_ribosomal_RNA_gene,_partial_sequence;_mitochondrial
--------------------------------------------------------------------------------------------------------------------------------------------------------------------------------------------------------------------------------------------------------------------------------------------------------------------------------------------------------------------------------------------------------------------------------------------------------------------------------------------------------------------------------------------------------------------------------------------------TATGGAAGATGTATAGCAATAGCTGATTGCACCAACAAACAGTTGATGCAAAATTGATTATATCAAATAAAATTCTAGGTAGATTTTTGATAATGACATTGCTTACCTAAGTCTTGACCAAATTACGTGCCAGCAGTCGCGGTAATACGTAAAAGACTAGTGTTATTCATCTTTAATTGGTTTAAAGGGTACCTAGACAGCGAATAAAGCCATAGTAGGGACTAATTCGCTAGAGTTACTTATGAGGGGGTATTAAAGTACTGCAGGTGTAGAGATGAAATTTTGTTATACCTCTTCTCGTTTGAGAAACTATGGCACAGGTATAGGTGAAAGCATCCCCTTATGTGATAACTGACGTTGAGGGACGAAGGCTTTGTGTCGCGAACAGGATTAGATACCCCAATAGTCAAAGCAGAAAATGATGAATGTCAT----------------------------------------AGATTAGATATGCAATTTATTCTATAAATGAAAGTGTAAGCATTCCACCTCAAGAGTAATTTGGCAACATTGGAACTGAAATCATTAGACCGTTTCTGAAACCAGTAGTGAAGTATGTTGTTTAATTTGATGATACGCAAAAAACCTTACCACAATTTGAATATTTATATATATCTTTCATTGATTTATACTAACA--------------------------------------------------TATTTGTAGACAAT-------TAAA-ATGATGCCTATGT-----------CCCGTTTGTGAGACTAAGCATCAAAAAAGATAATATATTTACAAGCGTTGCACGGCTGTCTTCAGTTAATGTCGCGAGATTTTGGTTAGTTCCATTAAATTAACGTAAACCCTTACTTTA-TTTATATA-------TAAAGTAGTTCTCCGCTATATTG-GATATGATAACAGGGACTAAGACAAGTCATCATGGCCTAAATATTGTGGGCTATAGCGGGTTGCCACCAATAA-------------------------------------------------------------------------------------------------------------------------------------------------------------------------------------------------------------------------------------------------------------------------------------------------------------------------------------------------------------------------------------------------------------------------------------------------------------------
>MN700213.1_Cladonia_pyxidata_isolate_J-57_small_subunit_ribosomal_RNA_gene,_partial_sequence;_mitochondrial
-----------------------------------------------------------------------------------------------------------------------------------------------------------------------------------------------------------------------------------------------------------------------------------------------------------------------------------------------------------------------------------------------------------------------------------------------------------------------------------------------------------------------------------------------------------------------------------------------TTTTTGGGGGAAGGTATAGCAATAGCTGATTGCACCAACAAACAGTTGATGCAAAATTGATTATATCAAATAAAATTCTAGGTAGATTTTTGATAATGACATTGCTTACCTAAGTCTTGACCAAATTACGTGCCAGCAGTCGCGGTAATACGTAAAAGACTAGTGTTATTCATCTTTAATTGGTTTAAAGGGTACCTAGACAGCGAATAAAGCCATAGTAGGGACTAATTCGCTAGAGTTACTTATGAGGGGGTATTAAAGTACTGCAGGTGTAGAGATGAAATTTTGTTATACCTCTTCTCGTATGAGAAACTATGGCACAGGTATAGGTGAAAGCATCCCCTTATGTGATAACTGACGTTGAGGGACGAAGGCTTTGTGTCGCGAACAGGATTAGATACCCCAATAGTCAAAGCAGAAAATGATGAATGTCAT----------------------------------------AGATTAGATATGCAATTTATTCTATAAATGAAAGTGTAAGCATTCCACCTCAAGAGTAATTTGGCAACATTGGAACTGAAATCATTAGACCGTTTCTGAAACCAGTAGTGAAGTATGTTGTTTAATTTGATGATACGCAAAAAACCTTACCACAATTTGAATATTTATATATATCTTTTATTGATTTATACTAACA--------------------------------------------------TATTTGTAGACAAT-------TAAA-ATGATGCCTATGT-----------CCCGTTTGTGAGATTAAGCATCAAAAAAGATAATATATTTACAAGCGTTGCACGGCTGTCTTCAGTTAATGTCGCGAGATTTTGGTTAGTTCCATTAAATTAACGTAAACCCTTACTTTA-TTTATATA-------TAAAGTAGTTCTCCGCTATATTG-GATATGATAACAGGGACTAAGACAAGTCATCATGGCCTAAATATTTGTGGGCTATAGACGTTGCCACATA----------------------------------------------------------------------------------------------------------------------------------------------------------------------------------------------------------------------------------------------------------------------------------------------------------------------------------------------------------------------------------------------------------------------------------------------------------------------
>MN700216.1_Cladonia_pyxidata_isolate_J-63_small_subunit_ribosomal_RNA_gene,_partial_sequence;_mitochondrial
--------------------------------------------------------------------------------------------------------------------------------------------------------------------------------------------------------------------------------------------------------------------------------------------------------------------------------------------------------------------------------------------------------------------------------------------------------------------------------------------------------------------------------------------------------------------------------------------------TATGGAGGATGTATAGCAATAGCTGATTGCACCAACAAATAGTTGATGCAAAATTGATTATATCAAATAAAATTCTAGGTAGATTTTTGATAATGACATTGCTTACCTAAGTCTTGACCAAATTACGTGCCAGCAGTCGCGGTAATACGTAAAAGACTAGTGTTATTCATCTTTAATTGGTTTAAAGGGTACCTAGACAGCGAATAAAGCCATAGTAGGGACTAATTCGCTAGAGTTACTTATGAGGGGGTATTAAAGTACTGCAGGTGTAGAGATGAAATTTTGTTATACCTCTTCTCGTATGAGAAACTATGGCACAGGTATAGGTGAAAGCATCCCCTTATGTGATAACTGACGTTGAGGGACGAAGGCTTTGTGTCGCGAACAGGATTAGATACCCCAATAGTCAAAGCAGAAAATGATGAATGTCAT----------------------------------------AGATTAGATATGCAATTTATTCTATAAATGAAAGTGTAAGCATTCCACCTCAAGAGTAATTTGGCAACATTGGAACTGAAATCATTAGACCGTTTCTGAAACCAGTAGTGAAGTATGTTGTTTAATTTGATGATACGCAAAAAACCTTACCACAATTTGAATATTTATATATATCTTTTATTGATTTTTACTAACA--------------------------------------------------TATTTGTAGACAAT-------TAAA-ATGATGCCTATGT-----------CCCGTTTGTGAGACTAAGCATCAAAAAAGATAATATATTTACAAGCGTTGCACGGCTGTCTTCAGTTAATGTCGCGAGATTTTGGTTAGTTCCATTAAATTAACGTAAACCCTTACTTTA-TTTATATA-------TAAAGTAGTTCTCCGCTATATTG-GATATGATAACAGGGACTAAGACAAGTCATCATGGCCTAAATATTGTGGGGCTATAGACGTGCCCACAT-----------------------------------------------------------------------------------------------------------------------------------------------------------------------------------------------------------------------------------------------------------------------------------------------------------------------------------------------------------------------------------------------------------------------------------------------------------------------
>MT068521.1_Cladonia_fimbriata_voucher_PH5_small_subunit_ribosomal_RNA_gene,_partial_sequence;_mitochondrial
---------------------------------------------------------------------------------------------------------------------------------------------------------------------------------------------------------------------------------------------------------------------------------------------------------------------------------------------------------------------------------------------------------------------------------------------------------------------------------------------------------------------------------------------------------------------------------------------------------AATGTATAGCAATAGCTGATTGCACCAACAAATAGTTGATGCAAAATTGATTATATCAAATAAAATTCTAGGTAGATTTTTGATAATGACATTGCTTACCTAAGTCTTGACCAAATTACGTGCCAGCAGTCGCGGTAATACGTAAAAGACTAGTGTTATTCATCTTTAATTGGTTTAAAGGGTACCTAGACAGCGAATAAAGCCATAGTAGGGACTAATTCGCTAGAGTTACTTATGAGGGGGTATTAAAGTACTGCAGGTGTAGAGATGAAATTTTGTTATACCTCTTCTCGTATGAGAAACTATGGCACAGGTATAGGTGAAAGCATCCCCTTATGTGATAACTGACGTTGAGGGACGAAGGCTTTGTGTCGCGAACAGGATTAGATACCCCAATAGTCAAAGCAGAAAATGATGAATGTCAT----------------------------------------AGATTAGATATGCAATTTATTCTATAAATGAAAGTGTAAGCATTCCACCTCAAGAGTAATTTGGCAACATTGGAACTGAAATCATTAGACCGTTTCTGAAACCAGTAGTGAAGTATGTTGTTTAATTTGATGATACGCAAAAAACCTTACCACAATTTGAATATTTATATATATCTTTTATTGATTTCTACTAACA--------------------------------------------------TATTTGTAGACAAT-------TAAA-ATGATGCCTCTGT-----------CCCGTTTGTGAGACTAAGCATCAAAAAAGATAATATATTTACAAGCGTTGCACGGCTGTCTTCAGTTAATGTCGCGAGATTTTGGTTAGTTCCATTAAATTAACGTAAACCCTTACTTTA-TTTATATA-------TAAAGTAGTTCTCCGCTATATTG-GATATGATAA----------------------------------------------------------------------------------------------------------------------------------------------------------------------------------------------------------------------------------------------------------------------------------------------------------------------------------------------------------------------------------------------------------------------------------------------------------------------------------------------------------------------------------
>MN727807.1_Cladonia_amaurocraea_isolate_J-33_small_subunit_ribosomal_RNA_gene,_partial_sequence;_mitochondrial
-------------------------------------------------------------------------------------------------------------------------------------------------------------------------------------------------------------------------------------------------------------------------------------------------------------------------------------------------------------------------------------------------------------------------------------------------------------------------------------------------------------------------------------------------------------------------------------------------TTTGGGAAGATGTATAGCAATAGCTGATTGCACCAACAAACAGTTGATGCAAAATTGATTATATCAAATAAAATTCTAGGTAAATTTTTGATAATGACATTGCTTACCTAAGTCTTGACCAAATTACGTGCCAGCAGTCGCGGTAATACGTAAAAGACTAGTGTTATTCATCTTTAATTGGTTTAAAGGGTACCTAGACAGCGAATAAAGCCATTGTAGGGACTAATTCGCTAGAGTTACTTATGAGGGGGTATTAAAGTACTGCAGGTGTAGAGATGAAATTTTGTTATACCTCTTTTCGTATGAGAAACTATGGCACAGGTATAGGTGAAAGCATCCCCTTATGTGATAACTGACGTTGAGGGACGAAGGCTTTGTGTCGCGAACAGGATTAGATACCCCAGTAGTCAAAGCAGAAAATGATGAATGTCAT----------------------------------------AGATTAGATATACAATTTATTCTATAAATGAGGGGGTAAGCATTCCACCTCAAGAGTAATTTGGCAACATTGGAACGGAAATCATTAGACCGTTTCTGAAACCAGTAGTGAAGTATGTTGTTTAATTTGATGATACGCAAAAAACCTTACCACAATTTGAATATTTATATATATCTTTTATTGATTTTTACTAACA--------------------------------------------------TATATGTAGACAAT-------TAAA-ATCATGCTTAAAT-----------CTCGTTTGTGAGACTGAGCATGAAAAAAGATAATATATTTACAAGCGTTGCACGGCTGTCTTCAGTTAATGTCGTGAGATTTTGGTTAGTTCCATTAAATTAACGTAAACCCTTTACTTATTTTTAATA-------TAAGGTAGTTCTCCGCTATATTGGGATATGATAACAGGGACTAGGACAAGCCATCATGGCCTGAATAATGGTGGGGCTATA--GACGTGGCCCACATAA-----------------------------------------------------------------------------------------------------------------------------------------------------------------------------------------------------------------------------------------------------------------------------------------------------------------------------------------------------------------------------------------------------------------------------------------------------------------
>MN700218.1_Cladonia_pyxidata_isolate_J-66_small_subunit_ribosomal_RNA_gene,_partial_sequence;_mitochondrial
-----------------------------------------------------------------------------------------------------------------------------------------------------------------------------------------------------------------------------------------------------------------------------------------------------------------------------------------------------------------------------------------------------------------------------------------------------------------------------------------------------------------------------------------------------------------------------------------------------------------GGGCGAATGTGGGCAGCCAACAAACAGTTGATGCAAAATTGATTATATCAAATAAAATTCTAGGTAGATTTTTGATAATGACATTGCTTACCTAAGTCTTGACCAAATTACGTGCCAGCAGTCGCGGTAATACGTAAAAGACTAGTGTTATTCATCTTTAATTGGTTTAAAGGGTACCTAGACAGCGAATAAAGCCATAGGAGGGACTAATTCGCTAGAGTTACTTATGAGGGGGTATTAAAGTACTGCAGGTGTAAAGATGAAATTTTGTTATACCTCTTTTCGTATGAGAAACTATGGCACAGGTATAGGTGAAAGCATCCCCTTATGTGATAACTGACGTTGAGGGACGAAGGCTTTGTGTCGCGAACAGGATTAGATACCCCAATAGTCAAAGCAGAAAATGATGAATGTCAT----------------------------------------AGATTAGATCTGCAATTTATTCTATAAAGGAAAGTGTAAGCATTCCACCTCAAGAGTAATTTGGCAACATTGGAACTGAAATCATTAGACCGTTTCTGAAACCAGTAGTGAAGTATGTTGTTTAATTTGATGATACACAAAAAACCTTACCACAATTTGAATATTTATATTTATCTTTTATTGATTTCTACTAACA--------------------------------------------------TATTTGTAGACAAT-------TAAA-ATGATGCTTATGT-----------CCCATTTATGTGACTAAGCATCAAAAAAGATAATATATTTACAAGCGTTGCACGGCTGTCTTCAGTTAATGTCGCGAGATTTTGGTTAGTTCCATTAAATTAACGGAAACCCTCACTTTAATTTATATA-------TAAAG---------------------------------------------------------------------------------------------------------------------------------------------------------------------------------------------------------------------------------------------------------------------------------------------------------------------------------------------------------------------------------------------------------------------------------------------------------------------------------------------------------------------------------------------------------------
>MN733372.1_Cladonia_cf._symphycarpia_isolate_J-48_small_subunit_ribosomal_RNA_gene,_partial_sequence;_mitochondrial
-------------------------------------------------------------------------------------------------------------------------------------------------------------------------------------------------------------------------------------------------------------------------------------------------------------------------------------------------------------------------------------------------------------------------------------------------------------------------------------------------------------------------------------------------------------------------------------------------TATGAGGGAATGTATAGCAATAGCTGATTGCACCAACAAACAGTTGATGCAAAATTGATTATATCAAATAAAATTCTAGGTAGATTTTTGATAATGACATTGCTTACCTAAGTCTTGACCAAATTACGTGCCAGCAGTCGCGGTAATACGTAAAAGACTAGTGTTATTCATCTTTAATTGGTTTAAAGGGTACCTAGACAGCGAATAAAGCCATAGTAGGGACTAATTCGCTAGAGTTACTTATGAGGGGGTATTAAAGTACTGCAGGTGTAGAGATGAAATTTTGTTATACCTCTTTTCGTATGAAAAACTATGGCACAGGTATAGGTGAAAGCATCCCCTTATGTGATAACTGACGTTGAGGGACGAAGGCTTTGTGTCGCGAACAGGATTAGATACCCCAATAGTCAAAGCAGAAAATGATGAATGTCAT----------------------------------------AGATTAGATCTACAATTTATTCTATAAATGAAAGTGTAAGCATTCCACCTCAAGAGTAATTTGGCAACATTGGAACTGAAATCATTAGACCGTTTCTGAAACCAGTAGTGAAGTATGTTGTTTAATTTGATGATACGCAAAAAACCTTACCACAATTTGAATATTTATATATATCTTTTATTGATTTTTACTAACA--------------------------------------------------TATTTGTAGACAAT-------TAAA-ATGATGCTTATAT-----------CTCGTCTGTGGGACTAACCATCAAAAAAGATAATATATTTACAAGCGTTGCACGGCTGTCTTCAGTTAATGTCGCGAGATTTTGGTTAGTTCCATTAAATTAACGTAAACCCTTACTTTATTTTATATA-------TAAAGTAGTTCTCCGCTATATTGGGATATGATAACCGGGACTAAGACAAGTC----------------------------------------------------------------------------------------------------------------------------------------------------------------------------------------------------------------------------------------------------------------------------------------------------------------------------------------------------------------------------------------------------------------------------------------------------------------------------------------------------------------
>MH792868.1_Cladonia_gracilis_voucher_O:L_91632_small_subunit_ribosomal_RNA_gene,_partial_sequence;_mitochondrial
------------------------------------------------------------------------------------------------------------------------------------------------------------------------------------------------------------------------------------------------------------------------------------------------------------------------------------------------------------------------------------------------------------------------------------------------------------------------------------------------------------------------------------------------------------------------AATAGCCTAACGGCTGAACCAGCAATTTGGAAGAATGTATAGCAATAGCTGATTGCACCAACAAACAGTTGATG--------------------------------------------------------------------------------------------------------------------------CAAAATTGATTATATCAAATAAAATTCTAGGNNNNNNNNCCATAGTAGGGACTAATTCGCTAGAGTTACTTATGAGGGGGTATTAAAGTACTGCAGGTGTAGAGATGAAATTTTGTTATACCTCTTCTCGTATGAGAAACTATGGCACAGGTATAGGTGAAAGCATCCCCTTATGTGATAACTGACGTTGAGGGACGAAGGCTTTGTGTCGCGAACAGGATTAGATACCCCAATAGTCAAAGCAGAAAATGATGAATGTCAT----------------------------------------AGATTAGATATGCAATTTATTCTATAAATGAAAGTGTAAGCATTCCACCTCAAGAGTAATTTGGCAACATTGGAACTGAAATCATTAGACCGTTTCCGAAACCAGTAGTGAAGTATGTTGTTTAATTTGATGACACGCAAAAAACCTTACCACAATTTGAATATTTATATACATCTTTTATTGATTTTTACTAACA--------------------------------------------------TATTTGTAGACAAT-------TAAA-ATGATGCCTATGT-----------CCCGTTTGTGAGACTAAGCATCAAAAAAGATAATATATTTACAAGCGTTGCACGGCTGTCTTCAGTTAATGTCGCGAGAYTTTGGTTAGTTCCATTAAATTAACGTAAACCCTTACTTTAT-TTATATA-------TAAAGTAGTTCTCCGCTATATTGG-ATATGATAACAGGGACTAAGACAAGTCATCATGGCCTAAATATTGT---------------------------------------------------------------------------------------------------------------------------------------------------------------------------------------------------------------------------------------------------------------------------------------------------------------------------------------------------------------------------------------------------------------------------------------------------------------------------------------------
>MN700223.1_Cladonia_chlorophaea_isolate_J-75_small_subunit_ribosomal_RNA_gene,_partial_sequence;_mitochondrial
-------------------------------------------------------------------------------------------------------------------------------------------------------------------------------------------------------------------------------------------------------------------------------------------------------------------------------------------------------------------------------------------------------------------------------------------------------------------------------------------------------------------------------------------------------------------------------------------------TTTGGGGAGATGTATAGCAATAGCTGATTGCACCAACAAACAGTTGATGCAAAATTGATTATATCAAATAAAATTCTAGGTAGATTTTTGATAATGACATTGCTTACCTAAGTCTTGACCAAATTACGTGCCAGCAGTCGCGGTAATACGTAAAAGACTAGTGTTATTCATCTTTAATTGGTTTAAAGGGTACCTAGACAGCGAATAAAGCCATAGGAGGGGCTAATTCGCTAGAGTTACTTATGAGGGGGTATTAAAGTACTGCAGGTGTAGAGATGAAATTTTGTTATACCTCTTTTCGTATGAGAAACTATGGCACAGGTATAGGTGAAAGCATCCCCTTATGTGATAACTGACGTTGAGGGACGAAGGCTTTGTGTCGCGAACAGGATTAGATACCCCAATAGTCAAAGCAGAAAATGATGAATGTCAT----------------------------------------AGATTAGATCTGCAATTTATTCTATAAATGAAAGTGTAAGCATTCCACCTCAAGAGTAATTTGGCAACATTGGAACTGAAATCATTAGACCGTTTCTGAAACCAGTAGTGAAGTATGTTGTTTAATTTGATGATACACAAAAAACCTTACCACAATTTGAATATTTATATTTATCTTTTATTGATTTCTACTAACA--------------------------------------------------TATTTGTAGACAAT-------CAAA-ATGATGCTTATGT-----------CCCATTTATGTGACTAAGCATCAAAAAAGATAATATATTTACAAGCGTTGCACGGCTGTCTTCAGTTAATGTCGCGAGATTTTGGTTAGTTCCATTAAATTAACGTAAACCCTTACTTTAT-TTATATA-------TAAAGTAGTTCTCCGCTATATTGG-ATATGATAACAGGGACTAAGACAAGTCATCATGGCCTAAATATTGTGGGGCTATAG--ACGGTGGGCACATTA??----------------------------------------------------------------------------------------------------------------------------------------------------------------------------------------------------------------------------------------------------------------------------------------------------------------------------------------------------------------------------------------------------------------------------------------------------------------
>MN700206.1_Cladonia_pyxidata_isolate_J-47_small_subunit_ribosomal_RNA_gene,_partial_sequence;_mitochondrial
-------------------------------------------------------------------------------------------------------------------------------------------------------------------------------------------------------------------------------------------------------------------------------------------------------------------------------------------------------------------------------------------------------------------------------------------------------------------------------------------------------------------------------------------------------------------------------------------------TATGGGAGGATGTATAGCAATAGCTGATTGCACCAACAAACAGTTGATGCAAAATTGATTATATCAAATAAAATTCTAGGTAGATTTTTGATAATGACATTGCTTACCTAAGTCTTGACCAAATTACGTGCCAGCAGTCGCGGTAATACGTAAAAGACTAGTGTTATTCATCTTTAATTGGTTTAAAGGGTACCTAGACAGCGAATAAAGCCATAGGAGGGACTAATTCGCTAGAGTTACTTATGAGGGGGTATTAAAGTACTGCAGGTGTAAAGATGAAATTTTGTTATACCTCTTTTCGTATGAGAAACTATGGCACAGGTATAGGTGAAAGCATCCCCTTATGTGATAACTGACGTTGAGGGACGAAGGCTTTGTGTCGCGAACAGGATTAGATACCCCAATAGTCAAAGCAGAAAATGATGAATGTCAT----------------------------------------AGATTAGATCTGCAATTTATTCTATAAATGAAAGTGTAAGCATTCCACCTCAAGAGTAATTTGGCAACATTGGAACTGAAATCATTAGACCGTTTCTGAAACCAGTAGTGAAGTATGTTGTTTAATTTGATGATACACAAAAAACCTTACCACAATTTGAATATTTATATTTATCTTTTATTGATTTCTACTAACA--------------------------------------------------TATTTGTAGACAAT-------TAAA-ATGATGCTTATGT-----------CCCATTTATGTGACTAAGCATCAAAAAAGATAATATATTTACAAGCGTTGCACGGCTGTCTTCAGTTAATGTCGCGAGATTTTGGTTAGTTCCATTAAATTAACGTAAACCCTCACTTTAT-TTATATA-------TAAAGTAGTTCTCCGCTATATTGG-ATATGATAACAGGGACTAAGACAAGTCATCATGGCCTAAATATTGTGGGCTATAGA--CGTTGCCCACCAATAA-----------------------------------------------------------------------------------------------------------------------------------------------------------------------------------------------------------------------------------------------------------------------------------------------------------------------------------------------------------------------------------------------------------------------------------------------------------------
>OK465567.1_Cladonia_caespiticia_isolate_PRA-JV24116_from_Czech_Republic_small_subunit_ribosomal_RNA_gene,_partial_sequence;_mitochondrial
-----------------------------------------------------------------------------------------------------------------------------------------------------------------------------------------------------------------------------------------------------------------------------------------------------------------------------------------------------------------------------------------------------------------------------------------------------------------------------------------------------------------------------------------------------------------------?AATAGCCTAACGGCTGAACCAGCAATTTGGAAGAATGTATAGCAATAGCTGATTGCACCAACAAACAGTTGATGCAAAATTGATTATATCAAATAAAATTCTAGGTAGATTTTTGATAATGACATTGCTTACCTAAGTCTTGACCAAATTACGTGCCAGCAGTCGCGGTAATACGTAAAAGACTAGTGTTATTCATCTTTAATTGGTTTAAAGGGTACCTAGACAGCGAATAAAGCCATAGTAGGGACTAATTCGCTAGAGTTACTTATGAGGGGGTATTAAAGTACTGCAGGTGTAGAGATGAAATTTTGTTATACCTCTTTTCGTAAGAGAAAATATGGCACAGGTATAGGTGAAAGCATCCCCTTATGTGATAACTGACGTTGAGGGACGAAGGCTTTGTGTCGCGAACAGGATTAGATACCCCAATAGTCAAAGCAGAAAATGATGAATGTCAT----------------------------------------AGATTAGATATGCAATTTATTCTATAAATGAAAGTGTAAGCATTCCACCTCAAGAGTAATTTGGCAACATTGGAACTGAAATCATTAGACCGTTTCTGAAACCAGTAGTGAAGTATGTTGTTTAATTTGATGATACGCAAAAAACCTTACCACAATTTGAATATTTATATCTATCTTTTATTGATTTTTACTAACA--------------------------------------------------TATATGTAGACAAT-------TAAA-ATGATGTTTATGT-----------CTCGATTGTGAAACTAAGCATGAAAAAAGATAATATATTTACAAGCGTTGCACGGCTGTCTTCAGTTAATGTCGCGAGATTTTGGTTAGTTCCATTAAATTAACGTAAACCCTTACTTTAT-TTATAAA-------TAAAGTAGTTCTCCGCTATATTGG-ATATGATAACAGGGACTAAGACAAGTCATCATGGCCTAAATATTGTGGGCTATAGA--CGTGCCACATAAACCTTACAAAAGGATGTGAAATTGTGAAATTGAGCTAATCCTCCAAAAATGGATAAAC-ATTTAAT---------------------------------------------------------------------------------------------------------------------------------------------------------------------------------------------------------------------------------------------------------------------------------------------------------------------------------------------------------------------------------------------------
>MN699321.1_Cladonia_chlorophaea_isolate_J-12_small_subunit_ribosomal_RNA_gene,_partial_sequence;_mitochondrial
----------------------------------------------------------------------------------------------------------------------------------------------------------------------------------------------------------------------------------------------------------------------------------------------------------------------------------------------------------------------------------------------------------------------------------------------------------------------------------------------------------------------------------------------------------------------------------------------------TTGGAGATGTATAGCAATAGCTGATTGCACCAACAAACAGTTGATGCAAAATTGATTATATCAAATAAAATTCTAGGTAGATTTTTGATAATGACATTGCTTACCTAAGTCTTGACCAAATTACGTGCCAGCAGTCGCGGTAATACGTAAAAGACTAGTGTTATTCATCTTTAATTGGTTTAAAGGGTACCTAGACAGCGAATAAAGCCATAGTAGGGACTAATTCGCTAGAGTTACTTATGAGGGGGTATTAAAGTACTGCAGGTGTAGAGATGAAATTTTGTTATACCTCTTTTCGTAAGAGAAAATATGGCACAGGTATAGGTGAAAGCATCCCCTTATGTGATAACTGACGTTGAGGGACGAAGGCTTTGTGTCGCGAACAGGATTAGATACCCCAATAGTCAAAGCAGAAAATGATGAATGTCAT----------------------------------------AGATTAGATATGCAATTTATTCTATAAATGAAAGTGTAAGCATTCCACCTCAAGAGTAATTTGGCAACATTGGAACTGAAATCATTAGACCGTTTCTGAAACCAGTAGTGAAGTATGTTGTTTAATTTGATGATACGCAAAAAACCTTACCACAATTTGAATATTTATATCTATCTTTTATTGATTTTTACTAACA--------------------------------------------------TATATGTAGACAAT-------TAAA-ATGATGTTTATGT-----------CTCGATTGTGAGACTAAGCATGAAAAAAGATAATATATTTACAAGCGTTGCACGGCTGTCTTCAGTTAATGTCGCGAGATTTTGGTTAGTTCCATTAAATTAACGTAAACCCTTACTTTAT-TTATATA-------TAAAGTAGTTCTCCGCTATATTGG-ATATGATAACAGGGACTAAGACAAGTCATCATGGCCTAAATATTGTGGGGCTATAG--ACGTTGCCACATAAA------------------------------------------------------------------------------------------------------------------------------------------------------------------------------------------------------------------------------------------------------------------------------------------------------------------------------------------------------------------------------------------------------------------------------------------------------------------
>MN726423.1_Cladonia_subulata_isolate_J-61_small_subunit_ribosomal_RNA_gene,_partial_sequence;_mitochondrial
-----------------------------------------------------------------------------------------------------------------------------------------------------------------------------------------------------------------------------------------------------------------------------------------------------------------------------------------------------------------------------------------------------------------------------------------------------------------------------------------------------------------------------------------------------------------------------------------------TTTGGGGAGGAATGTATAGCAATAGCTGATTGCACCAACAAACAGTTGATGCAAAATTGATTATATCAAATAAAATTCTAGGTAGATTTTTGATAATGACATTGCTTACCTAAGTCTTGACCAAATTACGTGCCAGCAGTCGCGGTAATACGTAAAAGACTAGTGTTATTCATCTTTAATTGGTTTAAAGGGTACCTAGACAGCGAATAAAGCCATAGTAGGGACTAATTCGCTAGAGTTACTTATGAGGGGGTATTAAAGTACTGCAGGTGTAGAGATGAAATTTTGTTATACCTCTTTTCGTAAGAGAAAATATGGCACAGGTATAGGTGAAAGCATCCCCTTATGTGATAACTGACGTTGAGGGACGAAGGCTTTGTGTCGCGAACAGGATTAGATACCCCAATAGTCAAAGCAGAAAATGATGAATGTCAT----------------------------------------AGATTAGATATGCAATTTATTCTATAAATGAAAGTGTAAGCATTCCACCTCAAGAGTAATTTGGCAACATTGGAACTGAAATCATTAGACCGTTTCTGAAACCAGTAGTGAAGTATGTTGTTTAATTTGATGATACGCAAAAAACCTTACCACAATTTGAATATTTATATCTATCTTTTATTGATTTTTACTAACA--------------------------------------------------TATATGTAGACAAT-------TAAA-ATGATGTTTATGT-----------CTCGATTGTGAGACTAAGCATGAAAAAAGATAATATATTTACAAGCGTTGCACGGCTGTCTTCAGTTAATGTCGCGAGATTTTGGTTAGTTCCATTAAATTAACGTAAACCCTTACTTTAT-TTATATA-------TAAAGTAGTTCTCCGCTATATTGG-ATATGATAACAGGGACTAAGACAAGTCATCATGGCCTAAATATTGTGGGGCTATAG--CG-------------------------------------------------------------------------------------------------------------------------------------------------------------------------------------------------------------------------------------------------------------------------------------------------------------------------------------------------------------------------------------------------------------------------------------------------------------------------------
>MN726421.1_Cladonia_pyxidata_isolate_J-39_small_subunit_ribosomal_RNA_gene,_partial_sequence;_mitochondrial
-----------------------------------------------------------------------------------------------------------------------------------------------------------------------------------------------------------------------------------------------------------------------------------------------------------------------------------------------------------------------------------------------------------------------------------------------------------------------------------------------------------------------------------------------------------------------------------------------TATGGGGAAGAATGTATAGCAATAGCTGATTGCACCAACAAACAGTTGATGCAAAATTGATTATATCAAATAAAATTCTAGGTAGATTTTTGATAATGACATTGCTTACCTAAGTCTTGACCAAATTACGTGCCAGCAGTCGCGGTAATACGTAAAAGACTAGTGTTATTCATCTTTAATTGGTTTAAAGGGTACCTAGACAGCGAATAAAGCCATAGTAGGGACTAATTCGCTAGAGTTACTTATGAGGGGGTATTAAAGTACTGCAGGTGTAGAGATGAAATTTTGTTATACCTCTTTTCGTAAGAGAAAATATGGCACAGGTATAGGTGAAAGCATCCCCTTATGTGATAACTGACGTTGAGGGACGAAGGCTTTGTGTCGCGAACAGGATTAGATACCCCAATAGTCAAAGCAGAAAATGATGAATGTCAT----------------------------------------AGATTAGATATGCAATTTATTCTATAAATGAAAGTGTAAGCATTCCACCTCAAGAGTAATTTGGCAACATTGGAACTGAAATCATTAGACCGTTTCTGAAACCAGTAGTGAAGTATGTTGTTTAATTTGATGATACGCAAAAAACCTTACCACAATTTGAATATTTATATCTATCTTTTATTGATTTTTACTAACA--------------------------------------------------TATATGTAGACAAT-------TAAA-ATGATGTTTATGT-----------CTCGATTGTGAGACTAAGCATGAAAAAAGATAATATATTTACAAGCGTTGCACGGCTGTCTTCAGTTAATGTCGCGAGATTTTGGTTAGTTCCATTAAATTAACGTAAACCCTTACTTTAT-TTATATA-------TAAAGTAGTTCTCCGCTATATTGG-ATATGATAACAGGGACTAAGACAAGTCATCATGGCCTAAATATTGTGGGGCTATAG--ACGTTGGCGACATA-------------------------------------------------------------------------------------------------------------------------------------------------------------------------------------------------------------------------------------------------------------------------------------------------------------------------------------------------------------------------------------------------------------------------------------------------------------------
>MN726426.1_Cladonia_pyxidata_isolate_J-84_small_subunit_ribosomal_RNA_gene,_partial_sequence;_mitochondrial
--------------------------------------------------------------------------------------------------------------------------------------------------------------------------------------------------------------------------------------------------------------------------------------------------------------------------------------------------------------------------------------------------------------------------------------------------------------------------------------------------------------------------------------------------------------------------------------------------TTTGGAGAGTGTATAGCAATAGCTGATTGCACCAACAAACAGTTGATGCAAAATTGATTATATCAAATAAAATTCTAGGTAGATTTTTGATAATGACATTGCTTACCTAAGTCTTGACCAAATTACGTGCCAGCAGTCGCGGTAATACGTAAAAGACTAGTGTTATTCATCTTTAATTGGTTTAAAGGGTACCTAGACAGCGAATAAAGCCATAGTAGGGACTAATTCGCTAGAGTTACTTATGAGGGGGTATTAAAGTACTGCAGGTGTAGAGATGAAATTTTGTTATACCTCTTTTCGTAAGAGAAAATATGGCACAGGTATAGGTGAAAGCATCCCCTTATGTGATAACTGACGTTGAGGGACGAAGGCTTTGTGTCGCGAACAGGATTAGATACCCCAATAGTCAAAGCAGAAAATGATGAATGTCAT----------------------------------------AGATTAGATATGCAATTTATTCTATAAATGAAAGTGTAAGCATTCCACCTCAAGAGTAATTTGGCAACATTGGAACTGAAATCATTAGACCGTTTCTGAAACCAGTAGTGAAGTATGTTGTTTAATTTGATGATACGCAAAAAACCTTACCACAATTTGAATATTTATATCTATCTTTTATTGATTTTTACTAACA--------------------------------------------------TATATGTAGACAAT-------TAAA-ATGATGTTTATGT-----------CTCGATTGTGAGACTAAGCATGAAAAAAGATAATATATTTACAAGCGTTGCACGGCTGTCTTCAGTTAATGTCGCGAGATTTTGGTTAGTTCCATTAAATTAACGTAAACCCTTACTTTAT-TTATATA-------TAAAGTAGTTCTCCGCTATATTGG-ATATGATAACAGGGACTAAGACAAGTCATCATGGCCTAAATATTGTGGGGCTATAA--GACGTGGCCACACTAA-----------------------------------------------------------------------------------------------------------------------------------------------------------------------------------------------------------------------------------------------------------------------------------------------------------------------------------------------------------------------------------------------------------------------------------------------------------------
>ON937425.1_Cladonia_subulata_voucher_YH0097_small_subunit_ribosomal_RNA_gene,_partial_sequence;_mitochondrial
----------------------------------------------------------------------------------------------------------------------------------------------------------------------------------------------------------------------------------------------------------------------------------------------------------------------------------------------------------------------------------------------------------------------------------------------------------------------------------------------------------------------------------------------------------------------------------------------------------------------------------------------GATGCAAAATTGATTATATCAAATAAAATTCTAGGTAGATTTTTGATAATGACATTGCTTACCTAAGTCTTGACCAAATTACGTGCCAGCAGTCGCGGTAATACGTAAAAGACTAGTGTTATTCATCTTTAATTGGTTTAAAGGGTACCTAGACAGCGAATAAAGCCATAGTAGGGACTAATTCGCTAGAGTTACTTATGAGGGGGTATTAAAGTACTGCAGGTGTAGAGATGAAATTTTGTTATACCTCTTTTCGTAAGAGAAAATATGGCACAGGTATAGGTGAAAGCATCCCCTTATGTGATAACTGACGTTGAGGGACGAAGGCTTTGTGTCGCGAACAGGATTAGATACCCCAATAGTCAAAGCAGAAAATGATGAATGTCAT----------------------------------------AGATTAGATATGCAATTTATTCTATAAATGAAAGTGTAAGCATTCCACCTCAAGAGTAATTTGGCAACATTGGAACTGAAATCATTAGACCGTTTCTGAAACCAGTAGTGAAGTATGTTGTTTAATTTGATGATACGCAAAAAACCTTACCACAATTTGAATATTTATATCTATCTTTTATTGATTTTTACTAACA--------------------------------------------------TATATGTAGACAAT-------TAAA-ATGATGTTTATGT-----------CTCGATTGTGAGACTAAGCATGAAAAAAGATAATATATTTACAAGCGTTGCACGGCTGTCTTCAGTTAATGTCGCGAGATTTTGGTTAGTTCCATTAAATTAACGTAAACCCTTACTTTAT-TTATATA-------TAAAGTAGTTCTCCGCTATA------------------------------------------------------------------------------------------------------------------------------------------------------------------------------------------------------------------------------------------------------------------------------------------------------------------------------------------------------------------------------------------------------------------------------------------------------------------------------------------------------------------------------------------------
>MN700220.1_Cladonia_cornuta_isolate_J-68_small_subunit_ribosomal_RNA_gene,_partial_sequence;_mitochondrial
------------------------------------------------------------------------------------------------------------------------------------------------------------------------------------------------------------------------------------------------------------------------------------------------------------------------------------------------------------------------------------------------------------------------------------------------------------------------------------------------------------------------------------------------------------------------------------------------ATTTGGGGGAAGGTATAGCAATAGCTGATTGCACCAACAAACAGTTGATGCAAAATTGATTATATCAAATAAAATTCTAGGTAGATTTTTGATAATGACATTGCTTACCTAAGTCTTGACCAAATTACGTGCCAGCAGTCGCGGTAATACGTAAAAGACTAGTGTTATTCATCTTTAATTGGTTTAAAGGGTACCTAGACAGCGAATAAAGCCATAGTAGGGGCTAATTCGCTAGAGTTACTTATGAGGGGGTATTAAAGTACTGCAGGTGTAGAGATGAAATTTTGTTATACCTCTTCTCGTATGAGAAACTATGGCACAGGTATAGGTGAAAGCATCCCCTTATGTGATAACTGACGTTGAGGGACGAAGGCTTTGTGTCGCGAACAGGATTAGATACCCCAATAGTCAAAGCAGAAAATGATGAATGTCAT----------------------------------------AGATTAGATATGCAATTTATTCTATAAATGAAAGTGTAAGCATTCCACCTCAAGAGTAATTTGGCAACATTGGAACTGAAATCATTAGACCGTTTCTGAAACCAGTAGTGAAGTATGTTGTTTAATTTGATGATACGCAAAAAACCTTACCACAATTTGAATATTTATATACATCTTTTATTGATTTTTACTAACA--------------------------------------------------TATTTGTAGACAAT-------TAAA-ATGATGCCTATGT-----------CCCGTTTGTGAGACTAAGTATCAAAAAAGATAATATATTTACAAGCGTTGCACGGCTGTCTTCAGTTAATGTCGCGAGATTTTGGTTAGTTCCATTAAATTAACGTAAACCCGTACTTTAT-TTATATA-------TAAAGTAGTTCTCCGCTATATTGGGATATGATAACAGGGACTAAGACAAGTCATCATGGCCTAAATATTGGTGGGGGCTAA--TAGACGTGGCCCACCATAA--------------------------------------------------------------------------------------------------------------------------------------------------------------------------------------------------------------------------------------------------------------------------------------------------------------------------------------------------------------------------------------------------------------------------------------------------------------
>DQ972975.1_Cladonia_stipitata_isolate_AFTOL-ID_1657_12S_small_subunit_ribosomal_RNA_gene,_partial_sequence;_mitochondrial
------------------------------------------------------------------------------------------------------------------------------------------------------------------------------------------------------------------------------------------------------------------------------------------------------------------------------------------------------------------------------------------------------------------------------------------------------------------------------------------------------------------------------------------------------------------------------------------CCAGCAATTTGGAAGAATGTATAGCAATAGCTGATTGCACCAACAAACAGTTGATGCAAAATTGATTATATCAAATAAAATTCTAGGTAGATTTTTGATAATGACATTGCTTACCTAAGTCTTGACCAAATTACGTGCCAGCAGTCGCGGTAATACGTAAAAGACTAGTGTTATTCATCTTTAATTGGTTTAAAGGGTACCTAGACAGCGAATAAAGCCATAGGAGGGACTAATTCACTAGAGTTACTTATGAGGGGGTATTAAAGTACTGCAGGTGTAGAGATGAAATTTTGTTATACCTCTTTTCGTATGAGAAACTATGGCACAGGTATAGGTGAAAGCATCCCCTTATGTGATAACTGACGTTGAGGGACGAAGGCTTTGTGTCGCGAACAGGATTAGATACCCCAATAGTCAAAGCAGAAAATGATGAATGTCAT----------------------------------------AGATTAGATCTGCAATTTATTCTATAAATGAAAGTGTAAGCATTCCACCTCAAGAGTAATTTGGCAACATTGGAACTGAAATCATTAGACCGTTTCTGAAACCAGTAGTGAAGTATGTTGTTTAATTTGATGATACACAAAAAACCTTACCACAATTTGAATATTTATATTTATCTTTTATTGATTTCTACTAACA--------------------------------------------------TATTTGTAGACAAT-------TAAA-ATGATGCTTATGC-----------CCCATTTATGTGACTAAGCATCAAAAAAGATAATATATTTACAAGCGTTGCACGGCTGTCTTCAGTTAATGTCGCGAGATTTTGGTTAGTTCCATTAAATTAACGTAAACCCTTACTTTAT-TTATATA-------TAAAGTAGTTCTCCGCTATATTGG-ATATGATAACAGGGACTAAGACAAGTC----------------------------------------------------------------------------------------------------------------------------------------------------------------------------------------------------------------------------------------------------------------------------------------------------------------------------------------------------------------------------------------------------------------------------------------------------------------------------------------------------------------
>MN700224.1_Cladonia_pyxidata_isolate_J-76_small_subunit_ribosomal_RNA_gene,_partial_sequence;_mitochondrial
------------------------------------------------------------------------------------------------------------------------------------------------------------------------------------------------------------------------------------------------------------------------------------------------------------------------------------------------------------------------------------------------------------------------------------------------------------------------------------------------------------------------------------------------------------------------------------------------ATTTGGGGGAGTGTATAGCAATAGCTGATTGCACCAACAAATAGTTGATGCAAAATTGATTATATCAAATAAAATTCTAGGTAGATTTTTGATAATGACATTGCTTACCTAAGTCTTGACCAAATTACGTGCCAGCAGTCGCGGTAATACGTAAAAGACTAGTGTTATTCATCTTTAATTGGTTTAAAGGGTACCTAGACAGCGAATAAAGCCGGAGTAGGGACTAATTCGCTAGAGTTACTTATGAGGGGGTATTAAAGTACTGCAGGTGTAGAGATGAAATTTTGTTATACCTCTTCTCGTATGAGAAACTATGGCACAGGTATAGGTGAAAGCATCCCCTTATGTGATAACTGACGTTGAGGGACGAAGGCTTTGTGTCGCGAACAGGATTAGATACCCCAATAGTCAAAGCAGAAAATGATGAATGTCAT----------------------------------------AGATTAGATATGCAATTTATTCTATAAATGAAAGTGTAAGCATTCCACCTCAAGAGTAATTTGGCAACATTGGAACTGAAATCATTAGACCGTTTCTGAAACCAGTAGTGAAGTATGTTGTTTAATTTGATGATACGCAAAAAACCTTACCACAATTTGAATATTTATATATATCTTTTATTGATTTTTACTAACA--------------------------------------------------TATTTGTAGACAAT-------TAAA-ATGATGCCTATGT-----------CCCGTTTGTGAGACTAAGCATCAAAAAAGATAATATATTTACAAGCGTTGCACGGCTGTCTTCAGTTAATGTCGCGAGATTTTGGTTAGTTCCATTAAATTAACGTAAACCCTTACTTTAT-TTATATA-------TAAAGTAGTTCTCCGCTATATTGG-ATATGATAACAGGACTAAGACAAGTCATCATGGCCTAAAATATTGTGGGCTATAGA--CGTTGCC---ACATAA-----------------------------------------------------------------------------------------------------------------------------------------------------------------------------------------------------------------------------------------------------------------------------------------------------------------------------------------------------------------------------------------------------------------------------------------------------------------
>MH792867.1_Cladonia_gracilis_voucher_O:L_196047_small_subunit_ribosomal_RNA_gene,_partial_sequence;_mitochondrial
------------------------------------------------------------------------------------------------------------------------------------------------------------------------------------------------------------------------------------------------------------------------------------------------------------------------------------------------------------------------------------------------------------------------------------------------------------------------------------------------------------------------------------------------------------------------AATAGCCTAACGGCTGAACCAGCAATTTGGAAGAATGTATAGCAATAGCTGATTGCACCAACAAACAGTTGATGCAAAATTGATTATATCAAATAAAATTCTAGGTAGATTTTTGATAATGACATTGCTTACCTAAGTCTTGACCAAATTACGTGCCAGCAGTCGCGGTAATACGTAAAAGACTAGTGTTATTCATCTTTAATTGGTTTAAAGGGTACCTAGACAGCGAATAAAGCCATAGTAGGGACTAATTCGCTAGAGTTACTTATGAGGGGGTATTAAAGTACTGCAGGTGTAGAGATGAAATTTTGTTATACCTCTTCTCGTATGAGAAACTATGGCACAGGTATAGGTGAAAGCATCCCCTTATGTGATAACTGACGTTGAGGGACGAAGGCTTTGTGTCGCGAACAGGATTAGATACCCCAATAGTCAAAGCAGAAAATGATGAATGTCAT----------------------------------------AGATTAGATATGCAATTTATTCTATAAATGAAAGTGTAAGCATTCCACCTCAAGAGTAATTTGGCAACATTGGAACTGAAATCATTAGACCGTTTCTGAAACCAGTAGTGAAGTATGTYKTTTAATTTGATGATACGCAAAAAACCTTACCACAATTTGAATATTTATATACATCTTTTATTGATTTTTACTAACA--------------------------------------------------TATTTGTAGACAAT-------TAAA-ATGATGCCTATGT-----------CCCGTTTGTGAGACTAAGCATCAAAAAAGATAATATATTTACAAGCGTTGCACGGCTGTCTTCAGTTAATGTCGCGAGATTTTGGTTAGTTCCATTAAATTAACGTAAACCCTTACTTTAT-TTATATA-------TAAAGTAGTTCTCCGCTATATTGG-ATATGATAACAGGGACTAAGACAAGTCATCATGGCCTAAATATTGT---------------------------------------------------------------------------------------------------------------------------------------------------------------------------------------------------------------------------------------------------------------------------------------------------------------------------------------------------------------------------------------------------------------------------------------------------------------------------------------------
>MN700200.1_Cladonia_cornuta_isolate_J-35_small_subunit_ribosomal_RNA_gene,_partial_sequence;_mitochondrial
----------------------------------------------------------------------------------------------------------------------------------------------------------------------------------------------------------------------------------------------------------------------------------------------------------------------------------------------------------------------------------------------------------------------------------------------------------------------------------------------------------------------------------------------------------------------------------------------------GGGAGAATGTATAGCAATAGCTGATTGCACCAACAAACAGTTGATGCAAAATTGATTATATCAAATAAAATTCTAGGTAGATTTTTGATAATGACATTGCTTACCTAAGTCTTGACCAAATTACGTGCCAGCAGTCGCGGTAATACGTAAAAGACTAGTGTTATTCATCTTTAATTGGTTTAAAGGGTACCTAGACAGCGAATAAAGCCATAGTAGGGACTAATTCGCTAGAGTTACTTATGAGGGGGTATTAAAGTACTGCAGGTGTAGAGATGAAATTTTGTTATACCTCTTCTCGTATGAGAAACTATGGCACAGGTATAGGTGAAAGCATCCCCTTATGTGATAACTGACGTTGAGGGACGAAGGCTTTGTGTCGCGAACAGGATTAGATACCCCAATAGTCAAAGCAGAAAATGATGAATGTCAT----------------------------------------AGATTAGATATGCAATTTATTCTATAAATGAAAGTGTAAGCATTCCACCTCAAGAGTAATTTGGCAACATTGGAACTGAAATCATTAGACCGTTTCTGAAACCAGTAGTGAAGTATGTTGTTTAATTTGATGATACGCAAAAAACCTTACCACAATTTGAATATTTATATACATCTTTTATTGATTTTTACTAACA--------------------------------------------------TATTTGTAGACAAT-------TAAA-ATGATGCCTATGT-----------CCCGTTTGTGAGACTAAGCATCAAAAAAGATAATATATTTACAAGCGTTGCACGGCTGTCTTCAGTTAATGTCGCGAGATTTTGGTTAGTTCCATTAAATTAACGTAAACCCTTACTTTAT-TTATATA-------TAAAGTAGTTCTCCGCTATATTGG-ATATGATAACAGGGACTAAGACAAGTCATCATGGCCTAAATATTGTGGGCTATAGA--CGTTGGC---CCACATTA---------------------------------------------------------------------------------------------------------------------------------------------------------------------------------------------------------------------------------------------------------------------------------------------------------------------------------------------------------------------------------------------------------------------------------------------------------------
>MT068520.1_Cladonia_chlorophaea_voucher_PH11_small_subunit_ribosomal_RNA_gene,_partial_sequence;_mitochondrial
----------------------------------------------------------------------------------------------------------------------------------------------------------------------------------------------------------------------------------------------------------------------------------------------------------------------------------------------------------------------------------------------------------------------------------------------------------------------------------------------------------------------------------------------------------------------------------------------------GGAAGAATGTATAGCAATAGCTGATTGCACCAACAAATAGTTGATGCAAAATTGATTATATCAAATAAAATTCTAGGTAGATTTTTGATAATGACATTGCTTACCTAAGTCTTGACCAAATTACGTGCCAGCAGTCGCGGTAATACGTAAAAGACTAGTGTTATTCATCTTTAATTGGTTTAAAGGGTACCTAGACAGCGAATAAAGCCATAGTAGGGACTAATTCGCTAGAGTTACTTATGAGGGGGTATTAAAGTACTGCAGGTGTAGAGATGAAATTTTGTTATACCTCTTCTCGTATGAGAAACTATGGCACAGGTATAGGTGAAAGCATCCCCTTATGTGATAACTGACGTTGAGGGACGAAGGCTTTGTGTCGCGAACAGGATTAGATACCCCAATAGTCAAAGCAGAAAATGATGAATGTCAT----------------------------------------AGATTAGATATGCAATTTATTCTATAAATGAAAGTGTAAGCATTCCACCTCAAGAGTAATTTGGCAACATTGGAACTGAAATCATTAGACCGTTTCTGAAACCAGTAGTGAAGTATGTTGTTTAATTTGATGATACGCAAAAAACCTTACCACAATTTGAATATTTATATATATCTTTTATTGATTTTTACTAACA--------------------------------------------------TATTTGTAGACAAT-------TAAA-ATGATGCCTATGT-----------CCCGTTTGTGAGACTAAGCATCAAAAAAGATAATATATTTACAAGCGTTGCACGGCTGTCTTCAGTTAATGTCGCGAGATTTTGGTTAGTTCCATTAAATTAACGTAAACCCTTACTTTAT-TTATATA-------TAAAGTAGTTCTCCGCTATATTGG-ATATGA-------------------------------------------------------------------------------------------------------------------------------------------------------------------------------------------------------------------------------------------------------------------------------------------------------------------------------------------------------------------------------------------------------------------------------------------------------------------------------------------------------------------------------------
>MN700207.1_Cladonia_arbuscula_isolate_J-49_small_subunit_ribosomal_RNA_gene,_partial_sequence;_mitochondrial
----------------------------------------------------------------------------------------------------------------------------------------------------------------------------------------------------------------------------------------------------------------------------------------------------------------------------------------------------------------------------------------------------------------------------------------------------------------------------------------------------------------------------------------------------------------------------------------------------GGGAGAATGTATAGCAATAGCTGATTGCACCAACAAACAGTTGATGCAAAATTGATTATATCAAATAAAATTCTAGGTAGATTTTTGATAATGACATTGCTTACCTAAGTCTTGACCAAATTACGTGGCAGCAGTCGCGGTAATACGTAAAAGACTAGTGTTATTCATCTTTAATTGGTTTAAAGGGTACCTAGACAGCGAATAAAGCCATTGTAGGGGCTAATACGCTAGAGTTACTTATGAGGGGGTATTAAAGTACTGCAGGTGTAGAGATGAAATTTTGTTATACCTCTTTTCGTATGAAAAACTATGGCACAGGTATAGGTGAAAGCATCCCCTTATGTGATAACTGACGTTGAGGGACGAAGGCTTTGTGTCGCGAACAGGATTAGATACCCCAATAGTCAAAGCAGAAAATGATGAATGTCAT----------------------------------------AGATTAGATATACAATTTATTCTATAAATGAAAGTGTAAGCATTCCACCTCAAGAGTAATTTGGCAACATTGGAACTGAAATCATTAGACCGTTTCTGAAACCAGTAGTGAAGTATGTTGTTTAATTTGATGATACGCAAAAAACCTTACCACAATTTGAATATTTATATAAATCTTTTATTGATTTTTACTAACA--------------------------------------------------TATATGTAAACAAT-------TAAA-ATGATGCTTAATC-----------TCGCAAACGAGATTTAAGCATCAGAAAAGATAATATATTTACAAGCGTTGCACGGCTGTCTTCAGTTAATGTCGTGAGATTTTGGTTAGTTCCATTAAATTAACGTAAACCCTTACTTTATTTTTTATA-------TAAAGTAGTTCTCCGCTATATTGGGATATGATAACAGGGACTAAGACAAGTCATCATGGCCTGGAATATTGTGGGGCTATAGGACGTTGCCGACAT--------------------------------------------------------------------------------------------------------------------------------------------------------------------------------------------------------------------------------------------------------------------------------------------------------------------------------------------------------------------------------------------------------------------------------------------------------------------
>MN700212.1_Cladonia_arbuscula_isolate_J-56_small_subunit_ribosomal_RNA_gene,_partial_sequence;_mitochondrial
---------------------------------------------------------------------------------------------------------------------------------------------------------------------------------------------------------------------------------------------------------------------------------------------------------------------------------------------------------------------------------------------------------------------------------------------------------------------------------------------------------------------------------------------------------------------------------------------------TGGAAGAATGTATAGCAATAGCTGATTGCACCAACAAACAGTTGATGCAAAATTGATTATATCAAATAAAATTCTAGGTAGATTTTTGATAATGACATTGCTTACCTAAGTCTTGACCAAATTACGTGCCAGCAGTCGCGGTAATACGTAAAAGACTAGTGTTATTCATCTTTAATTGGTTTAAAGGGTACCTAGACAGCGAATAAAGCCATTGTAGGGACTAATACGCTAGAGTTACTTATGAGGGGGTATTAAAGTACTGCAGGTGTAGAGATGAAATTTTGTTATACCTCTTTTCGTATGAAAAACTATGGCACAGGTATAGGTGAAAGCATCCCCTTATGTGATAACTGACGTTGAGGGACGAAGGCTTTGTGTCGCGAACAGGATTAGATACCCCAATAGTCAAAGCAGAAAATGATGAATGTCAT----------------------------------------AGATTAGATATACAATTTATTCTATAAATGAAAGTGTAAGCATTCCACCTCAAGAGTAATTTGGCAACATTGGAACTGAAATCATTAGACCGTTTCTGAAACCAGTAGTGAAGTATGTTGTTTAATTTGATGATACGCAAAAAACCTTACCACAATTTGAATATTTATATAAATCTTTTATTGATTTTTACTAACA--------------------------------------------------TATATGTAAACAAT-------TAAA-ATGATGCTTAATC-----------TCGCAAACGAGATTTAAGCATCAGAAAAGATAATATATTTACAAGCGTTGCACGGCTGTCTTCAGTTAATGTCGTGAGATTTTGGTTAGTTCCATTAAATTAACGTAAACCCTTACTTTATT-TTTATA-------TAAAGTAGTTCTCCGCTATATTGGGATATGATAACAGGGACTAAGACAAGTCATCATGGCCTGAATATTGTGGGCTATAGACGGTTGGCCACATTA--------------------------------------------------------------------------------------------------------------------------------------------------------------------------------------------------------------------------------------------------------------------------------------------------------------------------------------------------------------------------------------------------------------------------------------------------------------------
>MN699326.1_Cladonia_arbuscula_isolate_J-32_small_subunit_ribosomal_RNA_gene,_partial_sequence;_mitochondrial
---------------------------------------------------------------------------------------------------------------------------------------------------------------------------------------------------------------------------------------------------------------------------------------------------------------------------------------------------------------------------------------------------------------------------------------------------------------------------------------------------------------------------------------------------------------------------------------------------TTTGGAGATGTATAGCAATAGCTGATTGCACCAACAAACAGTTGATGCAAAATTGATTATATCAAATAAAATTCTAGGTAGATTTTTGATAATGACATTGCTTACCTAAGTCTTGACCAAATTACGTGCCAGCAGTCGCGGTAATACGTAAAAGACTAGTGTTATTCATCTTTAATTGGTTTAAAGGGTACCTAGACAGCGAATAAAGCCATTGTAGGGACTAATACGCTAGAGTTACTTATGAGGGGGTATTAAAGTACTGCAGGTGTAGAGATGAAATTTTGTTATACCTCTTTTCGTATGAAAAACTATGGCACAGGTATAGGTGAAAGCATCCCCTTATGTGATAACTGACGTTGAGGGACGAAGGCTTTGTGTCGCGAACAGGATTAGATACCCCAATAGTCAAAGCAGAAAATGATGAATGTCAT----------------------------------------AGATTAGATATACAATTTATTCTATAAATGAAAGTGTAAGCATTCCACCTCAAGAGTAATTTGGCAACATTGGAACTGAAATCATTAGACCGTTTCTGAAACCAGTAGTGAAGTATGTTGTTTAATTTGATGATACGCAAAAAACCTTACCACAATTTGAATATTTATATAAATCTTTTATTGATTTTTACTAACA--------------------------------------------------TATATGTAAACAAT-------TAAA-ATGATGCTTAATC-----------TCGCAAACGAGATTTAAGCATCAGAAAAGATAATATATTTACAAGCGTTGCACGGCTGTCTTCAGTTAATGTCGTGAGATTTTGGTTAGTTCCATTAAATTAACGTAAACCCTTACTTTATT-TTTATA-------TAAAGTAGTTCTCCGCTATATTGG-ATATGATAACAGGGACTAAGACAAGTCATCATGGCCTGAATATTGTGGGGCTATAGCGCTTGCCCCACAATA-------------------------------------------------------------------------------------------------------------------------------------------------------------------------------------------------------------------------------------------------------------------------------------------------------------------------------------------------------------------------------------------------------------------------------------------------------------------
>KP001230.1_Cladonia_submitis_isolate_Lendemer_1803_small_subunit_ribosomal_RNA_gene,_partial_sequence;_mitochondrial
-------------------------------------------------------------------------------------------------------------------------------------------------------------------------------------------------------------------------------------------------------------------------------------------------------------------------------------------------------------------------------------------------------------------------------------------------------------------------------------------------------------------------------------------------------------------------------------------------------------------------------------------------------------------------------------------------------------------------------------------------------------------------------------------------------------------------------------------------------------------------------------------------------------------------------------------------------------------------------------------------------ATTAGATACCCCAATAGTCAAAGCAGAAAATGATGAATGTCAT----------------------------------------AGATTAGATATACAATTTATTCTATAAATGAAAGTGTAAGCATTCCACCTCAAGAGTAATTTGGCAACATTGGAACTGAAATCATTAGACCGTTTCTGAAACCAGTAGTGAAGTATGTTGTTTAATTTGATGATACGCAAAAAACCTTACCACAATTTGAATATTTATATAAATCTTTTATTGATTTTTACTAACA--------------------------------------------------TATATGTAAACAAT-------TAAA-ATGATGCTTAATC-----------TCGCAAACGAGATTTAAGCATCAGAAAAGATAATATATTTACAAGCGTTGCACGGCTGTCTTCAGTTAATGTCGTGAGATTTTGGTTAGTTCCATTAAATTAACGTAAACCCTTACTTTATT-TTTATA-------TAAAGTAGTTCTCCGCTATATTGG-ATATGATAACAGGGACTAAGACAAG------------------------------------------------------------------------------------------------------------------------------------------------------------------------------------------------------------------------------------------------------------------------------------------------------------------------------------------------------------------------------------------------------------------------------------------------------------------------------------------------------------------
>KP001229.1_Cladonia_arbuscula_isolate_Normore_5073_small_subunit_ribosomal_RNA_gene,_partial_sequence;_mitochondrial
--------------------------------------------------------------------------------------------------------------------------------------------------------------------------------------------------------------------------------------------------------------------------------------------------------------------------------------------------------------------------------------------------------------------------------------------------------------------------------------------------------------------------------------------------------------------------------------------------------------------------------------------------------------------------------------------------------------------------------------------------------------------------------------------------------------------------------------------------------------------------------------------------------------------------------------------------------------------------------------------------------TTAGATACCCCAATAGTCAAAGCAGAAAATGATGAATGTCAT----------------------------------------AGATTAGATATACAATTTATTCTATAAATGAAAGTGTAAGCATTCCACCTCAAGAGTAATTTGGCAACATTGGAACTGAAATCATTAGACCGTTTCTGAAACCAGTAGTGAAGTATGTTGTTTAATTTGATGATACGCAAAAAACCTTACCACAATTTGAATATTTATATAAATCTTTTATTGATTTTTACTAACA--------------------------------------------------TATATGTAAACAAT-------TAAA-ATGATGCTTAATC-----------TCGCAAACGAGATTTAAGCATCAGAAAAGATAATATATTTACAAGCGTTGCACGGCTGTCTTCAGTTAATGTCGTGAGATTTTGGTTAGTTCCATTAAATTAACGTAAACCCTTACTTTATT-TTTATA-------TAAAGTAGTTCTCCGCTATATTGG-ATATGATAACAGGGACTAAGACAAG------------------------------------------------------------------------------------------------------------------------------------------------------------------------------------------------------------------------------------------------------------------------------------------------------------------------------------------------------------------------------------------------------------------------------------------------------------------------------------------------------------------
>KP001240.1_Cladonia_stellaris_isolate_Normore_6496_small_subunit_ribosomal_RNA_gene,_partial_sequence;_mitochondrial
-------------------------------------------------------------------------------------------------------------------------------------------------------------------------------------------------------------------------------------------------------------------------------------------------------------------------------------------------------------------------------------------------------------------------------------------------------------------------------------------------------------------------------------------------------------------------------------------------------------------------------------------------------------------------------------------------------------------------------------------------------------------------------------------------------------------------------------------------------------------------------------------------------------------------------------------------------------------------------------------------------ATTAGATACCCCAGTAGTCAAAGCAGAAAATGATGAATGTCAT----------------------------------------AGATTAGATAAACAATTTATTCTATAAATGAAAGTGTAAGCATTCCACCTCAAGAGTAATTTGGCAACATTGGAACTGAAATCATTAGACCGTTTCTGAAACCAGTAGTGAAGTATGTTGTTTAATTTGATAATACGCAAAAAACCTTACCACAATTTGAATATTTATATATATCTTTTATTGGTTTTTACTAATA--------------------------------------------------TATTTGTAGACAAT-------TAAA-ATGATGCTTATAC-----------TCCGTTTGTGAGACTAAGCATCAAAAAAGATAATATATTTACAAGCGTTGCACGGCTGTCTTCAGTTAATGTCGTGAGATTTTGGTTAGTTCCATTAAATTAACGTAAACCCTTACTTTATTTTT-ATA-------TAAAGTAGTTCTCCGCTATATTGG-ATATGATAACAGGGACTAAGACAAG------------------------------------------------------------------------------------------------------------------------------------------------------------------------------------------------------------------------------------------------------------------------------------------------------------------------------------------------------------------------------------------------------------------------------------------------------------------------------------------------------------------
>KP001223.1_Cladonia_arbuscula_isolate_Normore_8804_small_subunit_ribosomal_RNA_gene,_partial_sequence;_mitochondrial
-------------------------------------------------------------------------------------------------------------------------------------------------------------------------------------------------------------------------------------------------------------------------------------------------------------------------------------------------------------------------------------------------------------------------------------------------------------------------------------------------------------------------------------------------------------------------------------------------------------------------------------------------------------------------------------------------------------------------------------------------------------------------------------------------------------------------------------------------------------------------------------------------------------------------------------------------------------------------------------------------------ATTAGATACCCCAATAGTCAAAGCAGAAAATGATGAATGTCAT----------------------------------------AGATTAGATAAACAATTTATTCTATAAATGAAAGTGTAAGCATTCCACCTCAAGAGTAATTTGGCAACATTGGAACTGAAATCATTAGACCGTTTCTGAAACCAGTAGTGAAGTATGTTGTTTAATTTGATAATACGCAAAAAACCTTACCACAATTTGAATATTTATATATATCTTTTATTGGTTTTTACTAATA--------------------------------------------------TATTTGTAGACAAT-------TAAA-ATGATGCTTATAC-----------CCCGTTTGTGAGATTAAGCATCAAAAAAGATAATATATTTACAAGCGTTGCACGGCTGTCTTCAGTTAATGTCGTGAGATTTTGGTTAGTTCCATTAAATTAACGTAAACCCTTACTTTATTTTT-ATA-------TAAAGTAGTTCTCCGCTATATTGG-ATATGATAACAGGGACTAAGACAAG------------------------------------------------------------------------------------------------------------------------------------------------------------------------------------------------------------------------------------------------------------------------------------------------------------------------------------------------------------------------------------------------------------------------------------------------------------------------------------------------------------------
>KP001239.1_Cladonia_stellaris_isolate_Normore_9463_small_subunit_ribosomal_RNA_gene,_partial_sequence;_mitochondrial
-------------------------------------------------------------------------------------------------------------------------------------------------------------------------------------------------------------------------------------------------------------------------------------------------------------------------------------------------------------------------------------------------------------------------------------------------------------------------------------------------------------------------------------------------------------------------------------------------------------------------------------------------------------------------------------------------------------------------------------------------------------------------------------------------------------------------------------------------------------------------------------------------------------------------------------------------------------------------------------------------------ATTAGATACCCCAATAGTCAAAGCAGAAAATGATGAATGTCAT----------------------------------------AGATTAGATAAACAATTTATTCTATAAATGAAAGTGTAAGCATTCCACCTCAAGAGTAATTTGGCAACATTGGAACTGAAATCATTAGACCGTTTCTGAAACCAGTAGTGAAGTATGTTGTTTAATTTGATAATACGCAAAAAACCTTACCACAATTTGAATATTTATATATATCTTTTATTGGTTTTTACTAATA--------------------------------------------------TATTTGTAGACAAT-------TAAA-ATGATGCTTATAC-----------CCCGTTTGTGAGACTAAGCATCAAAAAAGATAATATATTTACAAGCGTTGCACGGCTGTCTTCAGTTAATGTCGTGAGATTTTGGTTAGTTCCATTAAATTAACGTAAACCCTTACTTTATTTTT-ATA-------TAAAGTAGTTCTCCGCTATATTGG-ATATGATAACAGGGACTAAGACAAG------------------------------------------------------------------------------------------------------------------------------------------------------------------------------------------------------------------------------------------------------------------------------------------------------------------------------------------------------------------------------------------------------------------------------------------------------------------------------------------------------------------
>KP001241.1_Cladonia_stellaris_isolate_Normore_9402_small_subunit_ribosomal_RNA_gene,_partial_sequence;_mitochondrial
-------------------------------------------------------------------------------------------------------------------------------------------------------------------------------------------------------------------------------------------------------------------------------------------------------------------------------------------------------------------------------------------------------------------------------------------------------------------------------------------------------------------------------------------------------------------------------------------------------------------------------------------------------------------------------------------------------------------------------------------------------------------------------------------------------------------------------------------------------------------------------------------------------------------------------------------------------------------------------------------------------ATTAGATACCCCAATAGTCAAAGCAGAAAATGATGAATGTCAT----------------------------------------AGATTAGATAAACAATTTATTCTATAAATGAAAGTGTAAGCATTCCACCTCAAGAGTAATTTGGCAACATTGGAACTGAAATCATTAGACCGTTTCTGAAACCAGTAGTGAAGTATGTTGTTTAATTTGATAATACGCAAAAAACCTTACCACAATTTGAATATTTATATATATCTTTTATTGGTTTTTACTAATA--------------------------------------------------TATTTGTAGACAAT-------TAAA-ATGATGCTTATAC-----------CCCGTTTGTGAGACTAAGCATCAAAAAAGATAATATATTTACAAGCGTTGCACGGCTGTCTTCAGTTAATGTCGTGAGATTTTGGTTAGTTCCATTAAATTAACGTAAACCCTTACTTTATTTTT-ATA-------TAAAGTAGTTCTCCGCTATATTGG-ATATGATAACAGGGACTAAGACAAG------------------------------------------------------------------------------------------------------------------------------------------------------------------------------------------------------------------------------------------------------------------------------------------------------------------------------------------------------------------------------------------------------------------------------------------------------------------------------------------------------------------
>KP001235.1_Cladonia_confusa_isolate_Flakus_4645_small_subunit_ribosomal_RNA_gene,_partial_sequence;_mitochondrial
--------------------------------------------------------------------------------------------------------------------------------------------------------------------------------------------------------------------------------------------------------------------------------------------------------------------------------------------------------------------------------------------------------------------------------------------------------------------------------------------------------------------------------------------------------------------------------------------------------------------------------------------------------------------------------------------------------------------------------------------------------------------------------------------------------------------------------------------------------------------------------------------------------------------------------------------------------------------------------------------------------ATTAGAACCCCAGTAGTCAAAGCAGAAAATGATGAATGTCAT----------------------------------------AGATTAGATAAACAATTTATTCTATAAATGAAAGTGTAAGCATTCCACCTCAAGAGTAATTTGGCAACATTGGAACTGAAATCATTAGACCGTTTCTGAAACCAGTAGTGAAGTATGTTGTTTAATTTGATGATACGCAAAAAACCTTACCACAATTTGAATATTTATATATATCTTT-ATTGGTTTTTACTAATA--------------------------------------------------TATTTGTAAATAAT-------CAAA-ATGATGCTTATAC-----------CCCGTTTGTGAAACTAAGCATCAAAAAAGATAATATATTTACAAGCGTTGCACGGCTGTCTTCAGTTAATGTCGTGAGATTTTGGTTAGTTCCATTAAATTAACGTAAACCCTTACTTTATTTTT-ATA-------TAAAGTAGTTCTCCGCTATATTGG-ATATGATAACAGGGACTAAGACAAG------------------------------------------------------------------------------------------------------------------------------------------------------------------------------------------------------------------------------------------------------------------------------------------------------------------------------------------------------------------------------------------------------------------------------------------------------------------------------------------------------------------
>KP001234.1_Cladonia_confusa_isolate_Flakus_4568_small_subunit_ribosomal_RNA_gene,_partial_sequence;_mitochondrial
--------------------------------------------------------------------------------------------------------------------------------------------------------------------------------------------------------------------------------------------------------------------------------------------------------------------------------------------------------------------------------------------------------------------------------------------------------------------------------------------------------------------------------------------------------------------------------------------------------------------------------------------------------------------------------------------------------------------------------------------------------------------------------------------------------------------------------------------------------------------------------------------------------------------------------------------------------------------------------------------------------------ACCCCAGTAGTCAAAGCAGAAAATGATGAATGTCAT----------------------------------------AGATTAGATAAACAATTTATTCTATAAATGAAAGTGTAAGCATTCCACCTCAAGAGTAATTTGGCAACATTGGAACGGAAATCATTAGACCGTTTCTGAAACCAGTAGTGAAGTATGTTGTTTAATTTGATGATACGCAAAAAACCTTACCACAATTTGAATATTTATATATTTCTTT-ATTGGTTTTTACTAATA--------------------------------------------------TATTTGTAAATAAT-------CAAA-ATGATGCTTATAC-----------CCCGTTTGTGAAACTAAGCATCAAAAAAGATAATATATTTACAAGCGTTGCACGGCTGTCTTCAGTTAATGTCGTGAGATTTTGGTTAGTTCCATTAAATTAACGTAAACCCTTACTTTATTTTT-ATA-------TAAAGTAGTTCTCCGCTATATTGG-ATATGATAACAGGGACTAAGACAAG------------------------------------------------------------------------------------------------------------------------------------------------------------------------------------------------------------------------------------------------------------------------------------------------------------------------------------------------------------------------------------------------------------------------------------------------------------------------------------------------------------------
>KP001231.1_Cladonia_evansii_isolate_Lendemer_22296_small_subunit_ribosomal_RNA_gene,_partial_sequence;_mitochondrial
-------------------------------------------------------------------------------------------------------------------------------------------------------------------------------------------------------------------------------------------------------------------------------------------------------------------------------------------------------------------------------------------------------------------------------------------------------------------------------------------------------------------------------------------------------------------------------------------------------------------------------------------------------------------------------------------------------------------------------------------------------------------------------------------------------------------------------------------------------------------------------------------------------------------------------------------------------------------------------------------------------ATTAGATACCCCAATAGTCAAAGCAGAAAATGATGAATGTCAT----------------------------------------AGATTAGATAAACAATTTATTCTATAAATGAAAGTGTAAGCATTCCACCTCAAGAGTAATTTGGCAACATTGGAACTGAAATCATTAGACCGTTTCTGAAACCAGTAGTGAAGTATGTTGTTTAATTTGATGATACGCAAAAAACCTTACCACAATTTGAATATTTATATATATCTTT-ATTGGTTTTTACTAATA--------------------------------------------------TATTTGTAAATAAT-------CAAA-ATGATGCTTATAC-----------CCCATTTGTGAAACTAAGCATCAAAAAAGATAATATATTTACAAGCGTTGCACGGCTGTCTTCAGTTAATGTCGTGAGATTTTGGTTAGTTCCATTAAATTAACGTAAACCCTTACTTTATTTTT-ATA-------TAAAGTAGTTCTCCGCTATATTGG-ATATGATAACAGGGACTAAGACAAG------------------------------------------------------------------------------------------------------------------------------------------------------------------------------------------------------------------------------------------------------------------------------------------------------------------------------------------------------------------------------------------------------------------------------------------------------------------------------------------------------------------
>KP001232.1_Cladonia_evansii_isolate_Lendemer_21090_small_subunit_ribosomal_RNA_gene,_partial_sequence;_mitochondrial
-------------------------------------------------------------------------------------------------------------------------------------------------------------------------------------------------------------------------------------------------------------------------------------------------------------------------------------------------------------------------------------------------------------------------------------------------------------------------------------------------------------------------------------------------------------------------------------------------------------------------------------------------------------------------------------------------------------------------------------------------------------------------------------------------------------------------------------------------------------------------------------------------------------------------------------------------------------------------------------------------------ATTAGATACCCCAATAGTCAAAGCAGAAAATGATGAATGTCAT----------------------------------------AGATTAGATAAACAATTTATTCTATAAATGAAAGTGTAAGCATTCCACCTCAAGAGTAATTTGGCAACATTGGAACTGAAATCATTAGACCGTTTCTGAAACCAGTAGTGAAGTATGTTGTTTAATTTGATGATACGCAAAAAACCTTACCACAATTTGAATATTTATATATATCTTT-ATTGGTTTTTACTAATA--------------------------------------------------TATTTGTAAATAAT-------CAAA-ATGATGCTTATAC-----------CCCATTTGTGAAACTAAGCATCAAAAAAGATAATATATTTACAAGCGTTGCACGGCTGTCTTCAGTTAATGTCGTGAGATTTTGGTTAGTTCCATTAAATTAACGTAAACCCTTACTTTATTTTT-ATA-------TAAAGTAGTTCTCCGCTATATTGG-ATATGATAACAGGGACTAAGACAAG------------------------------------------------------------------------------------------------------------------------------------------------------------------------------------------------------------------------------------------------------------------------------------------------------------------------------------------------------------------------------------------------------------------------------------------------------------------------------------------------------------------
>KP001233.1_Cladonia_evansii_isolate_Lendemer_21623_small_subunit_ribosomal_RNA_gene,_partial_sequence;_mitochondrial
-------------------------------------------------------------------------------------------------------------------------------------------------------------------------------------------------------------------------------------------------------------------------------------------------------------------------------------------------------------------------------------------------------------------------------------------------------------------------------------------------------------------------------------------------------------------------------------------------------------------------------------------------------------------------------------------------------------------------------------------------------------------------------------------------------------------------------------------------------------------------------------------------------------------------------------------------------------------------------------------------------ATTAGATACCCCAATAGTCAAAGCAGAAAATGATGAATGTCAT----------------------------------------AGATTAGATAAACAATTTATTCTATAAATGAAAGTGTAAGCATTCCACCTCAAGAGTAATTTGGCAACATTGGAACTGAAATCATTAGACCGTTTCTGAAACCAGTAGTGAAGTATGTTGTTTAATTTGATGATACGCAAAAAACCTTACCACAATTTGAATATTTATATATATCTTT-ATTGGTTTTTACTAATA--------------------------------------------------TATTTGTAAATAAT-------CAAA-ATGATGCTTATAC-----------CCCATTTGTGAAACTAAGCATCAAAAAAGATAATATATTTACAAGCGTTGCACGGCTGTCTTCAGTTAATGTCGTGAGATTTTGGTTAGTTCCATTAAATTAACGTAAACCCTTACTTTATTTTT-ATA-------TAAAGTAGTTCTCCGCTATATTGG-ATATGATAACAGGGACTAAGACAAG------------------------------------------------------------------------------------------------------------------------------------------------------------------------------------------------------------------------------------------------------------------------------------------------------------------------------------------------------------------------------------------------------------------------------------------------------------------------------------------------------------------
>KP001226.1_Cladonia_terrae-novae_isolate_Normore_8809_small_subunit_ribosomal_RNA_gene,_partial_sequence;_mitochondrial
-------------------------------------------------------------------------------------------------------------------------------------------------------------------------------------------------------------------------------------------------------------------------------------------------------------------------------------------------------------------------------------------------------------------------------------------------------------------------------------------------------------------------------------------------------------------------------------------------------------------------------------------------------------------------------------------------------------------------------------------------------------------------------------------------------------------------------------------------------------------------------------------------------------------------------------------------------------------------------------------------------ATTAGATACCCCAATAGTCAAAGCAGAAAATGATGAATGTCAT----------------------------------------AGATTAGATAAACAATTTATTCTATAAATGAAAGTGTAAGCATTCCACCTCAAGAGTAATTTGGCAACATTGGAACTGAAATCATTAGACCGTTTCTGAAACCAGTAGTGAAGTATGTTGTTTAATTTGATGATACGCAAAAAACCTTACCACAATTTGAATATTTATATATATCTTT-ATTGATTTTTACTAATA--------------------------------------------------TATTTGTAAATAAT-------CAAA-ATGATGCTTATAC-----------CCCATTTGTGAAATTAAGCATCAAAAAAGATAATATATTTACAAGCGTTGCACGGCTGTCTTCAGTTAATGTCGTGAGATTTTGGTTAGTTCCATTAAATTAACGTAAACCCTTACTTTATTTTT-ATA-------TAAAGTAGTTCTCCGCTATATTGG-ATATGATAACAGGGACTAAGACAAG------------------------------------------------------------------------------------------------------------------------------------------------------------------------------------------------------------------------------------------------------------------------------------------------------------------------------------------------------------------------------------------------------------------------------------------------------------------------------------------------------------------
>KP001227.1_Cladonia_terrae-novae_isolate_Normore_8806_small_subunit_ribosomal_RNA_gene,_partial_sequence;_mitochondrial
-------------------------------------------------------------------------------------------------------------------------------------------------------------------------------------------------------------------------------------------------------------------------------------------------------------------------------------------------------------------------------------------------------------------------------------------------------------------------------------------------------------------------------------------------------------------------------------------------------------------------------------------------------------------------------------------------------------------------------------------------------------------------------------------------------------------------------------------------------------------------------------------------------------------------------------------------------------------------------------------------------ATTAGATACCCCAATAGTCAAAGCAGAAAATGATGAATGTCAT----------------------------------------AGATTAGATAAACAATTTATTCTATAAATGAAAGTGTAAGCATTCCACCTCAAGAGTAATTTGGCAACATTGGAACTGAAATCATTAGACCGTTTCTGAAACCAGTAGTGAAGTATGTTGTTTAATTTGATGATACGCAAAAAACCTTACCACAATTTGAATATTTATATATATCTTT-ATTGATTTTTACTAATA--------------------------------------------------TATTTGTAAATAAT-------CAAA-ATGATGCTTATAC-----------CCCGTTTGTGAAATTAAGCATCAAAAAAGATAATATATTTACAAGCGTTGCACGGCTGTCTTCAGTTAATGTCGTGAGATTTTGGTTAGTTCCATTAAATTAACGTAAACCCTTACTTTATTTTT-ATA-------TAAAGTAGTTCTCCGCTATATTGG-ATATGATAACAGGGACTAAGACAAG------------------------------------------------------------------------------------------------------------------------------------------------------------------------------------------------------------------------------------------------------------------------------------------------------------------------------------------------------------------------------------------------------------------------------------------------------------------------------------------------------------------
>KP001221.1_Cladonia_portentosa_isolate_Corfixen_Chjristensen_Hansen_1_small_subunit_ribosomal_RNA_gene,_partial_sequence;_mitochondrial
-------------------------------------------------------------------------------------------------------------------------------------------------------------------------------------------------------------------------------------------------------------------------------------------------------------------------------------------------------------------------------------------------------------------------------------------------------------------------------------------------------------------------------------------------------------------------------------------------------------------------------------------------------------------------------------------------------------------------------------------------------------------------------------------------------------------------------------------------------------------------------------------------------------------------------------------------------------------------------------------------------ATTAGATACCCCAGTAGTCAAAGCAGAAAATGATGAATGTCAT----------------------------------------AGATTAGATAAACAATTTATTCTATAAATGAAAGTGTAAGCATTCCACCTCAAGAGTAATTTGGCAACATTGGAACTGAAATCATTAGACCGTTTCTGAAACCAGTAGTGAAGTATGTTGTTTAATTTGATAATACGCAAAAAACCTTACCACAATTTGAATATTTATATATATCTTT-ATTGGTTTTTACTAATA--------------------------------------------------TATTTGTAAATAAT-------CAAA-ATGATGCTTATAC-----------CCCGTTTGTGAAACTAAGCATCAAAAAAGATAATATATTTACAAGCGTTGCACGGCTGTCTTCAGTTAATGTCGTGAGATTTTGGTTAGTTCCATTAAATTAACGTAAACCCTTACTTTATTTTT-ATA-------TAAAGTAGTTCTCCGCTATATTGG-ATATGATAACAGGGACTAAGACAAG------------------------------------------------------------------------------------------------------------------------------------------------------------------------------------------------------------------------------------------------------------------------------------------------------------------------------------------------------------------------------------------------------------------------------------------------------------------------------------------------------------------
>KP001219.1_Cladonia_portentosa_isolate_Burgaz_s.n._7_small_subunit_ribosomal_RNA_gene,_partial_sequence;_mitochondrial
-------------------------------------------------------------------------------------------------------------------------------------------------------------------------------------------------------------------------------------------------------------------------------------------------------------------------------------------------------------------------------------------------------------------------------------------------------------------------------------------------------------------------------------------------------------------------------------------------------------------------------------------------------------------------------------------------------------------------------------------------------------------------------------------------------------------------------------------------------------------------------------------------------------------------------------------------------------------------------------------------------ATTAGATACCCCAGTAGTCAAAGCAGAAAATGATGAATGTCAT----------------------------------------AGATTAGATAAACAATTTATTCTATAAATGAAAGTGTAAGCATTCCACCTCAAGAGTAATTTGGCAACATTGGAACTGAAATCATTAGACCGTTTCTGAAACCAGTAGTGAAGTATGTTGTTTAATTTGATAATACGCAAAAAACCTTACCACAATTTGAATATTTATATATATCTTT-ATTGGTTTTTACTAATA--------------------------------------------------TATTTGTAAATAAT-------CAAA-ATGATGCTTATAC-----------CCCGTTTGTGAAACTAAGCATCAAAAAAGATAATATATTTACAAGCGTTGCACGGCTGTCTTCAGTTAATGTCGTGAGATTTTGGTTAGTTCCATTAAATTAACGTAAACCCTTACTTTATTTTT-ATA-------TAAAGTAGTTCTCCGCTATATTGG-ATATGATAACAGGGACTAAGACAAG------------------------------------------------------------------------------------------------------------------------------------------------------------------------------------------------------------------------------------------------------------------------------------------------------------------------------------------------------------------------------------------------------------------------------------------------------------------------------------------------------------------
>KP001220.1_Cladonia_portentosa_isolate_Burgaz_s.n._6_small_subunit_ribosomal_RNA_gene,_partial_sequence;_mitochondrial
-------------------------------------------------------------------------------------------------------------------------------------------------------------------------------------------------------------------------------------------------------------------------------------------------------------------------------------------------------------------------------------------------------------------------------------------------------------------------------------------------------------------------------------------------------------------------------------------------------------------------------------------------------------------------------------------------------------------------------------------------------------------------------------------------------------------------------------------------------------------------------------------------------------------------------------------------------------------------------------------------------ATTAGATACCCCAGTAGTCAAAGCAGAAAATGATGAATGTCAT----------------------------------------AGATTAGATAAACAATTTATTCTATAAATGAAAGTGTAAGCATTCCACCTCAAGAGTAATTTGGCAACATTGGAACTGAAATCATTAGACCGTTTCTGAAACCAGTAGTGAAGTATGTTGTTTAATTTGATAATACGCAAAAAACCTTACCACAATTTGAATATTTATATATATCTTT-ATTGGTTTTTACTAATA--------------------------------------------------TATTTGTAAATAAT-------CAAA-ATGATGCTTATAC-----------CCCGTTTGTGAAACTAAGCATCAAAAAAGATAATATATTTACAAGCGTTGCACGGCTGTCTTCAGTTAATGTCGTGAGATTTTGGTTAGTTCCATTAAATTAACGTAAACCCTTACTTTATTTTT-ATA-------TAAAGTAGTTCTCCGCTATATTGG-ATATGATAACAGGGACTAAGACAAG------------------------------------------------------------------------------------------------------------------------------------------------------------------------------------------------------------------------------------------------------------------------------------------------------------------------------------------------------------------------------------------------------------------------------------------------------------------------------------------------------------------
>KP001222.1_Cladonia_portentosa_small_subunit_ribosomal_RNA_gene,_partial_sequence;_mitochondrial
-------------------------------------------------------------------------------------------------------------------------------------------------------------------------------------------------------------------------------------------------------------------------------------------------------------------------------------------------------------------------------------------------------------------------------------------------------------------------------------------------------------------------------------------------------------------------------------------------------------------------------------------------------------------------------------------------------------------------------------------------------------------------------------------------------------------------------------------------------------------------------------------------------------------------------------------------------------------------------------------------------ATTAGATACCCCAGTAGTCAAAGCAGAAAATGATGAATGTCAT----------------------------------------AGATTAGATAAACAATTTATTCTATAAATGAAAGTGTAAGCATTCCACCTCAAGAGTAATTTGGCAACATTGGAACTGAAATCATTAGACCGTTTCTGAAACCAGTAGTGAAGTATGTTGTTTAATTTGATAATACGCAAAAAACCTTACCACAATTTGAATATTTATATATATCTTT-ATTGGTTTTTACTAATA--------------------------------------------------TATTTGTAAATAAT-------CAAA-ATGATGCTTATAC-----------CCCGTTTGTGAAACTAAGCATCAAAAAAGATAATATATTTACAAGCGTTGCACGGCTGTCTTCAGTTAATGTCGTGAGATTTTGGTTAGTTCCATTAAATTAACGTAAACCCTTACTTTATTTTT-ATA-------TAAAGTAGTTCTCCGCTATATTGG-ATATGATAACAGGGACTAAGACAAG------------------------------------------------------------------------------------------------------------------------------------------------------------------------------------------------------------------------------------------------------------------------------------------------------------------------------------------------------------------------------------------------------------------------------------------------------------------------------------------------------------------
>KP001242.1_Cladonia_mediterranea_isolate_Burgaz_s.n._8_small_subunit_ribosomal_RNA_gene,_partial_sequence;_mitochondrial
-------------------------------------------------------------------------------------------------------------------------------------------------------------------------------------------------------------------------------------------------------------------------------------------------------------------------------------------------------------------------------------------------------------------------------------------------------------------------------------------------------------------------------------------------------------------------------------------------------------------------------------------------------------------------------------------------------------------------------------------------------------------------------------------------------------------------------------------------------------------------------------------------------------------------------------------------------------------------------------------------------ATTAGATACCCCAGTAGTCAAAGCAGAAAATGATGAATGTCAT----------------------------------------AGATTAGATAAACAATTTATTCTATAAATGAAAGTGTAAGCATTCCACCTCAAGAGTAATTTGGCAACATTGGAACTGAAATCATTAGACCGTTTCTGAAACCAGTAGTGAAGTATGTTGTTTAATTTGATAATACGCAAAAAACCTTACCACAATTTGAATATTTATATATATCTTT-ATTGGTTTTTACTAATA--------------------------------------------------TATTTGTAAATAAT-------CAAA-ATGATGCTTATAC-----------CCCGTTTGTGAAACTAAGCATCAAAAAAGATAATATATTTACAAGCGTTGCACGGCTGTCTTCAGTTAATGTCGTGAGATTTTGGTTAGTTCCATTAAATTAACGTAAACCCTTACTTTATTTTT-ATA-------TAAAGTAGTTCTCCGCTATATTGG-ATATGATAACAGGGACTAAGACAAG------------------------------------------------------------------------------------------------------------------------------------------------------------------------------------------------------------------------------------------------------------------------------------------------------------------------------------------------------------------------------------------------------------------------------------------------------------------------------------------------------------------
>KP001243.1_Cladonia_pseudoevansii_isolate_Talbot_and_Schofield_ADA127_small_subunit_ribosomal_RNA_gene,_partial_sequence;_mitochondrial
-------------------------------------------------------------------------------------------------------------------------------------------------------------------------------------------------------------------------------------------------------------------------------------------------------------------------------------------------------------------------------------------------------------------------------------------------------------------------------------------------------------------------------------------------------------------------------------------------------------------------------------------------------------------------------------------------------------------------------------------------------------------------------------------------------------------------------------------------------------------------------------------------------------------------------------------------------------------------------------------------------ATTAGATACCCCAGTAGTCAAAGCAGAAAATGATGAATGTCAT----------------------------------------AGATTAGATAAACAATTTATTCTATAAATGAAAGTGTAAGCATTCCACCTCAAGAGTAATTTGGCAACATTGGAACTGAAATCATTAGACCGTTTCTGAAACCAGTAGTGAAGTATGTTGTTTAATTTGATAATACGCAAAAAACCTTACCACAATTTGAATATTTATATATATCTTT-ATTGGTTTTTACTAATA--------------------------------------------------TATTTGTAGATAAT-------TAAA-ATGATGCTTATAC-----------CCCGTTTGTGAGACTAAGCATCAAAAAAGATAATATATTTACAAGCGTTGCACGGCTGTCTTCAGTTAATGTCGTGAGATTTTGGTTAGTTCCATTAAATTAACGTAAACCCTTACTTTATTTTT-ATA-------TAAAGTAGTTCTCCGCTATATTGG-ATATGATAACAGGGACTAAGACAAG------------------------------------------------------------------------------------------------------------------------------------------------------------------------------------------------------------------------------------------------------------------------------------------------------------------------------------------------------------------------------------------------------------------------------------------------------------------------------------------------------------------
>MN700221.1_Cladonia_arbuscula_isolate_J-69_small_subunit_ribosomal_RNA_gene,_partial_sequence;_mitochondrial
----------------------------------------------------------------------------------------------------------------------------------------------------------------------------------------------------------------------------------------------------------------------------------------------------------------------------------------------------------------------------------------------------------------------------------------------------------------------------------------------------------------------------------------------------------------------------------------------------GAAATTGGTTATACCAATAGCTGATTGCACCAACAAACAGTTGATGCAAAATTGATTATATCAAATAAAATTCTAGGTAGATTTTTGATAATGACATTGCTTACCTAAGTCTTGACCAAATTACGTGCCAGCAGTCGCGGTAATACGTAAAAGACTAGTGTTATTCATCTTTAATTGGTTTAAAGGGTACCTAGACAGCGAATAAAGCCATTGTAGGGACTAATACGCTAGAGTTACTTATGAGGGGGTATTAAAGTACTGCAGGTGTAGAGATGAAATTTTGTTATACCTCTTTTCGTATGAGAAACTATGGCACAGGTATAGGTGAAAGCATCCCCTTATGTGATAACTGACGTTGAGGGACGAAGGCTTTGTGTCGCGAACAGGATTAGATACCCCAATAGTCAAAGCAGAAAATGATGAATGTCAT----------------------------------------AGATTAGATATACAATTTATTCTATAAATGAAAGTGTAAGCATTCCACCTCAAGAGTAATTTGGCAACATTGGAACTGAAATCATTAGACCGTTTCTGAAACCAGTAGTGAAGTATGTTGTTTAATTTGATGATACGCAAAAAACCTTACCACAATTTGAATATTTATATAAATCTTTTATTGATTTTTACTAACA--------------------------------------------------TATATGTAAACAAT-------TAAA-ATGATGCTTAAAT-----------CTCGTTTGCGAGATTAAGCATCAGAAAAGATAATATATTTACAAGCGTTGCACGGCTGTCTTCAGTTAATGTCGTGAGATTTTGGTTAGTTCCATTAAATTAACGTAAACCCTTACTTTATTTTTTATA-------TAAAGTAGTTCTCCGCTATATTGGGATATGATAACAGGGACTAAGACAAGTCATCATGGCCTGGAATATTGTGGGGCTATAGACGTGGCCCTCATTAA------------------------------------------------------------------------------------------------------------------------------------------------------------------------------------------------------------------------------------------------------------------------------------------------------------------------------------------------------------------------------------------------------------------------------------------------------------------
>KP001224.1_Cladonia_arbuscula_isolate_Athukorala_9_small_subunit_ribosomal_RNA_gene,_partial_sequence;_mitochondrial
-------------------------------------------------------------------------------------------------------------------------------------------------------------------------------------------------------------------------------------------------------------------------------------------------------------------------------------------------------------------------------------------------------------------------------------------------------------------------------------------------------------------------------------------------------------------------------------------------------------------------------------------------------------------------------------------------------------------------------------------------------------------------------------------------------------------------------------------------------------------------------------------------------------------------------------------------------------------------------------------------------ATTAGATACCCCAATAGTCAAAGCAGAAAATGATGAATGTCAT----------------------------------------AGATTAGATATACAATTTATTCTATAAATGAAAGTGTAAGCATTCCACCTCAAGAGTAATTTGGCAACATTGGAACTGAAATCATTAGACCGTTTCTGAAACCAGTAGTGAAGTATGTTGTTTAATTTGATGATACGCAAAAAACCTTACCACAATTTGAATATTTATATAAATCTTTTATTGATTTTTACTAACA--------------------------------------------------TATTTGTAAACAAT-------TAAA-ATGATGCTTATAC-----------CCCGTTTGTGAGATTAAGCATCAGAAAAGATAATATATTTACAAGCGTTGCACGGCTGTCTTCAGTTAATGTCGTGAGATTTTGGTTAGTTCCATTAAATTAACGTAAACCCTTACTTTATTTTT-ATA-------TAAAGTAGTTCTCCGCTATAT-TGGATATGATAACAGGGACTAAGACAAG------------------------------------------------------------------------------------------------------------------------------------------------------------------------------------------------------------------------------------------------------------------------------------------------------------------------------------------------------------------------------------------------------------------------------------------------------------------------------------------------------------------
>KP001238.1_Cladonia_stellaris_isolate_Normore_8808_small_subunit_ribosomal_RNA_gene,_partial_sequence;_mitochondrial
-------------------------------------------------------------------------------------------------------------------------------------------------------------------------------------------------------------------------------------------------------------------------------------------------------------------------------------------------------------------------------------------------------------------------------------------------------------------------------------------------------------------------------------------------------------------------------------------------------------------------------------------------------------------------------------------------------------------------------------------------------------------------------------------------------------------------------------------------------------------------------------------------------------------------------------------------------------------------------------------------------ATTAGATACCCCAATAGTCAAAGCAGAAAATGATGAATGTCAT----------------------------------------AGATTAGATATACAATTTATTCTATAAATGAAAGTGTAAGCATTCCACCTCAAGAGTAATTTGGCAACATTGGAACTGAAATCATTAGACCGTTTCTGAAACCAGTAGTGAAGTATGTTGTTTAATTTGATGATACGCAAAAAACCTTACCACAATTTGAATATTTATATAAATCTTTTATTGGTTTTTACTAACA--------------------------------------------------TATATGTAAACAAT-------TAAA-ATGATGCTTAAAT-----------CTCGTTTGCGAGATTAAGCATCAGAAAAGATAATATATTTACAAGCGTTGCACGGCTGTCTTCAGTTAATGTCGTGAGATTTTGGTTAGTTCCATTAAATTAACGTAAACCCTTACTTTATTTTT-ATA-------TAAAGTAGTTCTCCGCTATAT-TGGATATGATAACAGGGACTAAGACAAG------------------------------------------------------------------------------------------------------------------------------------------------------------------------------------------------------------------------------------------------------------------------------------------------------------------------------------------------------------------------------------------------------------------------------------------------------------------------------------------------------------------
>KP001225.1_Cladonia_arbuscula_isolate_Normore_9461_small_subunit_ribosomal_RNA_gene,_partial_sequence;_mitochondrial
-------------------------------------------------------------------------------------------------------------------------------------------------------------------------------------------------------------------------------------------------------------------------------------------------------------------------------------------------------------------------------------------------------------------------------------------------------------------------------------------------------------------------------------------------------------------------------------------------------------------------------------------------------------------------------------------------------------------------------------------------------------------------------------------------------------------------------------------------------------------------------------------------------------------------------------------------------------------------------------------------------ATTAGATACCCCAATAGTCAAAGCAGAAAATGATGAATGTCAT----------------------------------------AGATTAGATATACAATTTATTCTATAAATGAAAGTGTAAGCATTCCACCTCAAGAGTAATTTGGCAACATTGGAACTGAAATCATTAGACCGTTTCTGAAACCAGTAGTGAAGTATGTTGTTTAATTTGATGATACGCAAAAAACCTTACCACAATTTGAATATTTATATAAATCTTTTATTGATTTTTACTAACA--------------------------------------------------TATATGTAAACAAT-------TAAA-ATGATGCTTATAT-----------CTCGTTTGCGAGATTAAGCATCAGAAAAGATAATATATTTACAAGCGTTGCACGGCTGTCTTCAGTTAATGTCGTGAGATTTTGGTTAGTTCCATTAAATTAACGTAAACCCTTACTTTATTTTT-ATA-------TAAAGTAGTTCTCCGCTATAT-TGGATATGATAACAGGGACTAAGACAAG------------------------------------------------------------------------------------------------------------------------------------------------------------------------------------------------------------------------------------------------------------------------------------------------------------------------------------------------------------------------------------------------------------------------------------------------------------------------------------------------------------------
>MN700229.1_Cladonia_mitis_isolate_J-87_small_subunit_ribosomal_RNA_gene,_partial_sequence;_mitochondrial
----------------------------------------------------------------------------------------------------------------------------------------------------------------------------------------------------------------------------------------------------------------------------------------------------------------------------------------------------------------------------------------------------------------------------------------------------------------------------------------------------------------------------------------------------------------------------------------------------------ATGTATAGCAATAGCTGATTGCACCAACAAACAGTTGATGCAAAATTGATTATATCAAATAAAATTCTAGGTAGATTTTTGATAATGACATTGCTTACCTAAGTCTTGACCAAATTACGTGCCAGCAGTCGCGGTAATACGTAAAAGACTAGTGTTATTCATCTTTAATTGGTTTAAAGGGTACCTAGACAGCGAATAAAGCCATTGTAGGGACTAATACGCTAGAGTTACTTATGAGGGGGTATTAAAGTACTGCAGGTGTAGAGATGAAATTTTGTTATACCTCTTTTCGTATGAGAAACTATGGCACAGGTATAGGTGAAAGCATCCCCTTATGTGATAACTGACGTTGAGGGACGAAGGCTTTGTGTCGCGAACAGGATTAGATACCCCAATAGTCAAAGCAGAAAATGATGAATGTCAT----------------------------------------AGATTAGATATACAATTTATTCTATAAATGAAAGTGTAAGCATTCCACCTCAAGAGTAATTTGGCAACATTGGAACTGAAATCATTAGACCGTTTCTGAAACCAGTAGTGAAGTATGTTGTTTAATTTGATGATACGCAAAAAACCTTACCACAATTTGAATATTTATATAAATCTTTTATTGATTTTTACTAACA--------------------------------------------------TATATGTAAACAAT-------TAAA-ATGATGCTTAAAT-----------CTCGTTTGCGAGATTAAGCATCAGAAAAGATAATATATTTACAAGCGTTGCACGGCTGTCTTCAGTTAATGTCGTGAGATTTTGGTTAGTTCCATTAAATTAACGTAAACCCTTACTTTATTTTT-ATA-------TAAAGTAGTTCTCCGCTATAT-TGGATATGATAACACGGACTAAGACAAGTCATCATGGCCTGAATATTGTGGGCTATAGCGGTTGCCCCCATAA---------------------------------------------------------------------------------------------------------------------------------------------------------------------------------------------------------------------------------------------------------------------------------------------------------------------------------------------------------------------------------------------------------------------------------------------------------------------
>MN700214.1_Cladonia_arbuscula_isolate_J-62_small_subunit_ribosomal_RNA_gene,_partial_sequence;_mitochondrial
------------------------------------------------------------------------------------------------------------------------------------------------------------------------------------------------------------------------------------------------------------------------------------------------------------------------------------------------------------------------------------------------------------------------------------------------------------------------------------------------------------------------------------------------------------------------------------------------------------------------------------------AGTTGATGCAACATTGATTATATCAAATAAAATTCTAGGTAGATTTTTGATAATGACATTGCTTACCTAAGTCTTGACCAAATTACGTGCCAGCAGTCGCGGTAATACGTAAAAGACTAGTGTTATTCATCTTTAATTGGTTTAAAGGGTACCTAGACAGCGAATAAAGCCATTGGAGGGACTAATACGCTAGAGTTACTTATGAGGGGGTATTAAAGTACTGCAGGTGTAGAGATGAAATTTTGTTATACCTCTTTTCGTATGAGAAACTATGGCACAGGTATAGGTGAAAGCATCCCCTTATGTGATAACTGACGTTGAGGGACGAAGGCTTTGTGTCGCGAACAGGATTAGATACCCCAATAGTCAAAGCAGAAAATGATGAATGTCAT----------------------------------------AGATTAGATATACAATTTATTCTATAAATGAAAGTGTAAGCATTCCACCTCAAGAGTAATTTGGCAACATTGGAACTGAAATCATTAGACCGTTTCTGAAACCAGTAGTGAAGTATGTTGTTTAATTTGATGATACGCAAAAAACCTTACCACAATTTGAATATTTATATAAATCTTTTATTGATTTTTACTAACA--------------------------------------------------TATATGTAAACAAT-------TAAA-ATGATGCTTAAAT-----------CTCGTTTGCGAGATTAAGCATCAGAAAAGATAATATATTTACAAGCGTTGCACGGCTGTCTTCAGTTAATGTCGTGAGATTTTGGTTAGTTCCATTAAATTAACGTAAACCCTTACTTTATTTTT-ATA-------TAAAGTAGTTCTCCGCTATAT-TGGATATGATAACAGGGACTAAGACAAGTCATCATGGCCTTGAATATTGTGGGGCTATAGACGTTGCCACATAC--------------------------------------------------------------------------------------------------------------------------------------------------------------------------------------------------------------------------------------------------------------------------------------------------------------------------------------------------------------------------------------------------------------------------------------------------------------------
>MN700204.1_Cladonia_arbuscula_isolate_J-45_small_subunit_ribosomal_RNA_gene,_partial_sequence;_mitochondrial
----------------------------------------------------------------------------------------------------------------------------------------------------------------------------------------------------------------------------------------------------------------------------------------------------------------------------------------------------------------------------------------------------------------------------------------------------------------------------------------------------------------------------------------------------------------------------------------------------------ATGTATAGCAATAGCTGATTGCACCAACAAACAGTTGATGCAAAATTGATTATATCAAATAAAATTCTAGGTAGATTTTTGATAATGACATTGCTTACCTAAGTCTTGACCAAATTACGTGCCAGCAGTCGCGGTAATACGTAAAAGACTAGTGTTATTCATCTTTAATTGGTTTAAAGGGTACCTAGACAGCGAATAAAGCCATTGTAGGGACTAATACGCTAGAGTTACTTATGAGGGGGTATTAAAGTACTGCAGGTGTAGAGATGAAATTTTGTTATACCTCTTTTCGTATGAGAAACTATGGCACAGGTATAGGTGAAAGCATCCCCTTATGTGATAACTGACGTTGAGGGACGAAGGCTTTGTGTCGCGAACAGGATTAGATACCCCAATAGTCAAAGCAGAAAATGATGAATGTCAT----------------------------------------AGATTAGATATACAATTTATTCTATAAATGAAAGTGTAAGCATTCCACCTCAAGAGTAATTTGGCAACATTGGAACTGAAATCATTAGACCGTTTCTGAAACCAGTAGTGAAGTATGTTGTTTAATTTGATGATACGCAAAAAACCTTACCACAATTTGAATATTTATATAAATCTTTTATTGATTTTTACTAACA--------------------------------------------------TATATGTAAACAAT-------TAAA-ATGATGCTTAAAT-----------CTCGTTTGCGAGATTAAGCATCAGAAAAGATAATATATTTACAAGCGTTGCACGGCTGTCTTCAGTTAATGTCGTGAGATTTTGGTTAGTTCCATTAAATTAACGTAAACCCTTACTTTATTTTT-ATA-------TAAAGTAGTTCTCCGCTATAT-TGGATATGATAACAGGGACTAAGACAAGTCATCATGGCCTGAATATTGTGGGCTATAGCGCTTTGCCCCCATAAA-------------------------------------------------------------------------------------------------------------------------------------------------------------------------------------------------------------------------------------------------------------------------------------------------------------------------------------------------------------------------------------------------------------------------------------------------------------------
>MN700211.1_Cladonia_mitis_isolate_J-55_small_subunit_ribosomal_RNA_gene,_partial_sequence;_mitochondrial
----------------------------------------------------------------------------------------------------------------------------------------------------------------------------------------------------------------------------------------------------------------------------------------------------------------------------------------------------------------------------------------------------------------------------------------------------------------------------------------------------------------------------------------------------------------------------------------------------------ATGTATAGCAATAGCTGATTGCACCAACAAACAGTTGATGCAAAATTGATTATATCAAATAAAATTCTAGGTAGATTTTTGATAATGACATTGCTTACCTAAGTCTTGACCAAATTACGTGCCAGCAGTCGCGGTAATACGTAAAAGACTAGTGTTATTCATCTTTAATTGGTTTAAAGGGTACCTAGACAGCGAATAAAGCCATTGTAGGGACTAATACGCTAGAGTTACTTATGAGGGGGTATTAAAGTACTGCAGGTGTAGAGATGAAATTTTGTTATACCTCTTTTCGTATGAGAAACTATGGCACAGGTATAGGTGAAAGCATCCCCTTATGTGATAACTGACGTTGAGGGACGAAGGCTTTGTGTCGCGAACAGGATTAGATACCCCAATAGTCAAAGCAGAAAATGATGAATGTCAT----------------------------------------AGATTAGATATACAATTTATTCTATAAATGAAAGTGTAAGCATTCCACCTCAAGAGTAATTTGGCAACATTGGAACTGAAATCATTAGACCGTTTCTGAAACCAGTAGTGAAGTATGTTGTTTAATTTGATGATACGCAAAAAACCTTACCACAATTTGAATATTTATATAAATCTTTTATTGATTTTTACTAACA--------------------------------------------------TATATGTAAACAAT-------TAAA-ATGATGCTTAAAT-----------CTCGTTTGCGAGATTAAGCATCAGAAAAGATAATATATTTACAAGCGTTGCACGGCTGTCTTCAGTTAATGTCGTGAGATTTTGGTTAGTTCCATTAAATTAACGTAAACCCTTACTTTATTTTT-ATA-------TAAAGTAGTTCTCCGCTATAT-TGGATATGATAACAGGGACTAAGACAAGTCATCATGGCCTGAATATTGTGGGCTATAGACGCTTGCCCAACATAA-------------------------------------------------------------------------------------------------------------------------------------------------------------------------------------------------------------------------------------------------------------------------------------------------------------------------------------------------------------------------------------------------------------------------------------------------------------------
>MN700208.1_Cladonia_arbuscula_isolate_J-50_small_subunit_ribosomal_RNA_gene,_partial_sequence;_mitochondrial
----------------------------------------------------------------------------------------------------------------------------------------------------------------------------------------------------------------------------------------------------------------------------------------------------------------------------------------------------------------------------------------------------------------------------------------------------------------------------------------------------------------------------------------------------------------------------------------------------------ATGTATAGCAATAGCTGATTGCACCAACAAACAGTTGATGCAAAATTGATTATATCAAATAAAATTCTAGGTAGATTTTTGATAATGACATTGCTTACCTAAGTCTTGACCAAATTACGTGCCAGCAGTCGCGGTAATACGTAAAAGACTAGTGTTATTCATCTTTAATTGGTTTAAAGGGTACCTAGACAGCGAATAAAGCCATTGTAGGGACTAATACGCTAGAGTTACTTATGAGGGGGTATTAAAGTACTGCAGGTGTAGAGATGAAATTTTGTTATACCTCTTTTCGTATGAGAAACTATGGCACAGGTATAGGTGAAAGCATCCCCTTATGTGATAACTGACGTTGAGGGACGAAGGCTTTGTGTCGCGAACAGGATTAGATACCCCAATAGTCAAAGCAGAAAATGATGAATGTCAT----------------------------------------AGATTAGATATACAATTTATTCTATAAATGAAAGTGTAAGCATTCCACCTCAAGAGTAATTTGGCAACATTGGAACTGAAATCATTAGACCGTTTCTGAAACCAGTAGTGAAGTATGTTGTTTAATTTGATGATACGCAAAAAACCTTACCACAATTTGAATATTTATATAAATCTTTTATTGATTTTTACTAACA--------------------------------------------------TATATGTAAACAAT-------TAAA-ATGATGCTTAAAT-----------CTCGTTTGCGAGATTAAGCATCAGAAAAGATAATATATTTACAAGCGTTGCACGGCTGTCTTCAGTTAATGTCGTGAGATTTTGGTTAGTTCCATTAAATTAACGTAAACCCTTACTTTATTTTT-ATA-------TAAAGTAGTTCTCCGCTATAT-TGGATATGATAACAGGGACTAAGACAAGTCATCATGGCCTGAATATTGTGGGCTATAGACGTTGCCCACATAA---------------------------------------------------------------------------------------------------------------------------------------------------------------------------------------------------------------------------------------------------------------------------------------------------------------------------------------------------------------------------------------------------------------------------------------------------------------------
>MN700222.1_Cladonia_mitis_isolate_J-71_small_subunit_ribosomal_RNA_gene,_partial_sequence;_mitochondrial
----------------------------------------------------------------------------------------------------------------------------------------------------------------------------------------------------------------------------------------------------------------------------------------------------------------------------------------------------------------------------------------------------------------------------------------------------------------------------------------------------------------------------------------------------------------------------------------------------------ATGTATAGCAATAGCTGATTGCACCAACAAACAGTTGATGCAAAATTGATTATATCAAATAAAATTCTAGGTAGATTTTTGATAATGACATTGCTTACCTAAGTCTTGACCAAATTACGTGCCAGCAGTCGCGGTAATACGTAAAAGACTAGTGTTATTCATCTTTAATTGGTTTAAAGGGTACCTAGACAGCGAATAAAGCCATTGTAGGGACTAATACGCTAGAGTTACTTATGAGGGGGTATTAAAGTACTGCAGGTGTAGAGATGAAATTTTGTTATACCTCTTTTCGTATGAGAAACTATGGCACAGGTATAGGTGAAAGCATCCCCTTATGTGATAACTGACGTTGAGGGACGAAGGCTTTGTGTCGCGAACAGGATTAGATACCCCAATAGTCAAAGCAGAAAATGATGAATGTCAT----------------------------------------AGATTAGATATACAATTTATTCTATAAATGAAAGTGTAAGCATTCCACCTCAAGAGTAATTTGGCAACATTGGAACTGAAATCATTAGACCGTTTCTGAAACCAGTAGTGAAGTATGTTGTTTAATTTGATGATACGCAAAAAACCTTACCACAATTTGAATATTTATATAAATCTTTTATTGATTTTTACTAACA--------------------------------------------------TATATGTAAACAAT-------TAAA-ATGATGCTTAAAT-----------CTCGTTTGCGAGATTAAGCATCAGAAAAGATAATATATTTACAAGCGTTGCACGGCTGTCTTCAGTTAATGTCGTGAGATTTTGGTTAGTTCCATTAAATTAACGTAAACCCTTACTTTATTTTT-ATA-------TAAAGTAGTTCTCCGCTATAT-TGGATATGATAACAGGGACTAAGACAAGTCATCATGGCCTGAATATTGTGGGCTATAGACGGTTGGCCACATAA--------------------------------------------------------------------------------------------------------------------------------------------------------------------------------------------------------------------------------------------------------------------------------------------------------------------------------------------------------------------------------------------------------------------------------------------------------------------
>KP001228.1_Cladonia_mitis_isolate_Normore_1155_small_subunit_ribosomal_RNA_gene,_partial_sequence;_mitochondrial
-------------------------------------------------------------------------------------------------------------------------------------------------------------------------------------------------------------------------------------------------------------------------------------------------------------------------------------------------------------------------------------------------------------------------------------------------------------------------------------------------------------------------------------------------------------------------------------------------------------------------------------------------------------------------------------------------------------------------------------------------------------------------------------------------------------------------------------------------------------------------------------------------------------------------------------------------------------------------------------------------------ATTAGATACCCCAATAGTCAAAGCAGAAAATGATGAATGTCAT----------------------------------------AGATTAGATATACAATTTATTCTATAAATGAAAGTGTAAGCATTCCACCTCAAGAGTAATTTGGCAACATTGGAACTGAAATCATTAGACCGTTTCTGAAACCAGTAGTGAAGTATGTTGTTTAATTTGATGATACGCAAAAAACCTTACCACAATTTGAATATTTATATAAATCTTTTATTGATTTTTACTAACA--------------------------------------------------TATATGTAAACAAT-------TAAA-ATGATGCTTAAAT-----------CTCGTTTGCGAGATTAAGCATCAGAAAAGATAATATATTTACAAGCGTTGCACGGCTGTCTTCAGTTAATGTCGTGAGATTTTGGTTAGTTCCATTAAATTAACGTAAACCCTTACTTTATTTTT-ATA-------TAAAGTAGTTCTCCGCTATAT-TGGATATGATAACAGGGACTAAGACAAG------------------------------------------------------------------------------------------------------------------------------------------------------------------------------------------------------------------------------------------------------------------------------------------------------------------------------------------------------------------------------------------------------------------------------------------------------------------------------------------------------------------
>MH792869.1_Cladonia_gracilis_voucher_O:L_101109_small_subunit_ribosomal_RNA_gene,_partial_sequence;_mitochondrial
------------------------------------------------------------------------------------------------------------------------------------------------------------------------------------------------------------------------------------------------------------------------------------------------------------------------------------------------------------------------------------------------------------------------------------------------------------------------------------------------------------------------------------------------------------------------AATAGCCTAACGGCTGAACCAGCAATTTGGAAGAATGTATAGCAATAGCTGATTGCACCAACAAACAGTTGATGCAAAATTGAT-----------------------------------------------------------------------------------------------------------TATATCAAATAAAATTCTAGNNNNNNCCTAGACAGCGAATAAAGCCATAGTAGGGACTAATTCGCTAGAGTTACTTATGAGGGGGTATTAAAGTACTGCAGGTGTAGAGATGAAATTTTGTTATACCTCTTCTCGTATGAGAAACTATGGCACAGGTATAGGTGAAAGCATCCCCTTATGTGATAACTGACGTTGAGGGACGAAGGCTTTGTGTCGCGAACAGGATTAGATACCCCAATAGTCAAAGCAGAAAATGATGAATGTCAT----------------------------------------AGATTAGATATGCAATTTATTCTATAAATGAAAGTGTAAGCATTCNNNNNNNNNNNNNNNNNNNNNNNNNNNNNNNNNNNNNNNNNNNNNNNNNNNNNNAACCAGTAGTGAAGTATGTCGTTTAATTTGATGATACGCAAAAAACCTTACCACAATTTGAATATTTATATACATCTTTTATTGATTTTTACTAACA--------------------------------------------------TATTTGTAGACAAT-------TAAA-ATGATGCCTATGT-----------CCCGTTTGTGAGACTAAGCATCAAAAAAGATAATATATTTACAAGCGTTGCACGGCTGTCTTCAGTTAATGTCGCGAGATTTTGGTTAGTTCCATTAAATTAACGTAAACCCTTACTTTATTTAT-ATA-------TAAAGTAGTTCTCCGCTATATTGG-ATATGATAACAGGGACTAAGACAAGTCATCATGGCCTAAATATTG-T--------------------------------------------------------------------------------------------------------------------------------------------------------------------------------------------------------------------------------------------------------------------------------------------------------------------------------------------------------------------------------------------------------------------------------------------------------------------------------------------
>MH792864.1_Cladonia_floerkeana_voucher_O:L_91628_small_subunit_ribosomal_RNA_gene,_partial_sequence;_mitochondrial
------------------------------------------------------------------------------------------------------------------------------------------------------------------------------------------------------------------------------------------------------------------------------------------------------------------------------------------------------------------------------------------------------------------------------------------------------------------------------------------------------------------------------------------------------------------------AATAGCCTAACGGCTGAACCAGCAATTTGGAAGAATGTATAGCAATAGCTGATTGCACCAACAAACAGTTGATGCAAAATTGATTATATCAAATAAAATTCTAGGTAGATTTTTGATAATGACATTGCTTACCTAAGTCTTGACCAAATTACGTGCCAGCAGTCGCGGTAATACGTAAAAGACTAGTGTTATTCATCTTTAATTGGTTTAAAGGGTACCTAGACAGCSAATAAAGCCATAGTAGGGACTAATTCGCTAGAGTTACTTATGAGGGGGTATTAAAGTACTGCAGGTGTAGAGATGAAATTTTGTTATACCTCTTTTCGTTTGAGAAACTATGGCACAGGTATAGGTGAAAGCATCCCCTTATGTGATAACTGACGTTGAGGGACGAAGGCTTTGTGTCGCGAACAGGATTAGATACCCCAATAGTCAAAGCAGAAAATGATGAATGTCAT----------------------------------------AGATTAGATATGCAATTTATTCTATAAATGAAAGTGTAAGCATTCCANNNNNNNNNNNNNNNNNNNACATTGGAACTGAAATCATTAGACCGTTTCTGAAACCAGTAGTGAAGTATGTTGTTTAATTTGATGATACGCAAAAAACCTTACCACAATTTGAATATTTATATATATCTTTTATTGATTTTTACTNNNN--------------------------------------------------NNNNNNNNNNNNNN-------NNNN-NNNNNNNNNNNNN-----------NNNNNNNNNNNNNNNNNNNNNNAAAAAAGATAATATATTTACAAGCGTTGCACGGCTGTCTTCAGTTAATGTCGTGAGATTTTGGTTAGTTCCATTAAATTAACGTAAACCCTTACTTTATTTTT-ATA-------TAAAGTAGTTCCCCGCTATATTGG-ATATGATAACAGGGACTAAGACAAGTCATCATGGCCTGAATATTG-T--------------------------------------------------------------------------------------------------------------------------------------------------------------------------------------------------------------------------------------------------------------------------------------------------------------------------------------------------------------------------------------------------------------------------------------------------------------------------------------------
>KT792825.1_Cladonia_ciliata_voucher_Cezanne_&_Eichler_9433_(hb_Cezanne-Eichler)_small_subunit_ribosomal_RNA_gene,_partial_sequence;_mitochondrial
-------------------------------------------------------------------------------------------------------------------------------------------------------------------------------------------------------------------------------------------------------------------------------------------------------------------------------------------------------------------------------------------------------------------------------------------------------------------------------------------------------------------------------------------------------------------------------------------------------------------------------------------------------TTGAT-----------------TATATCAAATAAATTCTAGGTAGATTTAGATAATGACATTGACCAAATTACGTGCCAGCAGTCGCGGTAATACGTAAAAGACTAGTGTTATTCATCTTTAATTGGTTTAAAGGGTACCTAGACAGCGAATAAAGCCATTGTAGGGACTAATTCGCTAGAGTTACTTATGAGGGGGTATTAAAGTACTGCAGGTGTAGAGATGAAATTTTGTTATACCTTT-TTCGAGCGAAAAAATATGGCACAGGTATAGGTGAAAGCATCCCCTTATGTGATAACTGACGTTGAGGGACGAAGGCTTTGTGT-GCGAACAGGATTAGATACCCCAGTAGTCAAAGCAGAAAATGATGAATGTCAT----------------------------------------AGATTAGATAAACAATTTATTCTATAAATGAAAGTGTAAGCATTCCACCTCAAGAGTAATTTGGCAACATTGGAACTGAAATCATTAGACCGTTTCTGAAACCAGTAGTGAAGTATGTTGTTTAATTTGATAATACGCAAAAAACCTTACCACAATTTGAATATTTATATATATCTT-TATTGGTTTTTACTAATA--------------------------------------------------TATTTGTAAATAAT-------CAAA-ATGATGCTTATAC-----------CCCGTTTGTGAAACTAAGCATCAAAAAAGATAATATATTTACAAGCGTTGCACGGCTGTCTTCAGTTAATGTCGTGAGATTTTGGTTAGTTCCATTAAATTAACGTAAACCCTTACTTTATTTTT-ATA-------TAAAGTAGTTCTCCGCTATA------------------------------------------------------------------------------------------------------------------------------------------------------------------------------------------------------------------------------------------------------------------------------------------------------------------------------------------------------------------------------------------------------------------------------------------------------------------------------------------------------------------------------------------------
>KT792824.1_Cladonia_mitis_voucher_von_Brackel_6034_(hb._von_Brackel)_small_subunit_ribosomal_RNA_gene,_partial_sequence;_mitochondrial
-------------------------------------------------------------------------------------------------------------------------------------------------------------------------------------------------------------------------------------------------------------------------------------------------------------------------------------------------------------------------------------------------------------------------------------------------------------------------------------------------------------------------------------------------------------------------------------------------------------------------------------------------------TTGATTATATCAAATA-----------------AATTCTAGGTAGATTTTGATAATGACATTGACCAAATTACGTGCCAGCAGTCGCGGTAATACGTAAAAGACTAGTGTTATTCATCTTTAATTGGTTTAAAGGGTACCTAGACAGCGAATAAAGCCATTGTAGGGACTAATACGCTAGAGTTACTTATGAGGGGGTATTAAAGTACTGCAGGTGTAGAGATGAAATTTTGTTATACCTCT-TTCGTATGAGAAACTATGGCACAGGTATAGGTGAAAGCATCCCCTTATGTGATAACTGACGTTGAGGGACGAAGGCTTTGTGT-GCGAACAGGATTAGATACCCCAATAGTCAAAGCAGAAAATGATGAATGTCAT----------------------------------------AGATTAGATATACAATTTATTCTATAAATGAAAGTGTAAGCATTCCACCTCAAGAGTAATTTGGCAACATTGGAACTGAAATCATTAGACCGTTTCTGAAACCAGTAGTGAAGTATGTTGTTTAATTTGATGATACGCAAAAAACCTTACCACAATTTGAATATTTATATAAATCTT-TATTGATTTTTACTAACA--------------------------------------------------TATATGTAAACAAT-------TAAA-ATGATGCTTAAAT-----------CTCGTTTGCGAGATTAAGCATCAGAAAAGATAATATATTTACAAGCGTTGCACGGCTGTCTTCAGTTAATGTCGTGAGATTTTGGTTAGTTCCATTAAATTAACGTAAACCCTTACTTTATTTTT-ATA-------TAAAGTAGTTCTCCGCTATA------------------------------------------------------------------------------------------------------------------------------------------------------------------------------------------------------------------------------------------------------------------------------------------------------------------------------------------------------------------------------------------------------------------------------------------------------------------------------------------------------------------------------------------------
>MN726420.1_Cladonia_cyanipes_isolate_J-36_small_subunit_ribosomal_RNA_gene,_partial_sequence;_mitochondrial
-----------------------------------------------------------------------------------------------------------------------------------------------------------------------------------------------------------------------------------------------------------------------------------------------------------------------------------------------------------------------------------------------------------------------------------------------------------------------------------------------------------------------------------------------------------------------------------------------------GGAAGATGTATAGCAATAGCTGATTGCACCAACAAACAGTTGATGCAAAATTGATTATATCAAATAAAATTCTAGGTAGATTTTTGATAATGACATTGCTTACCTAAGTCTTGACCAAATTACGTGCCAGCAGTCGCGGTAATACGTAAAAGACTAGTGTTATTCATCTTTAATTGGTTTAAAGGGTACCTAGACAGCGAATAAAGCCATTGTAGGGACTAATTTGCTAGAGTTACTTATGAGGGGGTATTAAAGTACTGCAGGTGTAGAGATGAAATTTTGTTATACCTCTTTTCGTATGAAAAACTATGGCACAGGTATAGGTGAAAGCATCCCCTTATGTGATAACTGACGTTGAGGGACGAAGGCTTTGTGTCGCGAACAGGATTAGATACCCCAGTAGTCAAAGCAGAAAATGATGAATGTCAT----------------------------------------AGATTAGATATACAATTTATTCTATAAATGAAAGTGTAAGCATTCCACCTCAAGAGTAATTTGGCAACATTGGAACTGAAATCATTAGACCGTTTCTGAAACCAGTAGTGAAGTATGTTGTTTAATTTGATGATACGCAAAAAACCTTACCACAATTTGAATATTTATATATATCTTTTATTGATTTTTACTAACA--------------------------------------------------TATATGTAGACAAT-------TAAA-ATTATGCTTATAT-----------ATC-TTTGTGAGACTGAGCATGAAAAAAGATAATATCTTTACAAGCGTTGCACGGCTGTCTTCAGTTAATGTCGTGAGATTTTGGTTAGTTCCATTAAATTAACGTAAACCCTTACTTTATTTTT-ATA-------TAAAGTAGTTCTCCGCTATATTGG-ATATGATAACAGGGACTAAGACAAGTCATCATGGCCTGAATATTG-TGGGGCTATAGACGTTGCCCACATAA-------------------------------------------------------------------------------------------------------------------------------------------------------------------------------------------------------------------------------------------------------------------------------------------------------------------------------------------------------------------------------------------------------------------------------------------------------------------
>MN726424.1_Cladonia_pleurota_isolate_J-65_small_subunit_ribosomal_RNA_gene,_partial_sequence;_mitochondrial
------------------------------------------------------------------------------------------------------------------------------------------------------------------------------------------------------------------------------------------------------------------------------------------------------------------------------------------------------------------------------------------------------------------------------------------------------------------------------------------------------------------------------------------------------------------------------------------------TTTTGGGAGAATGTATAGCAATAGCTGATTGCACCAACAAACAGTTGATGCAAAATTGATTATATCAAATAAAATTCTAGGTAGATTTTTGATAATGACATTGCTTACCTAAGTCTTGACCAAATTACGTGCCAGCAGTCGCGGTAATACGTAAAAGACTAGTGTTATTCATCTTTAATTGGTTTAAAGGGTACCTAGACAGCGAATAAAGCCATAGTAGGGACTAATTCGCTAGAGTTACTTATGAGGGGGTATTAAAGTACTGCAGGTGTAGAGATGAAATTTTGTTATACCTCTTTTCGTATGAAAAACTATGGCACAGGTATAGGTGAAAGCATCCCCTTATGTGATAACTGACGTTGAGGGACGAAGGCTTTGTGTCGCGAACAGGATTAGATACCCCAGTAGTCAAAGCAGAAAATGATGAATGTCAT----------------------------------------AGATTAGATATACAATTTATTCTATAAAGGAAAGTGTAAGCATTCCACCTCAAGAGTAATTTGGCAACATTGGAACTGAAATCATTAGACCGTTTCTGAAACCAGTAGTGAAGTATGTTGTTTAATTTGATGATACGCAAAAAACCTTACCACAATTTGAATATTTATATATATTTTTTATTGATTTTTACTTACA--------------------------------------------------TATATGTAAATAAT-------TAAA-ATGATGCTTAAAT-----------CTCGTTTGTGAGACTGAGCATGAAAAAAGATAATATATTTACAAGCGTTGCACGGCTGTCTTCAGTTAATGTCGTGAGATTTTGGTTAGTTCCATTAAATTAACGTAAACCCTTACTTTATTTTT-ATA-------TAAAGTAGTTCCCCGCTATATTGG-ATATGATAACAGGGACTAAGACAAGTCATCATGGCCTGAATATTG-GTGGGGCTATAGACGTGGCCACCATAA------------------------------------------------------------------------------------------------------------------------------------------------------------------------------------------------------------------------------------------------------------------------------------------------------------------------------------------------------------------------------------------------------------------------------------------------------------------
>MH792870.1_Cladonia_gracilis_voucher_O:L_91359_small_subunit_ribosomal_RNA_gene,_partial_sequence;_mitochondrial
-----------------------------------------------------------------------------------------------------------------------------------------------------------------------------------------------------------------------------------------------------------------------------------------------------------------------------------------------------------------------------------------------------------------------------------------------------------------------------------------------------------------------------------------------------------------------------------------------------------------------------------------------------------------AATAGCCTAACGGCTGAACCAGCAATTTGGAAGAATGTATAGCAATAGCCTTGACCAAATTACGTGCCAGCAGTCGCGGTAATACGTAAAAGACTAGTGTTATTCATCTTTAATNNNNNNNNNNNNNNNNNNNNNNNNNNNNNAAGCCATAGTAGGGACTAATTCGCTAGAGTTACTTATGAGGGGGTATTAAAGTACTGCAGGTGTAGAGATGAAATTTTGTTATACCTCTTCTCGTATGAGAAACTATGGCACAGGTATAGGTGAAAGCATCCCCTTATGTGATAACTGACGTTGAGGGACGAAGGCTTTGTGTCGCGAACAGGATTAGATACCCCAATAGTCAAAGCAGAAAATGATGAATGTCAT----------------------------------------AGATTAGATATGCAATTTATTCTATAAATGAAAGTGTAAGCATTCCACCTCAAGAGTAATTTGGCAACATTGGAACTGAAATCATTAGACCGTTTCTGAAACCAGTAGTGAAGTATGTCGTTTAATTTGATGATACGCAAAAAACCTTACCACAATTTGAATATTTATATACATCTTTTATTTATTTTTACTAACA--------------------------------------------------TATTTGTAGACAAT-------TAAA-ATGATGCCTATGT-----------CCCGTTTGTGAGACTAAGTATCAAAAAAGATAATATATTTACAAGCGTTGCACGGCTGTCTTCAGTTAATGTCGCGAGATTTTGGTTAGTTCCATTAAATTAACGTAAACCCTTACTTTATTTAT-ATA-------TAAAGTAGTTCTCCGCTATATTGG-ATATGATAACAGGGACTAAGACAAGTCATCATGGCCTAAATATTG-T--------------------------------------------------------------------------------------------------------------------------------------------------------------------------------------------------------------------------------------------------------------------------------------------------------------------------------------------------------------------------------------------------------------------------------------------------------------------------------------------
>MH792863.1_Cladonia_floerkeana_voucher_O:L_177072_small_subunit_ribosomal_RNA_gene,_partial_sequence;_mitochondrial
------------------------------------------------------------------------------------------------------------------------------------------------------------------------------------------------------------------------------------------------------------------------------------------------------------------------------------------------------------------------------------------------------------------------------------------------------------------------------------------------------------------------------------------------------------------------AATAGCCTAACGGCTGAACCAGCAATTTGGAAGAATGTATAGCAATAGCTGATTGCACCAACAAACAGTTGATGCAAAATTGATTATATCAAATAAAATTCTAGGTAGATTTTTGATAATGACATTGCTTACCTAAGTCTTGACCAAATTACGTGCCAGCAGTCGCGGTAATACGTAAAAGACTAGTGTTATTCATCTTTAATTGGTTTAAAGGGTACCTAGACAGCGAATAAAGCCATAGTAGGGACTTATTCGCTAGAGTTACTTATGAGGGGGTATTAAAGTACTGCAGGTGTAGAGATGAAATTTTGTTATACCTCTTTTCGTTTGAGAAACTATGGCACAGGTATAGGTGAAAGCATCCCCTTATGTGATAACTGACGTTGAGGGACGAAGGCTTTGTGTCGCGAACAGGATTAGATACCCCAGTAGTCAAAGCAGAAAATGATGAATGTCAT----------------------------------------AGATTAGATATACAATTTATTCTATAAATGAAAGTGTAAGCATTCCACCTCAAGAGTAATTTGGCAACATTGGAACTGAAATCATTAGACCGTTTCTGAAACCAGTAGTGAAGTATGTKKTTTAATTTGATGATACGCAAAAAACCTTACCACAATTTGAATATTTATATATATCTTTTATTGATTTTTACTTACA--------------------------------------------------TCTATGTAAATAAT-------TAAA-ATGATGCTTAAAT-----------CTCGTTTGTGAGACTGAGCATGAAAAAAGATAATATATTTACAAGCGTTGCACGGCTGTCTTCAGTTAATGTCGTGAGATTTTGGTTAGTTCCATTAAATTAACGTAAACCCTTACTTTATTTTT-ATA-------TAAAGTAGTTCCCCGCTATATTGG-ATATGATAACAGGGACTAAGACAAGTCATCATGGCCTGAATATTG-T--------------------------------------------------------------------------------------------------------------------------------------------------------------------------------------------------------------------------------------------------------------------------------------------------------------------------------------------------------------------------------------------------------------------------------------------------------------------------------------------
>MH792865.1_Cladonia_floerkeana_voucher_O:L_90488_small_subunit_ribosomal_RNA_gene,_partial_sequence;_mitochondrial
------------------------------------------------------------------------------------------------------------------------------------------------------------------------------------------------------------------------------------------------------------------------------------------------------------------------------------------------------------------------------------------------------------------------------------------------------------------------------------------------------------------------------------------------------------------------AATAGCCTAACGGCTGAACCAGCAATTTGGAAGAATGTATAGCAATAGCTGATTGCACCAACAAACAGTTGATGCAAAATTGATTATATCAAATAAAATTCTAGGTAGATTTTTGATAATGACATTGCTTACCTAAGTCTTGACCAAATTACGTGCCAGCAGTCGCGGTAATACGTAAAAGACTAGTGTTATTCATCTTTAATTGGTTTAAAGGGTACCTAGACAGCGAATAAAGCCATAGTAGGGACTAATTCGCTAGAGTTACTTATGAGGGGGTATTAAAGTACTGCAGGTGTAGAGATGAAATTTTGTTATACCTCTTTTCGTATGAGAAACTATGGCACAGGTATAGGTGAAAGCATCCCCTTATGTGATAACTGACGTTGAGGGACGAAGGCTTTGTGTCGCGAACAGGATTAGATACCCCAGTAGTCAAAGCAGAAAATGATGAATGTCAT----------------------------------------AGATTAGATATACAATTTATTCTATAAATGAAAGTGTAAGCATTCCACCTCAAGAGTAATTTGGCAACATTGGAACTGAAATCATTAGACCGTTTCTGAAACCAGTAGTGAAGTATGTTGTTTAATTTGATGATACGCAAAAAACCTTACCACAATTTGAATATTTATATATATCTTTTATTGATTTTTACTTACA--------------------------------------------------TCTATGTAAATAAT-------TAAA-ATGATGCTTAAAT-----------CTCGTTTGTGAGACTGAGCATGAAAAAAGATAATATATTTACAAGCGTTGCACGGCTGTCTTCAGTTAATGTCGTGAGATTTTGGTTAGTTCCATTAAATTAACGTAAACCCTTACCTTATTTTT-ATA-------TAAAGTAGTTCCCCGCTATATTGG-ATATGATAACAGGGACTAAGACAAGTCATCATGGCCTGAATATTG-T--------------------------------------------------------------------------------------------------------------------------------------------------------------------------------------------------------------------------------------------------------------------------------------------------------------------------------------------------------------------------------------------------------------------------------------------------------------------------------------------
>AY756366.1_Cladonia_digitata_small_subunit_ribosomal_RNA_gene,_partial_sequence;_mitochondrial
--------------------------------------------------------------------------------------------------------------------------------------------------------------------------------------------------------------------------------------------------------------------------------------------------------------------------------------------------------------------------------------------------------------------------------------------------------------------------------------------------------------------------------------------------------------------------TAGCCTAACGGCTGAACCAGCAATTTGGAAGAATGTATAGCAATAGCTGATTGCACCAACAAACAGTTGATGCAAAATTGATTATATCAAATAAAATTCTAGGTAGATTTTTGATAATGACATTGCTTACCTAAGTCTTGACCAAATTACGTGCCAGCAGTCGCGGTAATACGTAAAAGACTAGTGTTATTCATCTTTAATTGGTTTAAAGGGTACCTAGACAGCGAATAAAGCCATAGTAGGGACTAATTCGCTAGAGTTACTTATGAGGGGGTATTAAAGTACTGCAGGTGTAGAGATGAAATTTTGTTATACCTCTTTTCGTATGAGAAACTATGGCACAGGTATAGGTGAAAGCATCCCCTTATGTGATAACTGACGTTGAGGGACGAAGGCTTTGTGTCGCGAACAGGATTAGATACCCCAGTAGTCAAAGCAGAAAATGATGAATGTCAT----------------------------------------AGATTAGATATACAATTTATTCTATAAATGAAAGTGTAAGCATTCCACCTCAAGAGTAATTTGGCAACATTGGAACTGAAATCATTAGACCGTTTCTGAAACCAGTAGTGAAGTATGTTGTTTAATTTGATGATACGCAAAAAACCTTACCACAATTTGAATATTTATATATATCTTTTATTGATTTTTACTTACA--------------------------------------------------TATATGTAGATAAT-------TAAA-ATGATGCTTAAAT-----------CTCGTTTGTGAGACTGAGTATGAAAAAAGATAATATATTTACAAGCGTTGCACGGCTGTCTTCAGTTAATGTCGTGAGATTTTGGTTAGTTCCATTAAATTAACGTAAACCCTTACTTTATTTTT-ATA-------TAAAGTAGTTCCCCGCTATATTGG-ATATGATAACAGGGACTAAGACAAGTCATCATGGCCTGAATATTG-TGGGC-TATAGACGTGCCACATAAACCTTACAAAAGGATGTGAAATTGTGAAATTGAGCTAATCCTCCAAAAATGGATAAAC-----------------------------------------------------------------------------------------------------------------------------------------------------------------------------------------------------------------------------------------------------------------------------------------------------------------------------------------------------------------------------------------------------------
>MT068518.1_Cladonia_digitata_voucher_PH9_small_subunit_ribosomal_RNA_gene,_partial_sequence;_mitochondrial
--------------------------------------------------------------------------------------------------------------------------------------------------------------------------------------------------------------------------------------------------------------------------------------------------------------------------------------------------------------------------------------------------------------------------------------------------------------------------------------------------------------------------------------------------------------------------TAGCCTAACGGCTGAACCAGCAATTTGGAAGAATGTATAGCAATAGCTGATTGCACCAACAAACAGTTGATGCAAAATTGATTATATCAAATAAAATTCTAGGTAGATTTTTGATAATGACATTGCTTACCTAAGTCTTGACCAAATTACGTGCCAGCAGTCGCGGTAATACGTAAAAGACTAGTGTTATTCATCTTTAATTGGTTTAAAGGGTACCTAGACAGCGAATAAAGCCATAGTAGGGACTAATTCGCTAGAGTTACTTATGAGGGGGTATTAAAGTACTGCAGGTGTAGAGATGAAATTTTGTTATACCTCTTTTCGTATGAGAAACTATGGCACAGGTATAGGTGAAAGCATCCCCTTATGTGATAACTGACGTTGAGGGACGAAGGCTTTGTGTCGCGAACAGGATTAGATACCCCAGTAGTCAAAGCAGAAAATGATGAATGTCAT----------------------------------------AGATTAGATATACAATTTATTCTATAAATGAAAGTGTAAGCATTCCACCTCAAGAGTAATTTGGCAACATTGGAACTGAAATCATTAGACCGTTTCTGAAACCAGTAGTGAAGTATGTTGTTTAATTTGATGATACGCAAAAAACCTTACCACAATTTGAATATTTATATATATCTTTTATTGATTTTTACTTACA--------------------------------------------------TATATGTAGATAAT-------TAAA-ATGATGCTTAAAT-----------CTCGTTTGTGAGACTGAGTATGAAAAAAGATAATATATTTACAAGCGTTGCACGGCTGTCTTCAGTTAATGTCGTGAGATTTTGGTTAGTTCCATTAAATTAACGTAAACCCTTACTTTATTTTT-ATA-------TAAAGTAGTTCCCCGCTATATTGG-ATATGATAACAGGGACTAAGACAAGTCATCATGGCCTGAATATTG-TGGGC-TATAGACGTGCCACATAAACCTTACAAAAGGATGTGAAATTGTGAAATTGAGCTAATCCTCCAAAAATGGATAAAC-----------------------------------------------------------------------------------------------------------------------------------------------------------------------------------------------------------------------------------------------------------------------------------------------------------------------------------------------------------------------------------------------------------
>OK465568.1_Cladonia_macilenta_isolate_PRA-JV23891_from_Czech_Republic_small_subunit_ribosomal_RNA_gene,_partial_sequence;_mitochondrial
-----------------------------------------------------------------------------------------------------------------------------------------------------------------------------------------------------------------------------------------------------------------------------------------------------------------------------------------------------------------------------------------------------------------------------------------------------------------------------------------------------------------------------------------------------------------------?AATAGCCTAACGGCTGAACCAGCAATTTGGAAGAATGTATAGCAATAGCTGATTGCACCAACAAACAGTTGATGCAAAATTGATTATATCAAATAAAATTCTAGGTAGATTTTTGATAATGACATTGCTTACCTAAGTCTTGACCAAATTACGTGCCAGCAGTCGCGGTAATACGTAAAAGACTAGTGTTATTCATCTTTAATTGGTTTAAAGGGTACCTAGACAGCGAATAAAGCCATAGTAGGGACTAATTCGCTAGAGTTACCTATGAGGGGGTATTAAAGTACTGCAGGTGTAGAGATGAAATTTTGTTATACCTCTTTTCGTATGAGAAACTATGGCACAGGTATAGGTGAAAGCATCCCCTTATGTGATAACTGACGTTGAGGGACGAAGGCTTTGTGTCGCGAACAGGATTAGATACCCCAGTAGTCAAAGCAGAAAATGATGAATGTCAT----------------------------------------AGATTAGATATACAATTTATTCTATAAATGAAAGTGTAAGCATTCCACCTCAAGAGTAATTTGGCAACATTGGAACTGAAATCATTAGACCGTTTCTGAAACCAGTAGTGAAGTATGTTGTTTAATTTGATGATACGCAAAAAACCTTACCACAATTTGAATATTTATATATATCTTTTATTGATTTTTACTTACA--------------------------------------------------TATATGTAAATAAT-------TAAA-ATGATGCTTAAAT-----------CTCGTTTGTGAGACTGAGCATGAAAAAAGATAATATATTTACAAGCGTTGCACGGCTGTCTTCAGTTAATGTCGTGAGATTTTGGTTAGTTCCATTAAATTAACGTAAACCCTTACTTTATTTTT-ATA-------TAAAGTAGTTCCCCGCTATATTGG-ATATGATAACAGGGACTAAGACAAGTCATCATGGCCTTAATATTG-TGGGC-TATAGACGTGCCACATAAACCTTACAAAAGGATGTGAAATTGTGAAATTGAGCTAATCCTCCAAAAATGGATAAAC-ATTTAAT---------------------------------------------------------------------------------------------------------------------------------------------------------------------------------------------------------------------------------------------------------------------------------------------------------------------------------------------------------------------------------------------------
>OM912444.1_Cladonia_umbricola_voucher_A108_(PRC)_small_subunit_ribosomal_RNA_gene,_partial_sequence;_mitochondrial
--------------------------------------------------------------------------------------------------------------------------------------------------------------------------------------------------------------------------------------------------------------------------------------------------------------------------------------------------------------------------------------------------------------------------------------------------------------------------------------------------------------------------------------------------------------------------------------------------------------------------GATTGCACCAACAAACAGTTGATGCAAAATTGATTATATCAAATAAAATTCTAGGTAGATTTTTGATAATGACATTGCTTACCTAAGTCTTGACCAAATTACGTGCCAGCAGTCGCGGTAATACGTAAAAGACTAGTGTTATTCATCTTTAATTGGTTTAAAGGGTACCTAGACAGCGAATAAAGCCATAGTAGGGACTAATACGCTAGAGTTACTTATGAGGGGGTATTAAAGTACTGCAGGTGTAGAGATGAAATTTTGTTATACCTCTTTTCGTATGAGAAACTATGGCACAGGTATAGGTGAAAGCATCCCCTTATGTGATAACTGACGTTGAGGGACGAAGGCTTTGTGTCGCGAACAGGATTAGATACCCCAGTAGTCAAAGCAGAAAATGATGAATGTCAT----------------------------------------AGATTAGATATACAATTTATTCTATAAATGAAAGTGTAAGCATTCCACCTCAAGAGTAATTTGGCAACATTGGAACTGAAATCATTAGACCGTTTCTGAAACCAGTAGTGAAGTATGTTGTTTAATTTGATGATACGCAAAAAACCTTACCACAATTTGAATATTTATATATATCTTTTATTGATTTTTACTTACA--------------------------------------------------TATATGTAAATAAT-------TAAA-ATGATGCTTAAAT-----------CTCGTTTGTGAGACTGAGCATGAAAAAAGATAATATATTTACAAGCGTTGCACGGCTGTCTTCAGTTAATGTCGTGAGATTTTGGTTAGTTCCATTAAATTAACGTAAACCCTTACTTTATTTTT-ATA-------TAAAGTAGTTCCCCGCTATATTGG-ATATGATAACAGGGACTAAGACAAGTCATCATGGCCTGAATATTG-TGGGC-TATAGACGTGCCACATAAACCTTACAAAAGGATGTGAAATTGTGAAATTGAGCTAATCCTCCAAAA---------------------------------------------------------------------------------------------------------------------------------------------------------------------------------------------------------------------------------------------------------------------------------------------------------------------------------------------------------------------------------------------------------------------
>OM912445.1_Cladonia_umbricola_voucher_A182_(PRC)_small_subunit_ribosomal_RNA_gene,_partial_sequence;_mitochondrial
--------------------------------------------------------------------------------------------------------------------------------------------------------------------------------------------------------------------------------------------------------------------------------------------------------------------------------------------------------------------------------------------------------------------------------------------------------------------------------------------------------------------------------------------------------------------------------------------------------------------------GATTGCACCAACAAACAGTTGATGCAAAATTGATTATATCAAATAAAATTCTAGGTAGATTTTTGATAATGACATTGCTTACCTAAGTCTTGACCAAATTACGTGCCAGCAGTCGCGGTAATACGTAAAAGACTAGTGTTATTCATCTTTAATTGGTTTAAAGGGTACCTAGACAGCGAATAAAGCCATAGTAGGGACTAATACGCTAGAGTTACTTATGAGGGGGTATTAAAGTACTGCAGGTGTAGAGATGAAATTTTGTTATACCTCTTTTCGTATGAGAAACTATGGCACAGGTATAGGTGAAAGCATCCCCTTATGTGATAACTGACGTTGAGGGACGAAGGCTTTGTGTCGCGAACAGGATTAGATACCCCAGTAGTCAAAGCAGAAAATGATGAATGTCAT----------------------------------------AGATTAGATATACAATTTATTCTATAAATGAAAGTGTAAGCATTCCACCTCAAGAGTAATTTGGCAACATTGGAACTGAAATCATTAGACCGTTTCTGAAACCAGTAGTGAAGTATGTTGTTTAATTTGATGATACGCAAAAAACCTTACCACAATTTGAATATTTATATATATCTTTTATTGATTTTTACTTACA--------------------------------------------------TATATGTAAATAAT-------TAAA-ATGATGCTTAAAT-----------CTCGTTTGTGAGACTGAGCATGAAAAAAGATAATATATTTACAAGCGTTGCACGGCTGTCTTCAGTTAATGTCGTGAGATTTTGGTTAGTTCCATTAAATTAACGTAAACCCTTACTTTATTTTT-ATA-------TAAAGTAGTTCCCCGCTATATTGG-ATATGATAACAGGGACTAAGACAAGTCATCATGGCCTGAATATTG-TGGGC-TATAGACGTGCCACATAAACCTTACAAAAGGATGTGAAATTGTGAAATTGAGCTAATCCTCCAAAA---------------------------------------------------------------------------------------------------------------------------------------------------------------------------------------------------------------------------------------------------------------------------------------------------------------------------------------------------------------------------------------------------------------------
>OM912431.1_Cladonia_polydactyla_voucher_L-16247_(TRH)_small_subunit_ribosomal_RNA_gene,_partial_sequence;_mitochondrial
--------------------------------------------------------------------------------------------------------------------------------------------------------------------------------------------------------------------------------------------------------------------------------------------------------------------------------------------------------------------------------------------------------------------------------------------------------------------------------------------------------------------------------------------------------------------------------------------------------------------------GATTGCACCAACAAACAGTTGATGCAAAATTGATTATATCAAATAAAATTCTAGGTAGATTTTTGATAATGACATTGCTTACCTAAGTCTTGACCAAATTACGTGCCAGCAGTCGCGGTAATACGTAAAAGACTAGTGTTATTCATCTTTAATTGGTTTAAAGGGTACCTAGACAGCGAATAAAGCCATAGTAGGGACTAATTCGCTAGAGTTACTTATGAGGGGGTATTAAAGTACTGCAGGTGTAGAGATGAAATTTTGTTATACCTCTTTTCGTATGAGAAACTATGGCACAGGTATAGGTGAAAGCATCCCCTTATGTGATAACTGACGTTGAGGGACGAAGGCTTTGTGTCGCGAACAGGATTAGATACCCCAGTAGTCAAAGCAGAAAATGATGAATGTCAT----------------------------------------AGATGAGATATACAATTTATTCTATAAATGAAAGTGTAAGCATTCCACCTCAAGAGTAATTTGGCAACATTGGAACTGAAATCATTAGACCGTTTCTGAAACCAGTAGTGAAGTATGTTGTTTAATTTGATGATACGCAAAAAACCTTACCACAATTTGAATATTTATATATATCTTTTATTGATTTTTACTTACA--------------------------------------------------TATATGTAAATAAT-------TAAA-ATGATGCTTAAAT-----------CTCGTTTGTGAGACTGAGCATGAAAAAAGATAATATATTTACAAGCGTTGCACGGCTGTCTTCAGTTAATGTCGTGAGATTTTGGTTAGTTCCATTAAATTAACGTAAACCCTTACTTTATTTTT-ATA-------TAAAGTAGTTCCCCGCTATATTGG-ATATGATAACAGGGACTAAGACAAGTCATCATGGCCTGAATATTG-TGGGC-TATAGACGTGCCACATAAACCTTACAAAAGGATGTGAAATTGTGAAATTGAGCTAATCCTCCAAAA---------------------------------------------------------------------------------------------------------------------------------------------------------------------------------------------------------------------------------------------------------------------------------------------------------------------------------------------------------------------------------------------------------------------
>OM912423.1_Cladonia_bellidiflora_voucher_Steinova_851_(PRC)_small_subunit_ribosomal_RNA_gene,_partial_sequence;_mitochondrial
--------------------------------------------------------------------------------------------------------------------------------------------------------------------------------------------------------------------------------------------------------------------------------------------------------------------------------------------------------------------------------------------------------------------------------------------------------------------------------------------------------------------------------------------------------------------------------------------------------------------------GATTGCACCAACAAACAGTTGATGCAAAATTGATTATATCAAATAAAATTCTAGGTAGATTTTTGATAATGACATTGCTTACCTAAGTCTTGACCAAATTACGTGCCAGCAGTCGCGGTAATACGTAAAAGACTAGTGTTATTCATCTTTAATTGGTTTAAAGGGTACCTAGACAGCGAATAAAGCCATAGTAGGGACTAATTCGCTAGAGTTACTTATGAGGGGGTATTAAAGTACTGCAGGTGTAGAGATGAAATTTTGTTATACCTCTTTTCGTATGAGAAACTATGGCACAGGTATAGGTGAAAGCATCCCCTTATGTGATAACTGACGTTGAGGGACGAAGGCTTTGTGTCGCGAACAGGATTAGATACCCCAGTAGTCAAAGCAGAAAATGATGAATGTCAT----------------------------------------AGATGAGATATACAATTTATTCTATAAATGAAAGTGTAAGCATTCCACCTCAAGAGTAATTTGGCAACATTGGAACTGAAATCATTAGACCGTTTCTGAAACCAGTAGTGAAGTATGTTGTTTAATTTGATGATACGCAAAAAACCTTACCACAATTTGAATATTTATATATATCTTTTATTGATTTTTACTTACA--------------------------------------------------TATATGTAAATAAT-------TAAA-ATGATGCTTAAAT-----------CTCGTTTGTGAGACTGGGCATGAAAAAAGATAATATATTTACAAGCGTTGCACGGCTGTCTTCAGTTAATGTCGTGAGATTTTGGTTAGTTCCATTAAATTAACGTAAACCCTTACTTTATTTTT-ATA-------TAAAGTAGTTCCCCGCTATATTGG-ATATGATAACAGGGACTAAGACAAGTCATCATGGCCTGAATATTG-TGGGC-TATAGACGTGCCACATAAACCTTACAAAAGGATGTGAAATTGTGAAATTGAGCTAATCCTCCAAAA---------------------------------------------------------------------------------------------------------------------------------------------------------------------------------------------------------------------------------------------------------------------------------------------------------------------------------------------------------------------------------------------------------------------
>OM912419.1_Cladonia_bellidiflora_voucher_NTJ3C_(PRC)_small_subunit_ribosomal_RNA_gene,_partial_sequence;_mitochondrial
--------------------------------------------------------------------------------------------------------------------------------------------------------------------------------------------------------------------------------------------------------------------------------------------------------------------------------------------------------------------------------------------------------------------------------------------------------------------------------------------------------------------------------------------------------------------------------------------------------------------------GATTGCACCAACAAACAGTTGATGCAAAATTGATTATATCAAATAAAATTCTAGGTAGATTTTTGATAATGACATTGCTTACCTAAGTCTTGACCAAATTACGTGCCAGCAGTCGCGGTAATACGTAAAAGACTAGTGTTATTCATCTTTAATTGGTTTAAAGGGTACCTAGACAGCGAATAAAGCCATAGTAGGGACTAATTCGCTAGAGTTACTTATGAGGGGGTATTAAAGTACTGCAGGTGTAGAGATGAAATTTTGTTATACCTCTTTTCGTATGAGAAACTATGGCACAGGTATAGGTGAAAGCATCCCCTTATGTGATAACTGACGTTGAGGGACGAAGGCTTTGTGTCGCGAACAGGATTAGATACCCCAGTAGTCAAAGCAGAAAATGATGAATGTCAT----------------------------------------AGATTAGATATACAATTTATTCTATAAATGAAAGTGTAAGCATTCCACCTCAAGAGTAATTTGGCAACATTGGAACTGAAATCATTAGACCGTTTCTGAAACCAGTAGTGAAGTATGTTGTTTAATTTGATGATACGCAAAAAACCTTACCACAATTTGAATATTTATATATATCTTTTATTGATTTTTACTTACA--------------------------------------------------TATATGTAAATAAT-------TAAA-ATGATGCTTAAAT-----------CTCGTTTGTGAGACTGGGCATGAAAAAAGATAATATATTTACAAGCGTTGCACGGCTGTCTTCAGTTAATGTCGTGAGATTTTGGTTAGTTCCATTAAATTAACGTAAACCCTTACTTTATTTTT-ATA-------TAAAGTAGTTCCCCGCTATATTGG-ATATGATAACAGGGACTAAGACAAGTCATCATGGCCTGAATATTG-TGGGC-TATAGACGTGCCACATAAACCTTACAAAAGGATGTGAAATTGTGAAATTGAGCTAATCCTCCAAAA---------------------------------------------------------------------------------------------------------------------------------------------------------------------------------------------------------------------------------------------------------------------------------------------------------------------------------------------------------------------------------------------------------------------
>OM912420.1_Cladonia_bellidiflora_voucher_SEP4A_(PRC)_small_subunit_ribosomal_RNA_gene,_partial_sequence;_mitochondrial
--------------------------------------------------------------------------------------------------------------------------------------------------------------------------------------------------------------------------------------------------------------------------------------------------------------------------------------------------------------------------------------------------------------------------------------------------------------------------------------------------------------------------------------------------------------------------------------------------------------------------GATTGCACCAACAAACAGTTGATGCAAAATTGATTATATCAAATAAAATTCTAGGTAGATTTTTGATAATGACATTGCTTACCTAAGTCTTGACCAAATTACGTGCCAGCAGTCGCGGTAATACGTAAAAGACTAGTGTTATTCATCTTTAATTGGTTTAAAGGGTACCTAGACAGCGAATAAAGCCATAGTAGGGACTAATTCGCTAGAGTTACTTATGAGGGGGTATTAAAGTACTGCAGGTGTAGAGATGAAATTTTGTTATACCTCTTTTCGTATGAGAAACTATGGCACAGGTATAGGTGAAAGCATCCCCTTATGTGATAACTGACGTTGAGGGACGAAGGCTTTGTGTCGCGAACAGGATTAGATACCCCAGTAGTCAAAGCAGAAAATGATGAATGTCAT----------------------------------------AGATTAGATATACAATTTATTCTATAAATGAAAGTGTAAGCATTCCACCTCAAGAGTAATTTGGCAACATTGGAACTGAAATCATTAGACCGTTTCTGAAACCAGTAGTGAAGTATGTTGTTTAATTTGATGATACGCAAAAAACCTTACCACAATTTGAATATTTATATATATCTTTTATTGATTTTTACTTACA--------------------------------------------------TATATGTAAATAAT-------TAAA-ATGATGCTTAAAT-----------CTCGTTTGTGAGACTGGGCATGAAAAAAGATAATATATTTACAAGCGTTGCACGGCTGTCTTCAGTTAATGTCGTGAGATTTTGGTTAGTTCCATTAAATTAACGTAAACCCTTACTTTATTTTT-ATA-------TAAAGTAGTTCCCCGCTATATTGG-ATATGATAACAGGGACTAAGACAAGTCATCATGGCCTGAATATTG-TGGGC-TATAGACGTGCCACATAAACCTTACAAAAGGATGTGAAATTGTGAAATTGAGCTAATCCTCCAAAA---------------------------------------------------------------------------------------------------------------------------------------------------------------------------------------------------------------------------------------------------------------------------------------------------------------------------------------------------------------------------------------------------------------------
>OM912421.1_Cladonia_bellidiflora_voucher_NFJ14A_(PRC)_small_subunit_ribosomal_RNA_gene,_partial_sequence;_mitochondrial
--------------------------------------------------------------------------------------------------------------------------------------------------------------------------------------------------------------------------------------------------------------------------------------------------------------------------------------------------------------------------------------------------------------------------------------------------------------------------------------------------------------------------------------------------------------------------------------------------------------------------GATTGCACCAACAAACAGTTGATGCAAAATTGATTATATCAAATAAAATTCTAGGTAGATTTTTGATAATGACATTGCTTACCTAAGTCTTGACCAAATTACGTGCCAGCAGTCGCGGTAATACGTAAAAGACTAGTGTTATTCATCTTTAATTGGTTTAAAGGGTACCTAGACAGCGAATAAAGCCATAGTAGGGACTAATTCGCTAGAGTTACTTATGAGGGGGTATTAAAGTACTGCAGGTGTAGAGATGAAATTTTGTTATACCTCTTTTCGTATGAGAAACTATGGCACAGGTATAGGTGAAAGCATCCCCTTATGTGATAACTGACGTTGAGGGACGAAGGCTTTGTGTCGCGAACAGGATTAGATACCCCAGTAGTCAAAGCAGAAAATGATGAATGTCAT----------------------------------------AGATTAGATATACAATTTATTCTATAAATGAAAGTGTAAGCATTCCACCTCAAGAGTAATTTGGCAACATTGGAACTGAAATCATTAGACCGTTTCTGAAACCAGTAGTGAAGTATGTTGTTTAATTTGATGATACGCAAAAAACCTTACCACAATTTGAATATTTATATATATCTTTTATTGATTTTTACTTACA--------------------------------------------------TATATGTAAATAAT-------TAAA-ATGATGCTTAAAT-----------CTCGTTTGTGAGACTGGGCATGAAAAAAGATAATATATTTACAAGCGTTGCACGGCTGTCTTCAGTTAATGTCGTGAGATTTTGGTTAGTTCCATTAAATTAACGTAAACCCTTACTTTATTTTT-ATA-------TAAAGTAGTTCCCCGCTATATTGG-ATATGATAACAGGGACTAAGACAAGTCATCATGGCCTGAATATTG-TGGGC-TATAGACGTGCCACATAAACCTTACAAAAGGATGTGAAATTGTGAAATTGAGCTAATCCTCCAAAA---------------------------------------------------------------------------------------------------------------------------------------------------------------------------------------------------------------------------------------------------------------------------------------------------------------------------------------------------------------------------------------------------------------------
>OM912422.1_Cladonia_bellidiflora_voucher_SDJ1A_(PRC)_small_subunit_ribosomal_RNA_gene,_partial_sequence;_mitochondrial
--------------------------------------------------------------------------------------------------------------------------------------------------------------------------------------------------------------------------------------------------------------------------------------------------------------------------------------------------------------------------------------------------------------------------------------------------------------------------------------------------------------------------------------------------------------------------------------------------------------------------GATTGCACCAACAAACAGTTGATGCAAAATTGATTATATCAAATAAAATTCTAGGTAGATTTTTGATAATGACATTGCTTACCTAAGTCTTGACCAAATTACGTGCCAGCAGTCGCGGTAATACGTAAAAGACTAGTGTTATTCATCTTTAATTGGTTTAAAGGGTACCTAGACAGCGAATAAAGCCATAGTAGGGACTAATTCGCTAGAGTTACTTATGAGGGGGTATTAAAGTACTGCAGGTGTAGAGATGAAATTTTGTTATACCTCTTTTCGTATGAGAAACTATGGCACAGGTATAGGTGAAAGCATCCCCTTATGTGATAACTGACGTTGAGGGACGAAGGCTTTGTGTCGCGAACAGGATTAGATACCCCAGTAGTCAAAGCAGAAAATGATGAATGTCAT----------------------------------------AGATTAGATATACAATTTATTCTATAAATGAAAGTGTAAGCATTCCACCTCAAGAGTAATTTGGCAACATTGGAACTGAAATCATTAGACCGTTTCTGAAACCAGTAGTGAAGTATGTTGTTTAATTTGATGATACGCAAAAAACCTTACCACAATTTGAATATTTATATATATCTTTTATTGATTTTTACTTACA--------------------------------------------------TATATGTAAATAAT-------TAAA-ATGATGCTTAAAT-----------CTCGTTTGTGAGACTGGGCATGAAAAAAGATAATATATTTACAAGCGTTGCACGGCTGTCTTCAGTTAATGTCGTGAGATTTTGGTTAGTTCCATTAAATTAACGTAAACCCTTACTTTATTTTT-ATA-------TAAAGTAGTTCCCCGCTATATTGG-ATATGATAACAGGGACTAAGACAAGTCATCATGGCCTGAATATTG-TGGGC-TATAGACGTGCCACATAAACCTTACAAAAGGATGTGAAATTGTGAAATTGAGCTAATCCTCCAAAA---------------------------------------------------------------------------------------------------------------------------------------------------------------------------------------------------------------------------------------------------------------------------------------------------------------------------------------------------------------------------------------------------------------------
>OM912424.1_Cladonia_bellidiflora_voucher_Palice_25171_(PRA)_small_subunit_ribosomal_RNA_gene,_partial_sequence;_mitochondrial
--------------------------------------------------------------------------------------------------------------------------------------------------------------------------------------------------------------------------------------------------------------------------------------------------------------------------------------------------------------------------------------------------------------------------------------------------------------------------------------------------------------------------------------------------------------------------------------------------------------------------GATTGCACCAACAAACAGTTGATGCAAAATTGATTATATCAAATAAAATTCTAGGTAGATTTTTGATAATGACATTGCTTACCTAAGTCTTGACCAAATTACGTGCCAGCAGTCGCGGTAATACGTAAAAGACTAGTGTTATTCATCTTTAATTGGTTTAAAGGGTACCTAGACAGCGAATAAAGCCATAGTAGGGACTAATTCGCTAGAGTTACTTATGAGGGGGTATTAAAGTACTGCAGGTGTAGAGATGAAATTTTGTTATACCTCTTTTCGTATGAGAAACTATGGCACAGGTATAGGTGAAAGCATCCCCTTATGTGATAACTGACGTTGAGGGACGAAGGCTTTGTGTCGCGAACAGGATTAGATACCCCAGTAGTCAAAGCAGAAAATGATGAATGTCAT----------------------------------------AGATTAGATATACAATTTATTCTATAAATGAAAGTGTAAGCATTCCACCTCAAGAGTAATTTGGCAACATTGGAACTGAAATCATTAGACCGTTTCTGAAACCAGTAGTGAAGTATGTTGTTTAATTTGATGATACGCAAAAAACCTTACCACAATTTGAATATTTATATATATCTTTTATTGATTTTTACTTACA--------------------------------------------------TATATGTAAATAAT-------TAAA-ATGATGCTTAAAT-----------CTCGTTTGTGAGACTGGGCATGAAAAAAGATAATATATTTACAAGCGTTGCACGGCTGTCTTCAGTTAATGTCGTGAGATTTTGGTTAGTTCCATTAAATTAACGTAAACCCTTACTTTATTTTT-ATA-------TAAAGTAGTTCCCCGCTATATTGG-ATATGATAACAGGGACTAAGACAAGTCATCATGGCCTGAATATTG-TGGGC-TATAGACGTGCCACATAAACCTTACAAAAGGATGTGAAATTGTGAAATTGAGCTAATCCTCCAAAA---------------------------------------------------------------------------------------------------------------------------------------------------------------------------------------------------------------------------------------------------------------------------------------------------------------------------------------------------------------------------------------------------------------------
>OM912425.1_Cladonia_bellidiflora_voucher_Steinova_852_(PRC)_small_subunit_ribosomal_RNA_gene,_partial_sequence;_mitochondrial
--------------------------------------------------------------------------------------------------------------------------------------------------------------------------------------------------------------------------------------------------------------------------------------------------------------------------------------------------------------------------------------------------------------------------------------------------------------------------------------------------------------------------------------------------------------------------------------------------------------------------GATTGCACCAACAAACAGTTGATGCAAAATTGATTATATCAAATAAAATTCTAGGTAGATTTTTGATAATGACATTGCTTACCTAAGTCTTGACCAAATTACGTGCCAGCAGTCGCGGTAATACGTAAAAGACTAGTGTTATTCATCTTTAATTGGTTTAAAGGGTACCTAGACAGCGAATAAAGCCATAGTAGGGACTAATTCGCTAGAGTTACTTATGAGGGGGTATTAAAGTACTGCAGGTGTAGAGATGAAATTTTGTTATACCTCTTTTCGTATGAGAAACTATGGCACAGGTATAGGTGAAAGCATCCCCTTATGTGATAACTGACGTTGAGGGACGAAGGCTTTGTGTCGCGAACAGGATTAGATACCCCAGTAGTCAAAGCAGAAAATGATGAATGTCAT----------------------------------------AGATTAGATATACAATTTATTCTATAAATGAAAGTGTAAGCATTCCACCTCAAGAGTAATTTGGCAACATTGGAACTGAAATCATTAGACCGTTTCTGAAACCAGTAGTGAAGTATGTTGTTTAATTTGATGATACGCAAAAAACCTTACCACAATTTGAATATTTATATATATCTTTTATTGATTTTTACTTACA--------------------------------------------------TATATGTAAATAAT-------TAAA-ATGATGCTTAAAT-----------CTCGTTTGTGAGACTGGGCATGAAAAAAGATAATATATTTACAAGCGTTGCACGGCTGTCTTCAGTTAATGTCGTGAGATTTTGGTTAGTTCCATTAAATTAACGTAAACCCTTACTTTATTTTT-ATA-------TAAAGTAGTTCCCCGCTATATTGG-ATATGATAACAGGGACTAAGACAAGTCATCATGGCCTGAATATTG-TGGGC-TATAGACGTGCCACATAAACCTTACAAAAGGATGTGAAATTGTGAAATTGAGCTAATCCTCCAAAA---------------------------------------------------------------------------------------------------------------------------------------------------------------------------------------------------------------------------------------------------------------------------------------------------------------------------------------------------------------------------------------------------------------------
>OM912426.1_Cladonia_bellidiflora_voucher_Steinova_853_(PRC)_small_subunit_ribosomal_RNA_gene,_partial_sequence;_mitochondrial
--------------------------------------------------------------------------------------------------------------------------------------------------------------------------------------------------------------------------------------------------------------------------------------------------------------------------------------------------------------------------------------------------------------------------------------------------------------------------------------------------------------------------------------------------------------------------------------------------------------------------GATTGCACCAACAAACAGTTGATGCAAAATTGATTATATCAAATAAAATTCTAGGTAGATTTTTGATAATGACATTGCTTACCTAAGTCTTGACCAAATTACGTGCCAGCAGTCGCGGTAATACGTAAAAGACTAGTGTTATTCATCTTTAATTGGTTTAAAGGGTACCTAGACAGCGAATAAAGCCATAGTAGGGACTAATTCGCTAGAGTTACTTATGAGGGGGTATTAAAGTACTGCAGGTGTAGAGATGAAATTTTGTTATACCTCTTTTCGTATGAGAAACTATGGCACAGGTATAGGTGAAAGCATCCCCTTATGTGATAACTGACGTTGAGGGACGAAGGCTTTGTGTCGCGAACAGGATTAGATACCCCAGTAGTCAAAGCAGAAAATGATGAATGTCAT----------------------------------------AGATTAGATATACAATTTATTCTATAAATGAAAGTGTAAGCATTCCACCTCAAGAGTAATTTGGCAACATTGGAACTGAAATCATTAGACCGTTTCTGAAACCAGTAGTGAAGTATGTTGTTTAATTTGATGATACGCAAAAAACCTTACCACAATTTGAATATTTATATATATCTTTTATTGATTTTTACTTACA--------------------------------------------------TATATGTAAATAAT-------TAAA-ATGATGCTTAAAT-----------CTCGTTTGTGAGACTGGGCATGAAAAAAGATAATATATTTACAAGCGTTGCACGGCTGTCTTCAGTTAATGTCGTGAGATTTTGGTTAGTTCCATTAAATTAACGTAAACCCTTACTTTATTTTT-ATA-------TAAAGTAGTTCCCCGCTATATTGG-ATATGATAACAGGGACTAAGACAAGTCATCATGGCCTGAATATTG-TGGGC-TATAGACGTGCCACATAAACCTTACAAAAGGATGTGAAATTGTGAAATTGAGCTAATCCTCCAAAA---------------------------------------------------------------------------------------------------------------------------------------------------------------------------------------------------------------------------------------------------------------------------------------------------------------------------------------------------------------------------------------------------------------------
>OM912427.1_Cladonia_bellidiflora_voucher_Steinova_856_(PRC)_small_subunit_ribosomal_RNA_gene,_partial_sequence;_mitochondrial
--------------------------------------------------------------------------------------------------------------------------------------------------------------------------------------------------------------------------------------------------------------------------------------------------------------------------------------------------------------------------------------------------------------------------------------------------------------------------------------------------------------------------------------------------------------------------------------------------------------------------GATTGCACCAACAAACAGTTGATGCAAAATTGATTATATCAAATAAAATTCTAGGTAGATTTTTGATAATGACATTGCTTACCTAAGTCTTGACCAAATTACGTGCCAGCAGTCGCGGTAATACGTAAAAGACTAGTGTTATTCATCTTTAATTGGTTTAAAGGGTACCTAGACAGCGAATAAAGCCATAGTAGGGACTAATTCGCTAGAGTTACTTATGAGGGGGTATTAAAGTACTGCAGGTGTAGAGATGAAATTTTGTTATACCTCTTTTCGTATGAGAAACTATGGCACAGGTATAGGTGAAAGCATCCCCTTATGTGATAACTGACGTTGAGGGACGAAGGCTTTGTGTCGCGAACAGGATTAGATACCCCAGTAGTCAAAGCAGAAAATGATGAATGTCAT----------------------------------------AGATTAGATATACAATTTATTCTATAAATGAAAGTGTAAGCATTCCACCTCAAGAGTAATTTGGCAACATTGGAACTGAAATCATTAGACCGTTTCTGAAACCAGTAGTGAAGTATGTTGTTTAATTTGATGATACGCAAAAAACCTTACCACAATTTGAATATTTATATATATCTTTTATTGATTTTTACTTACA--------------------------------------------------TATATGTAAATAAT-------TAAA-ATGATGCTTAAAT-----------CTCGTTTGTGAGACTGGGCATGAAAAAAGATAATATATTTACAAGCGTTGCACGGCTGTCTTCAGTTAATGTCGTGAGATTTTGGTTAGTTCCATTAAATTAACGTAAACCCTTACTTTATTTTT-ATA-------TAAAGTAGTTCCCCGCTATATTGG-ATATGATAACAGGGACTAAGACAAGTCATCATGGCCTGAATATTG-TGGGC-TATAGACGTGCCACATAAACCTTACAAAAGGATGTGAAATTGTGAAATTGAGCTAATCCTCCAAAA---------------------------------------------------------------------------------------------------------------------------------------------------------------------------------------------------------------------------------------------------------------------------------------------------------------------------------------------------------------------------------------------------------------------
>OM912428.1_Cladonia_bellidiflora_voucher_L-16275_(TRH)_small_subunit_ribosomal_RNA_gene,_partial_sequence;_mitochondrial
--------------------------------------------------------------------------------------------------------------------------------------------------------------------------------------------------------------------------------------------------------------------------------------------------------------------------------------------------------------------------------------------------------------------------------------------------------------------------------------------------------------------------------------------------------------------------------------------------------------------------GATTGCACCAACAAACAGTTGATGCAAAATTGATTATATCAAATAAAATTCTAGGTAGATTTTTGATAATGACATTGCTTACCTAAGTCTTGACCAAATTACGTGCCAGCAGTCGCGGTAATACGTAAAAGACTAGTGTTATTCATCTTTAATTGGTTTAAAGGGTACCTAGACAGCGAATAAAGCCATAGTAGGGACTAATTCGCTAGAGTTACTTATGAGGGGGTATTAAAGTACTGCAGGTGTAGAGATGAAATTTTGTTATACCTCTTTTCGTATGAGAAACTATGGCACAGGTATAGGTGAAAGCATCCCCTTATGTGATAACTGACGTTGAGGGACGAAGGCTTTGTGTCGCGAACAGGATTAGATACCCCAGTAGTCAAAGCAGAAAATGATGAATGTCAT----------------------------------------AGATTAGATATACAATTTATTCTATAAATGAAAGTGTAAGCATTCCACCTCAAGAGTAATTTGGCAACATTGGAACTGAAATCATTAGACCGTTTCTGAAACCAGTAGTGAAGTATGTTGTTTAATTTGATGATACGCAAAAAACCTTACCACAATTTGAATATTTATATATATCTTTTATTGATTTTTACTTACA--------------------------------------------------TATATGTAAATAAT-------TAAA-ATGATGCTTAAAT-----------CTCGTTTGTGAGACTGGGCATGAAAAAAGATAATATATTTACAAGCGTTGCACGGCTGTCTTCAGTTAATGTCGTGAGATTTTGGTTAGTTCCATTAAATTAACGTAAACCCTTACTTTATTTTT-ATA-------TAAAGTAGTTCCCCGCTATATTGG-ATATGATAACAGGGACTAAGACAAGTCATCATGGCCTGAATATTG-TGGGC-TATAGACGTGCCACATAAACCTTACAAAAGGATGTGAAATTGTGAAATTGAGCTAATCCTCCAAAA---------------------------------------------------------------------------------------------------------------------------------------------------------------------------------------------------------------------------------------------------------------------------------------------------------------------------------------------------------------------------------------------------------------------
>Cladonia_ravenelii_MK318263
----------------------------------------------------------------------------------------------------AAATAAGTTGAGTTTGATGATGGCTCTGAGTGAACGCTGTCCAAATGCTTGACACATGCTAATCGTACGACTTCGCTCATAA----------------------------------------------------------------------------------------------------------AAAAAAAGAGCGAAGCAGTGGTGTACAGGTGAGTATAAGATAACGTGACTGCCTTGGAGTAAGGAGAAAGATCCCTTATAATAATAAAGAAACTAAGGTTTCGCTCTTAGAAGC-----ATGTATCTCGTGTAGTTGTAGTAGTTAAAGTAGTGGTTTAACTAGCCTTATACAC--GTAGT--CGAAACTGAAAGGTTGATCGATCACAGTGGGACTGAACAAATCCCA--CGATTATTATCACAGCAGTGAGGAATATTGGTCAATAGCCTAACGGCTGAACCAGCAATTTGGAAGAATGTATAGCAATAGCTGATTGCACCAACAAACAGTTGATGCAAAATTGATTATATCAAATAAAATTCTAGGTAGATTTTTGATAATGACATTGCTTACCTAAGTCTTGACCAAATTACGTGCCAGCAGTCGCGGTAATACGTAAAAGACTAGTGTTATTCATCTTTAATTGGTTTAAAGGGTACCTAGACAGCGAATAAAGCCATAGTAGGGACTAATTCGCTAGAGTTACTTATGAGGGGGTATTAAAGTACTGCAGGTGTAGAGATGAAATTTTGTTATACCTCTTTTCGTATGAGAAACTATGGCACAGGTATAGGTGAAAGCATCCCCTTATGTGATAACTGACGTTGAGGGACGAAGGCTTTGTGTCGCGAACAGGATTAGATACCCCAGTAGTCAAAGCAGAAAATGATGAATGTCAT----------------------------------------AGATTAGATATACAATTTATTCTATAAATGAAAGTGTAAGCATTCCACCTCAAGAGTAATTTGGCAACATTGGAACTGAAATCATTAGACCGTTTCTGAAACCAGTAGTGAAGTATGTTGTTTAATTTGATGATACGCAAAAAACCTTACCACAATTTGAATATTTATATATATCTTTTATTGATTTTTACTTACA--------------------------------------------------TATATGTAAATAAT-------TAAA-ATGATGCTTAAAT-----------CTCGTTTGTGAGACTGAGCTTGAAAAAAGATAATATATTTACAAGCGTTGCACGGCTGTCTTCAGTTAATGTCGTGAGATTTTGGTTAGTTCCATTAAATTAACGTAAACCCTTACTTTATTTTT-ATA-------TAAAGTAGTTCCCCGCTATATTGG-ATATGATAACAGGGACTAAGACAAGTCATCATGGCCTGAATATTG-TGGGC-TATAGACGTGCCACATAAACCTTACAAAAGGATGTGAAATTGTGAAATTGAGCTAATCCTCCAAAAATGGATAAAC-ATTTAATGGATTGCAGTCTGTAACTCGACTGCGTGAAAAAGGAATTACTAGTAATCGTGTATAAGTACGGCACGGTGAATATAATCTCAGATAGGTACTAACTACTCGTCAGGCGCTGAAAAAAGTATGTGCAATAAGTTTGGCTAGTGCTTATTTTTATTTTGGGCGA----------TCTTGTCCAAAAACTTAGGCATGTTGTCTTCGTATGCGTGACTTTGATTGGTGTTAAGTCGAAATACGGTTCGTGTAGTGGAAATTGCACGGGATTTATGTATATTAAAA---------------------------------------------------------------------------------------------------------
>OM912429.1_Cladonia_polydactyla_voucher_L-15788_(TRH)_small_subunit_ribosomal_RNA_gene,_partial_sequence;_mitochondrial
--------------------------------------------------------------------------------------------------------------------------------------------------------------------------------------------------------------------------------------------------------------------------------------------------------------------------------------------------------------------------------------------------------------------------------------------------------------------------------------------------------------------------------------------------------------------------------------------------------------------------GATTGCACCAACAAACAGTTGATGCAAAATTGATTATATCAAATAAAATTCTAGGTAGATTTTTGATAATGACATTGCTTACCTAAGTCTTGACCAAATTACGTGCCAGCAGTCGCGGTAATACGTAAAAGACTAGTGTTATTCATCTTTAATTGGTTTAAAGGGTACCTAGACAGCGAATAAAGCCATAGTAGGGACTAATTCGCTAGAGTTACTTATGAGGGGGTATTAAAGTACTGCAGGTGTAGAGATGAAATTTTGTTATACCTCTTTTCGTATGAGAAACTATGGCACAGGTATAGGTGAAAGCATCCCCTTATGTGATAACTGACGTTGAGGGACGAAGGCTTTGTGTCGCGAACAGGATTAGATACCCCAGTAGTCAAAGCAGAAAATGATGAATGTCAT----------------------------------------AGATTAGATATACAATTTATTCTATAAATGAAAGTGTAAGCATTCCACCTCAAGAGTAATTTGGCAACATTGGAACTGAAATCATTAGACCGTTTCTGAAACCAGTAGTGAAGTATGTTGTTTAATTTGATGATACGCAAAAAACCTTACCACAATTTGAATATTTATATATATCTTTTATTGATTTTTACTTACA--------------------------------------------------TATATGTAAATAAT-------TAAA-ATGATGCTTAAAT-----------CTCGTTTGTGAGACTGAGCATGAAAAAAGATAATATATTTACAAGCGTTGCACGGCTGTCTTCAGTTAATGTCGTGAGATTTTGGTTAGTTCCATTAAATTAACGTAAACCCTTACTTTATTTTT-ATA-------TAAAGTAGTTCCCCGCTATATTGG-ATATGATAACAGGGACTAAGACAAGTCATCATGGCCTGAATATTG-TGGGC-TATAGACGTGCCACATAAACCTTACAAAAGGATGTGAAATTGTGAAATTGAGCTAATCCTCCAAAA---------------------------------------------------------------------------------------------------------------------------------------------------------------------------------------------------------------------------------------------------------------------------------------------------------------------------------------------------------------------------------------------------------------------
>OM912430.1_Cladonia_polydactyla_voucher_L-16226_(TRH)_small_subunit_ribosomal_RNA_gene,_partial_sequence;_mitochondrial
--------------------------------------------------------------------------------------------------------------------------------------------------------------------------------------------------------------------------------------------------------------------------------------------------------------------------------------------------------------------------------------------------------------------------------------------------------------------------------------------------------------------------------------------------------------------------------------------------------------------------GATTGCACCAACAAACAGTTGATGCAAAATTGATTATATCAAATAAAATTCTAGGTAGATTTTTGATAATGACATTGCTTACCTAAGTCTTGACCAAATTACGTGCCAGCAGTCGCGGTAATACGTAAAAGACTAGTGTTATTCATCTTTAATTGGTTTAAAGGGTACCTAGACAGCGAATAAAGCCATAGTAGGGACTAATTCGCTAGAGTTACTTATGAGGGGGTATTAAAGTACTGCAGGTGTAGAGATGAAATTTTGTTATACCTCTTTTCGTATGAGAAACTATGGCACAGGTATAGGTGAAAGCATCCCCTTATGTGATAACTGACGTTGAGGGACGAAGGCTTTGTGTCGCGAACAGGATTAGATACCCCAGTAGTCAAAGCAGAAAATGATGAATGTCAT----------------------------------------AGATTAGATATACAATTTATTCTATAAATGAAAGTGTAAGCATTCCACCTCAAGAGTAATTTGGCAACATTGGAACTGAAATCATTAGACCGTTTCTGAAACCAGTAGTGAAGTATGTTGTTTAATTTGATGATACGCAAAAAACCTTACCACAATTTGAATATTTATATATATCTTTTATTGATTTTTACTTACA--------------------------------------------------TATATGTAAATAAT-------TAAA-ATGATGCTTAAAT-----------CTCGTTTGTGAGACTGAGCATGAAAAAAGATAATATATTTACAAGCGTTGCACGGCTGTCTTCAGTTAATGTCGTGAGATTTTGGTTAGTTCCATTAAATTAACGTAAACCCTTACTTTATTTTT-ATA-------TAAAGTAGTTCCCCGCTATATTGG-ATATGATAACAGGGACTAAGACAAGTCATCATGGCCTGAATATTG-TGGGC-TATAGACGTGCCACATAAACCTTACAAAAGGATGTGAAATTGTGAAATTGAGCTAATCCTCCAAAA---------------------------------------------------------------------------------------------------------------------------------------------------------------------------------------------------------------------------------------------------------------------------------------------------------------------------------------------------------------------------------------------------------------------
>OM912432.1_Cladonia_polydactyla_voucher_L-16250_(TRH)_small_subunit_ribosomal_RNA_gene,_partial_sequence;_mitochondrial
--------------------------------------------------------------------------------------------------------------------------------------------------------------------------------------------------------------------------------------------------------------------------------------------------------------------------------------------------------------------------------------------------------------------------------------------------------------------------------------------------------------------------------------------------------------------------------------------------------------------------GATTGCACCAACAAACAGTTGATGCAAAATTGATTATATCAAATAAAATTCTAGGTAGATTTTTGATAATGACATTGCTTACCTAAGTCTTGACCAAATTACGTGCCAGCAGTCGCGGTAATACGTAAAAGACTAGTGTTATTCATCTTTAATTGGTTTAAAGGGTACCTAGACAGCGAATAAAGCCATAGTAGGGACTAATTCGCTAGAGTTACTTATGAGGGGGTATTAAAGTACTGCAGGTGTAGAGATGAAATTTTGTTATACCTCTTTTCGTATGAGAAACTATGGCACAGGTATAGGTGAAAGCATCCCCTTATGTGATAACTGACGTTGAGGGACGAAGGCTTTGTGTCGCGAACAGGATTAGATACCCCAGTAGTCAAAGCAGAAAATGATGAATGTCAT----------------------------------------AGATTAGATATACAATTTATTCTATAAATGAAAGTGTAAGCATTCCACCTCAAGAGTAATTTGGCAACATTGGAACTGAAATCATTAGACCGTTTCTGAAACCAGTAGTGAAGTATGTTGTTTAATTTGATGATACGCAAAAAACCTTACCACAATTTGAATATTTATATATATCTTTTATTGATTTTTACTTACA--------------------------------------------------TATATGTAAATAAT-------TAAA-ATGATGCTTAAAT-----------CTCGTTTGTGAGACTGAGCATGAAAAAAGATAATATATTTACAAGCGTTGCACGGCTGTCTTCAGTTAATGTCGTGAGATTTTGGTTAGTTCCATTAAATTAACGTAAACCCTTACTTTATTTTT-ATA-------TAAAGTAGTTCCCCGCTATATTGG-ATATGATAACAGGGACTAAGACAAGTCATCATGGCCTGAATATTG-TGGGC-TATAGACGTGCCACATAAACCTTACAAAAGGATGTGAAATTGTGAAATTGAGCTAATCCTCCAAAA---------------------------------------------------------------------------------------------------------------------------------------------------------------------------------------------------------------------------------------------------------------------------------------------------------------------------------------------------------------------------------------------------------------------
>OM912433.1_Cladonia_polydactyla_voucher_WBN8A_(PRC)_small_subunit_ribosomal_RNA_gene,_partial_sequence;_mitochondrial
--------------------------------------------------------------------------------------------------------------------------------------------------------------------------------------------------------------------------------------------------------------------------------------------------------------------------------------------------------------------------------------------------------------------------------------------------------------------------------------------------------------------------------------------------------------------------------------------------------------------------GATTGCACCAACAAACAGTTGATGCAAAATTGATTATATCAAATAAAATTCTAGGTAGATTTTTGATAATGACATTGCTTACCTAAGTCTTGACCAAATTACGTGCCAGCAGTCGCGGTAATACGTAAAAGACTAGTGTTATTCATCTTTAATTGGTTTAAAGGGTACCTAGACAGCGAATAAAGCCATAGTAGGGACTAATTCGCTAGAGTTACTTATGAGGGGGTATTAAAGTACTGCAGGTGTAGAGATGAAATTTTGTTATACCTCTTTTCGTATGAGAAACTATGGCACAGGTATAGGTGAAAGCATCCCCTTATGTGATAACTGACGTTGAGGGACGAAGGCTTTGTGTCGCGAACAGGATTAGATACCCCAGTAGTCAAAGCAGAAAATGATGAATGTCAT----------------------------------------AGATTAGATATACAATTTATTCTATAAATGAAAGTGTAAGCATTCCACCTCAAGAGTAATTTGGCAACATTGGAACTGAAATCATTAGACCGTTTCTGAAACCAGTAGTGAAGTATGTTGTTTAATTTGATGATACGCAAAAAACCTTACCACAATTTGAATATTTATATATATCTTTTATTGATTTTTACTTACA--------------------------------------------------TATATGTAAATAAT-------TAAA-ATGATGCTTAAAT-----------CTCGTTTGTGAGACTGAGCATGAAAAAAGATAATATATTTACAAGCGTTGCACGGCTGTCTTCAGTTAATGTCGTGAGATTTTGGTTAGTTCCATTAAATTAACGTAAACCCTTACTTTATTTTT-ATA-------TAAAGTAGTTCCCCGCTATATTGG-ATATGATAACAGGGACTAAGACAAGTCATCATGGCCTGAATATTG-TGGGC-TATAGACGTGCCACATAAACCTTACAAAAGGATGTGAAATTGTGAAATTGAGCTAATCCTCCAAAA---------------------------------------------------------------------------------------------------------------------------------------------------------------------------------------------------------------------------------------------------------------------------------------------------------------------------------------------------------------------------------------------------------------------
>OM912434.1_Cladonia_polydactyla_voucher_Steinova_854_(PRC)_small_subunit_ribosomal_RNA_gene,_partial_sequence;_mitochondrial
--------------------------------------------------------------------------------------------------------------------------------------------------------------------------------------------------------------------------------------------------------------------------------------------------------------------------------------------------------------------------------------------------------------------------------------------------------------------------------------------------------------------------------------------------------------------------------------------------------------------------GATTGCACCAACAAACAGTTGATGCAAAATTGATTATATCAAATAAAATTCTAGGTAGATTTTTGATAATGACATTGCTTACCTAAGTCTTGACCAAATTACGTGCCAGCAGTCGCGGTAATACGTAAAAGACTAGTGTTATTCATCTTTAATTGGTTTAAAGGGTACCTAGACAGCGAATAAAGCCATAGTAGGGACTAATTCGCTAGAGTTACTTATGAGGGGGTATTAAAGTACTGCAGGTGTAGAGATGAAATTTTGTTATACCTCTTTTCGTATGAGAAACTATGGCACAGGTATAGGTGAAAGCATCCCCTTATGTGATAACTGACGTTGAGGGACGAAGGCTTTGTGTCGCGAACAGGATTAGATACCCCAGTAGTCAAAGCAGAAAATGATGAATGTCAT----------------------------------------AGATTAGATATACAATTTATTCTATAAATGAAAGTGTAAGCATTCCACCTCAAGAGTAATTTGGCAACATTGGAACTGAAATCATTAGACCGTTTCTGAAACCAGTAGTGAAGTATGTTGTTTAATTTGATGATACGCAAAAAACCTTACCACAATTTGAATATTTATATATATCTTTTATTGATTTTTACTTACA--------------------------------------------------TATATGTAAATAAT-------TAAA-ATGATGCTTAAAT-----------CTCGTTTGTGAGACTGAGCATGAAAAAAGATAATATATTTACAAGCGTTGCACGGCTGTCTTCAGTTAATGTCGTGAGATTTTGGTTAGTTCCATTAAATTAACGTAAACCCTTACTTTATTTTT-ATA-------TAAAGTAGTTCCCCGCTATATTGG-ATATGATAACAGGGACTAAGACAAGTCATCATGGCCTGAATATTG-TGGGC-TATAGACGTGCCACATAAACCTTACAAAAGGATGTGAAATTGTGAAATTGAGCTAATCCTCCAAAA---------------------------------------------------------------------------------------------------------------------------------------------------------------------------------------------------------------------------------------------------------------------------------------------------------------------------------------------------------------------------------------------------------------------
>OM912435.1_Cladonia_polydactyla_voucher_Peksa_15.X.2019_J3_(PL)_small_subunit_ribosomal_RNA_gene,_partial_sequence;_mitochondrial
--------------------------------------------------------------------------------------------------------------------------------------------------------------------------------------------------------------------------------------------------------------------------------------------------------------------------------------------------------------------------------------------------------------------------------------------------------------------------------------------------------------------------------------------------------------------------------------------------------------------------GATTGCACCAACAAACAGTTGATGCAAAATTGATTATATCAAATAAAATTCTAGGTAGATTTTTGATAATGACATTGCTTACCTAAGTCTTGACCAAATTACGTGCCAGCAGTCGCGGTAATACGTAAAAGACTAGTGTTATTCATCTTTAATTGGTTTAAAGGGTACCTAGACAGCGAATAAAGCCATAGTAGGGACTAATTCGCTAGAGTTACTTATGAGGGGGTATTAAAGTACTGCAGGTGTAGAGATGAAATTTTGTTATACCTCTTTTCGTATGAGAAACTATGGCACAGGTATAGGTGAAAGCATCCCCTTATGTGATAACTGACGTTGAGGGACGAAGGCTTTGTGTCGCGAACAGGATTAGATACCCCAGTAGTCAAAGCAGAAAATGATGAATGTCAT----------------------------------------AGATTAGATATACAATTTATTCTATAAATGAAAGTGTAAGCATTCCACCTCAAGAGTAATTTGGCAACATTGGAACTGAAATCATTAGACCGTTTCTGAAACCAGTAGTGAAGTATGTTGTTTAATTTGATGATACGCAAAAAACCTTACCACAATTTGAATATTTATATATATCTTTTATTGATTTTTACTTACA--------------------------------------------------TATATGTAAATAAT-------TAAA-ATGATGCTTAAAT-----------CTCGTTTGTGAGACTGAGCATGAAAAAAGATAATATATTTACAAGCGTTGCACGGCTGTCTTCAGTTAATGTCGTGAGATTTTGGTTAGTTCCATTAAATTAACGTAAACCCTTACTTTATTTTT-ATA-------TAAAGTAGTTCCCCGCTATATTGG-ATATGATAACAGGGACTAAGACAAGTCATCATGGCCTGAATATTG-TGGGC-TATAGACGTGCCACATAAACCTTACAAAAGGATGTGAAATTGTGAAATTGAGCTAATCCTCCAAAA---------------------------------------------------------------------------------------------------------------------------------------------------------------------------------------------------------------------------------------------------------------------------------------------------------------------------------------------------------------------------------------------------------------------
>OM912436.1_Cladonia_polydactyla_voucher_Peksa_15.X.2019_J2_(PL)_small_subunit_ribosomal_RNA_gene,_partial_sequence;_mitochondrial
--------------------------------------------------------------------------------------------------------------------------------------------------------------------------------------------------------------------------------------------------------------------------------------------------------------------------------------------------------------------------------------------------------------------------------------------------------------------------------------------------------------------------------------------------------------------------------------------------------------------------GATTGCACCAACAAACAGTTGATGCAAAATTGATTATATCAAATAAAATTCTAGGTAGATTTTTGATAATGACATTGCTTACCTAAGTCTTGACCAAATTACGTGCCAGCAGTCGCGGTAATACGTAAAAGACTAGTGTTATTCATCTTTAATTGGTTTAAAGGGTACCTAGACAGCGAATAAAGCCATAGTAGGGACTAATTCGCTAGAGTTACTTATGAGGGGGTATTAAAGTACTGCAGGTGTAGAGATGAAATTTTGTTATACCTCTTTTCGTATGAGAAACTATGGCACAGGTATAGGTGAAAGCATCCCCTTATGTGATAACTGACGTTGAGGGACGAAGGCTTTGTGTCGCGAACAGGATTAGATACCCCAGTAGTCAAAGCAGAAAATGATGAATGTCAT----------------------------------------AGATTAGATATACAATTTATTCTATAAATGAAAGTGTAAGCATTCCACCTCAAGAGTAATTTGGCAACATTGGAACTGAAATCATTAGACCGTTTCTGAAACCAGTAGTGAAGTATGTTGTTTAATTTGATGATACGCAAAAAACCTTACCACAATTTGAATATTTATATATATCTTTTATTGATTTTTACTTACA--------------------------------------------------TATATGTAAATAAT-------TAAA-ATGATGCTTAAAT-----------CTCGTTTGTGAGACTGAGCATGAAAAAAGATAATATATTTACAAGCGTTGCACGGCTGTCTTCAGTTAATGTCGTGAGATTTTGGTTAGTTCCATTAAATTAACGTAAACCCTTACTTTATTTTT-ATA-------TAAAGTAGTTCCCCGCTATATTGG-ATATGATAACAGGGACTAAGACAAGTCATCATGGCCTGAATATTG-TGGGC-TATAGACGTGCCACATAAACCTTACAAAAGGATGTGAAATTGTGAAATTGAGCTAATCCTCCAAAA---------------------------------------------------------------------------------------------------------------------------------------------------------------------------------------------------------------------------------------------------------------------------------------------------------------------------------------------------------------------------------------------------------------------
>OM912438.1_Cladonia_umbricola_voucher_Steinova_814_(PRC)_small_subunit_ribosomal_RNA_gene,_partial_sequence;_mitochondrial
--------------------------------------------------------------------------------------------------------------------------------------------------------------------------------------------------------------------------------------------------------------------------------------------------------------------------------------------------------------------------------------------------------------------------------------------------------------------------------------------------------------------------------------------------------------------------------------------------------------------------GATTGCACCAACAAACAGTTGATGCAAAATTGATTATATCAAATAAAATTCTAGGTAGATTTTTGATAATGACATTGCTTACCTAAGTCTTGACCAAATTACGTGCCAGCAGTCGCGGTAATACGTAAAAGACTAGTGTTATTCATCTTTAATTGGTTTAAAGGGTACCTAGACAGCGAATAAAGCCATAGTAGGGACTAATTCGCTAGAGTTACTTATGAGGGGGTATTAAAGTACTGCAGGTGTAGAGATGAAATTTTGTTATACCTCTTTTCGTATGAGAAACTATGGCACAGGTATAGGTGAAAGCATCCCCTTATGTGATAACTGACGTTGAGGGACGAAGGCTTTGTGTCGCGAACAGGATTAGATACCCCAGTAGTCAAAGCAGAAAATGATGAATGTCAT----------------------------------------AGATTAGATATACAATTTATTCTATAAATGAAAGTGTAAGCATTCCACCTCAAGAGTAATTTGGCAACATTGGAACTGAAATCATTAGACCGTTTCTGAAACCAGTAGTGAAGTATGTTGTTTAATTTGATGATACGCAAAAAACCTTACCACAATTTGAATATTTATATATATCTTTTATTGATTTTTACTTACA--------------------------------------------------TATATGTAAATAAT-------TAAA-ATGATGCTTAAAT-----------CTCGTTTGTGAGACTGAGCATGAAAAAAGATAATATATTTACAAGCGTTGCACGGCTGTCTTCAGTTAATGTCGTGAGATTTTGGTTAGTTCCATTAAATTAACGTAAACCCTTACTTTATTTTT-ATA-------TAAAGTAGTTCCCCGCTATATTGG-ATATGATAACAGGGACTAAGACAAGTCATCATGGCCTGAATATTG-TGGGC-TATAGACGTGCCACATAAACCTTACAAAAGGATGTGAAATTGTGAAATTGAGCTAATCCTCCAAAA---------------------------------------------------------------------------------------------------------------------------------------------------------------------------------------------------------------------------------------------------------------------------------------------------------------------------------------------------------------------------------------------------------------------
>OM912439.1_Cladonia_umbricola_voucher_Steinova_822_(PRC)_small_subunit_ribosomal_RNA_gene,_partial_sequence;_mitochondrial
--------------------------------------------------------------------------------------------------------------------------------------------------------------------------------------------------------------------------------------------------------------------------------------------------------------------------------------------------------------------------------------------------------------------------------------------------------------------------------------------------------------------------------------------------------------------------------------------------------------------------GATTGCACCAACAAACAGTTGATGCAAAATTGATTATATCAAATAAAATTCTAGGTAGATTTTTGATAATGACATTGCTTACCTAAGTCTTGACCAAATTACGTGCCAGCAGTCGCGGTAATACGTAAAAGACTAGTGTTATTCATCTTTAATTGGTTTAAAGGGTACCTAGACAGCGAATAAAGCCATAGTAGGGACTAATTCGCTAGAGTTACTTATGAGGGGGTATTAAAGTACTGCAGGTGTAGAGATGAAATTTTGTTATACCTCTTTTCGTATGAGAAACTATGGCACAGGTATAGGTGAAAGCATCCCCTTATGTGATAACTGACGTTGAGGGACGAAGGCTTTGTGTCGCGAACAGGATTAGATACCCCAGTAGTCAAAGCAGAAAATGATGAATGTCAT----------------------------------------AGATTAGATATACAATTTATTCTATAAATGAAAGTGTAAGCATTCCACCTCAAGAGTAATTTGGCAACATTGGAACTGAAATCATTAGACCGTTTCTGAAACCAGTAGTGAAGTATGTTGTTTAATTTGATGATACGCAAAAAACCTTACCACAATTTGAATATTTATATATATCTTTTATTGATTTTTACTTACA--------------------------------------------------TATATGTAAATAAT-------TAAA-ATGATGCTTAAAT-----------CTCGTTTGTGAGACTGAGCATGAAAAAAGATAATATATTTACAAGCGTTGCACGGCTGTCTTCAGTTAATGTCGTGAGATTTTGGTTAGTTCCATTAAATTAACGTAAACCCTTACTTTATTTTT-ATA-------TAAAGTAGTTCCCCGCTATATTGG-ATATGATAACAGGGACTAAGACAAGTCATCATGGCCTGAATATTG-TGGGC-TATAGACGTGCCACATAAACCTTACAAAAGGATGTGAAATTGTGAAATTGAGCTAATCCTCCAAAA---------------------------------------------------------------------------------------------------------------------------------------------------------------------------------------------------------------------------------------------------------------------------------------------------------------------------------------------------------------------------------------------------------------------
>OM912440.1_Cladonia_umbricola_voucher_L-15163_(TRH)_small_subunit_ribosomal_RNA_gene,_partial_sequence;_mitochondrial
--------------------------------------------------------------------------------------------------------------------------------------------------------------------------------------------------------------------------------------------------------------------------------------------------------------------------------------------------------------------------------------------------------------------------------------------------------------------------------------------------------------------------------------------------------------------------------------------------------------------------GATTGCACCAACAAACAGTTGATGCAAAATTGATTATATCAAATAAAATTCTAGGTAGATTTTTGATAATGACATTGCTTACCTAAGTCTTGACCAAATTACGTGCCAGCAGTCGCGGTAATACGTAAAAGACTAGTGTTATTCATCTTTAATTGGTTTAAAGGGTACCTAGACAGCGAATAAAGCCATAGTAGGGACTAATTCGCTAGAGTTACTTATGAGGGGGTATTAAAGTACTGCAGGTGTAGAGATGAAATTTTGTTATACCTCTTTTCGTATGAGAAACTATGGCACAGGTATAGGTGAAAGCATCCCCTTATGTGATAACTGACGTTGAGGGACGAAGGCTTTGTGTCGCGAACAGGATTAGATACCCCAGTAGTCAAAGCAGAAAATGATGAATGTCAT----------------------------------------AGATTAGATATACAATTTATTCTATAAATGAAAGTGTAAGCATTCCACCTCAAGAGTAATTTGGCAACATTGGAACTGAAATCATTAGACCGTTTCTGAAACCAGTAGTGAAGTATGTTGTTTAATTTGATGATACGCAAAAAACCTTACCACAATTTGAATATTTATATATATCTTTTATTGATTTTTACTTACA--------------------------------------------------TATATGTAAATAAT-------TAAA-ATGATGCTTAAAT-----------CTCGTTTGTGAGACTGAGCATGAAAAAAGATAATATATTTACAAGCGTTGCACGGCTGTCTTCAGTTAATGTCGTGAGATTTTGGTTAGTTCCATTAAATTAACGTAAACCCTTACTTTATTTTT-ATA-------TAAAGTAGTTCCCCGCTATATTGG-ATATGATAACAGGGACTAAGACAAGTCATCATGGCCTGAATATTG-TGGGC-TATAGACGTGCCACATAAACCTTACAAAAGGATGTGAAATTGTGAAATTGAGCTAATCCTCCAAAA---------------------------------------------------------------------------------------------------------------------------------------------------------------------------------------------------------------------------------------------------------------------------------------------------------------------------------------------------------------------------------------------------------------------
>OM912441.1_Cladonia_umbricola_voucher_L-16232_(TRH)_small_subunit_ribosomal_RNA_gene,_partial_sequence;_mitochondrial
--------------------------------------------------------------------------------------------------------------------------------------------------------------------------------------------------------------------------------------------------------------------------------------------------------------------------------------------------------------------------------------------------------------------------------------------------------------------------------------------------------------------------------------------------------------------------------------------------------------------------GATTGCACCAACAAACAGTTGATGCAAAATTGATTATATCAAATAAAATTCTAGGTAGATTTTTGATAATGACATTGCTTACCTAAGTCTTGACCAAATTACGTGCCAGCAGTCGCGGTAATACGTAAAAGACTAGTGTTATTCATCTTTAATTGGTTTAAAGGGTACCTAGACAGCGAATAAAGCCATAGTAGGGACTAATTCGCTAGAGTTACTTATGAGGGGGTATTAAAGTACTGCAGGTGTAGAGATGAAATTTTGTTATACCTCTTTTCGTATGAGAAACTATGGCACAGGTATAGGTGAAAGCATCCCCTTATGTGATAACTGACGTTGAGGGACGAAGGCTTTGTGTCGCGAACAGGATTAGATACCCCAGTAGTCAAAGCAGAAAATGATGAATGTCAT----------------------------------------AGATTAGATATACAATTTATTCTATAAATGAAAGTGTAAGCATTCCACCTCAAGAGTAATTTGGCAACATTGGAACTGAAATCATTAGACCGTTTCTGAAACCAGTAGTGAAGTATGTTGTTTAATTTGATGATACGCAAAAAACCTTACCACAATTTGAATATTTATATATATCTTTTATTGATTTTTACTTACA--------------------------------------------------TATATGTAAATAAT-------TAAA-ATGATGCTTAAAT-----------CTCGTTTGTGAGACTGAGCATGAAAAAAGATAATATATTTACAAGCGTTGCACGGCTGTCTTCAGTTAATGTCGTGAGATTTTGGTTAGTTCCATTAAATTAACGTAAACCCTTACTTTATTTTT-ATA-------TAAAGTAGTTCCCCGCTATATTGG-ATATGATAACAGGGACTAAGACAAGTCATCATGGCCTGAATATTG-TGGGC-TATAGACGTGCCACATAAACCTTACAAAAGGATGTGAAATTGTGAAATTGAGCTAATCCTCCAAAA---------------------------------------------------------------------------------------------------------------------------------------------------------------------------------------------------------------------------------------------------------------------------------------------------------------------------------------------------------------------------------------------------------------------
>OM912442.1_Cladonia_umbricola_voucher_L-16238_(TRH)_small_subunit_ribosomal_RNA_gene,_partial_sequence;_mitochondrial
--------------------------------------------------------------------------------------------------------------------------------------------------------------------------------------------------------------------------------------------------------------------------------------------------------------------------------------------------------------------------------------------------------------------------------------------------------------------------------------------------------------------------------------------------------------------------------------------------------------------------GATTGCACCAACAAACAGTTGATGCAAAATTGATTATATCAAATAAAATTCTAGGTAGATTTTTGATAATGACATTGCTTACCTAAGTCTTGACCAAATTACGTGCCAGCAGTCGCGGTAATACGTAAAAGACTAGTGTTATTCATCTTTAATTGGTTTAAAGGGTACCTAGACAGCGAATAAAGCCATAGTAGGGACTAATTCGCTAGAGTTACTTATGAGGGGGTATTAAAGTACTGCAGGTGTAGAGATGAAATTTTGTTATACCTCTTTTCGTATGAGAAACTATGGCACAGGTATAGGTGAAAGCATCCCCTTATGTGATAACTGACGTTGAGGGACGAAGGCTTTGTGTCGCGAACAGGATTAGATACCCCAGTAGTCAAAGCAGAAAATGATGAATGTCAT----------------------------------------AGATTAGATATACAATTTATTCTATAAATGAAAGTGTAAGCATTCCACCTCAAGAGTAATTTGGCAACATTGGAACTGAAATCATTAGACCGTTTCTGAAACCAGTAGTGAAGTATGTTGTTTAATTTGATGATACGCAAAAAACCTTACCACAATTTGAATATTTATATATATCTTTTATTGATTTTTACTTACA--------------------------------------------------TATATGTAAATAAT-------TAAA-ATGATGCTTAAAT-----------CTCGTTTGTGAGACTGAGCATGAAAAAAGATAATATATTTACAAGCGTTGCACGGCTGTCTTCAGTTAATGTCGTGAGATTTTGGTTAGTTCCATTAAATTAACGTAAACCCTTACTTTATTTTT-ATA-------TAAAGTAGTTCCCCGCTATATTGG-ATATGATAACAGGGACTAAGACAAGTCATCATGGCCTGAATATTG-TGGGC-TATAGACGTGCCACATAAACCTTACAAAAGGATGTGAAATTGTGAAATTGAGCTAATCCTCCAAAA---------------------------------------------------------------------------------------------------------------------------------------------------------------------------------------------------------------------------------------------------------------------------------------------------------------------------------------------------------------------------------------------------------------------
>OM912437.1_Cladonia_polydactyla_voucher_Palice_25488_(PRA)_small_subunit_ribosomal_RNA_gene,_partial_sequence;_mitochondrial
--------------------------------------------------------------------------------------------------------------------------------------------------------------------------------------------------------------------------------------------------------------------------------------------------------------------------------------------------------------------------------------------------------------------------------------------------------------------------------------------------------------------------------------------------------------------------------------------------------------------------GATTGCACCAACAAACAGTTGATGCAAAATTGATTATATCAAATAAAATTCTAGGTAGATTTTTGATAATGACATTGCTTACCTAAGTCTTGACCAAATTACGTGCCAGCAGTCGCGGTAATACGTAAAAGACTAGTGTTATTCATCTTTAATTGGTTTAAAGGGTACCTAGACAGCGAATAAAGCCATAGTAGGGACTAATTCGCTAGAGTTACTTATGAGGGGGTATTAAAGTACTGCAGGTGTAGAGATGAAATTTTGTTATACCTCTTTTCGTATGAGAAACTATGGCACAGGTATAGGTGAAAGCATCCCCTTATGTGATAACTGACGTTGAGGGACGAAGGCTTTGTGTCGCGAACAGGATTAGATACCCCAGTAGTCAAAGCAGAAAATGATGAATGTCAT----------------------------------------AGATTAGATATACAATTTATTCTATAAATGAAAGTGTAAGCATTCCACCTCAAGAGTAATTTGGCAACATTGGAACTGAAATCATTAGACCGTTTCTGAAACCAGTAGTGAAGTATGTTGTTTAATTTGATGATACGCAAAAAACCTTACCACAATTTGAATATTTATATATATCTTTTATTGATTTTTACTTACA--------------------------------------------------TATATGTAAATAAT-------TAAA-ATGATGCTTAAAT-----------CTCGTTTGTGAGACTGAGCATGAAAAAAGATAATATATTTACAAGCGTTGCACGGCTGTCTTCAGTTAATGTCGTGAGATTTTGGTTAGTTCCATTAAATTAACGTAAACCCTTACTTTATTTTT-ATA-------TAAAGTAGTTCCCCGCTATATTGG-ATATGATAACAGGGACTAAGACAAGTCATCATGGCCTGAATATTG-TGGGC-TATAGACGTGCCACATAAACCTTACAAAAGGATGTGAAATTGTGAAATTGAGCTAATCCTCCAAA----------------------------------------------------------------------------------------------------------------------------------------------------------------------------------------------------------------------------------------------------------------------------------------------------------------------------------------------------------------------------------------------------------------------
>OM912443.1_Cladonia_umbricola_voucher_L-16251_(TRH)_small_subunit_ribosomal_RNA_gene,_partial_sequence;_mitochondrial
--------------------------------------------------------------------------------------------------------------------------------------------------------------------------------------------------------------------------------------------------------------------------------------------------------------------------------------------------------------------------------------------------------------------------------------------------------------------------------------------------------------------------------------------------------------------------------------------------------------------------GATTGCACCAACAAACAGTTGATGCAAAATTGATTATATCAAATAAAATTCTAGGTAGATTTTTGATAATGACATTGCTTACCTAAGTCTTGACCAAATTACGTGCCAGCAGTCGCGGTAATACGTAAAAGACTAGTGTTATTCATCTTTAATTGGTTTAAAGGGTACCTAGACAGCGAATAAAGCCATAGTAGGGACTAATTCGCTAGAGTTACTTATGAGGGGGTATTAAAGTACTGCAGGTGTAGAGATGAAATTTTGTTATACCTCTTTTCGTATGAGAAACTATGGCACAGGTATAGGTGAAAGCATCCCCTTATGTGATAACTGACGTTGAGGGACGAAGGCTTTGTGTCGCGAACAGGATTAGATACCCCAGTAGTCAAAGCAGAAAATGATGAATGTCAT----------------------------------------AGATTAGATATACAATTTATTCTATAAATGAAAGTGTAAGCATTCCACCTCAAGAGTAATTTGGCAACATTGGAACTGAAATCATTAGACCGTTTCTGAAACCAGTAGTGAAGTATGTTGTTTAATTTGATGATACGCAAAAAACCTTACCACAATTTGAATATTTATATATATCTTTTATTGATTTTTACTTACA--------------------------------------------------TATATGTAAATAAT-------TAAA-ATGATGCTTAAAT-----------CTCGTTTGTGAGACTGAGCATGAAAAAAGATAATATATTTACAAGCGTTGCACGGCTGTCTTCAGTTAATGTCGTGAGATTTTGGTTAGTTCCATTAAATTAACGTAAACCCTTACTTTATTTTT-ATA-------TAAAGTAGTTCCCCGCTATATTGG-ATATGATAACAGGGACTAAGACAAGTCATCATGGCCTGAATATTG-TGGGC-TATAGACGTGCCACATAAACCTTACAAAAGGATGTGAAATTGTGAAATTGAGCTAATCCTCCAAA----------------------------------------------------------------------------------------------------------------------------------------------------------------------------------------------------------------------------------------------------------------------------------------------------------------------------------------------------------------------------------------------------------------------
>KT792822.1_Cladonia_stygia_voucher_von_Brackel_5561_(hb._von_Brackel)_small_subunit_ribosomal_RNA_gene,_partial_sequence;_mitochondrial
-------------------------------------------------------------------------------------------------------------------------------------------------------------------------------------------------------------------------------------------------------------------------------------------------------------------------------------------------------------------------------------------------------------------------------------------------------------------------------------------------------------------------------------------------------------------------------------------------------------------------------------------------------TTGATTATATCAAATAAAATTCTAGGTAGATTTTGATAA----TGACATGCTTACTAAGTCTGACCAAATTACGTGCCAGCAGTCGCGGTAATACGTAAAAGACTAGTGTTATTCATCTTTAATTGGTTTAAAGGGTACCTAGACAGCGAATAAAGCCATTGTAGGGACTGATTCGCTAGAGTTACTTATGAGGGGGTATTAAAGTACTGCAGGTGTAGAGATGAAATTTTGTTATACCTCTTTTCGTATGAGAAACTATGGCACAGGTATAGGTGAAAGCATCCCCTTATGTGATAACTGACGTTGAGGGACGAAGGCTTTGTA-TGCGAACAGGATTAGATACCCCAATAGTCAAAGCAGAAAATGATGAATGTCAT----------------------------------------AGATTAGATATACAATTTATTCTATAAATGAAAGTGTAAGCATTCCACCTCAAGAGTAATTTGGCAACATTGGAACTGAAATCATTAGACCGTTTCTGAAACCAGTAGTGAAGTATGTTGTTTAATTTGATGATACGCAAAAAACCTTACCACAATTTGAATATTTATATATATCTTTTATTGATTTTTACTAACA--------------------------------------------------TATATGTAGACAAT-------TAAA-ATGATGCTTATTT-----------CTCGTTTGTGAGACTAAGCATCAAAAAAGATAGTATATTTACAAGCGTTGCACGGCTGTCTTCAGTTAATGTCGTGAG------------------------------------------------------------------------------------------------------------------------------------------------------------------------------------------------------------------------------------------------------------------------------------------------------------------------------------------------------------------------------------------------------------------------------------------------------------------------------------------------------------------------------------------------------------------------------------------------------------------------------
>AY584614.1_Cladonia_caroliniana_isolate_AFTOL-ID_3_small_subunit_ribosomal_RNA_gene,_partial_sequence;_mitochondrial
------------------------------------------------------------------------------------------------------------------------------------------------------------------------------------------------------------------------------------------------------------------------------------------------------------------------------------------------------------------------------------------------------------------------------------------------------------------------------------------------------------------------------------------------------------------------------CTAACGGCTGAACCAGCAATTTGGAAGAATGTATAGCAATAGCTGATTGCACCAACAAACAGTTGATGCAAAATTGATTATATCAAATAAAATTCTAGGTAGATTTTTGATAATGACATTGCTTACCTAAGTCTTGACCAAATTACGTGCCAGCAGTCGCGGTAATACGTAAAAGACTAGTGTTATTCATCTTTAATTGGTTTAAAGGGTACCTAGACAGCGAATAAAGCCATTGTAGGGACTAATTCGCTAGAGTTACTTATGAGGGGGTATTAAAGTACTGCAGGTGTAGAGATGAAATTTTGTTATACCTTTTTTCGTATGAGAAACTATGGCACAGGTATAGGTGAAAGCATCCCCTTATGTGATAACTGACGTTGAGGGACGAAGGCTTTGTGTCGCGAACAGGATTAGATACCCCAATAGTCAAAGCAGAAAATGATGAATGTCAT----------------------------------------AGATTAGATATACAATTTATTCTATAAATGAAAGTGTAAGCATTCCACCTCAAGAGTAATTTGGCAACATTGGAACTGAAATCATTAGACCGTTTCTGAAACCAGTAGTGAAGTATGTTGTTTAATTTGATGATACGCAAAAAACCTTACCACAATTTGAATATATATATATATCTTTTATTGATTTTTACTAACA--------------------------------------------------TATATGTAGACAAT-------TAAA-ATGATGCTTATAT-----------CCTATTTGTGAGACTAAGCTTCAAAAAAGATAATATATTTACAAGCGTTGCACGGCTGTCTTCAGTTAATGTCGTGAGATTTTGGTTAGTTCCATTAAATTAACGTAAACCCTTACTTTATTTTT-ATA-------TAAAGTAGTTCTCCGCTATATTGG-ATATGATAACAGGGACTAAGACAAGTCATCATGGCCT------------------------------------------------------------------------------------------------------------------------------------------------------------------------------------------------------------------------------------------------------------------------------------------------------------------------------------------------------------------------------------------------------------------------------------------------------------------------------------------------------
>KT792823.1_Cladonia_stygia_voucher_von_Brackel_5599_(hb._von_Brackel)_small_subunit_ribosomal_RNA_gene,_partial_sequence;_mitochondrial
-------------------------------------------------------------------------------------------------------------------------------------------------------------------------------------------------------------------------------------------------------------------------------------------------------------------------------------------------------------------------------------------------------------------------------------------------------------------------------------------------------------------------------------------------------------------------------------------------------------------------------------------------------TTGATTATATC--AAATAAATTCTAGGTAGATTTTGATAATGACATTGCTTACCTAAGTCTTGACCAAATTACGTGCCAGCAGTCGCGGTAATACGTAAAAGACTAGTGTTATTCATCTTTAATTGGTTTAAAGGGTACCTAGACAGCGAATAAAGCCATTGTAGGGACTGATTCGCTAGAGTTACTTATGAGGGGGTATTAAAGTACTGCAGGTGTAGAGATGAAATTTTGTTATACCTCTTTTCGTATGAGAAACTATGGCACAGGTATAGGTGAAAGCATCCCCTTATGTGATAACTGACGTTGAGGGACGAAGGCTTTGTA-TGCGAACAGGATTAGATACCCCAATAGTCAAAGCAGAAAATGATGAATGTCAT----------------------------------------AGATTAGATATACAATTTATTCTATAAATGAAAGTGTAAGCATTCCACCTCAAGAGTAATTTGGCAACATTGGAACTGAAATCATTAGACCGTTTCTGAAACCAGTAGTGAAGTATGTTGTTTAATTTGATGATACGCAAAAAACCTTACCACAATTTGAATATTTATATATATCTTTTATTGATTTTTACTAACA--------------------------------------------------TATATGTAGACAAT-------TAAA-ATGATGCTTATTT-----------CTCGTTTGTGAGACTAAGCATCAAAAAAGATAGTATATTTACAAGCGTTGCACGGCTGTCTTCAGTTAATGTCGTGAGATTTTGGTTAGTTCCATTAAATTAACGTAAACCCTTACTTTATTTTT-ATA-------T-------------------------------------------------------------------------------------------------------------------------------------------------------------------------------------------------------------------------------------------------------------------------------------------------------------------------------------------------------------------------------------------------------------------------------------------------------------------------------------------------------------------------------------------------------------------
>MN726425.1_Cladonia_amaurocraea_isolate_J-70_small_subunit_ribosomal_RNA_gene,_partial_sequence;_mitochondrial
-------------------------------------------------------------------------------------------------------------------------------------------------------------------------------------------------------------------------------------------------------------------------------------------------------------------------------------------------------------------------------------------------------------------------------------------------------------------------------------------------------------------------------------------------------------------------------------------------TTTGGAGGAATGTATAGCAATAGCTGATTGCACCAACAAACAGTTGATGCAAAATTGATTATATCAAATAAAATTCTAGGTAAATTTTTGATAATGACATTGCTTACCTAAGTCTTGACCAAATTACGTGCCAGCAGTCGCGGTAATACGTAAAAGACTAGTGTTATTCATCTTTAATTGGTTTAAAGGGTACCTAGACAGCGAATAAAGCCATTGTAGGGACTAATTCGCTAGAGTTACTTATGAGGGGGTATTAAAGTACTGCAGGTGTAGAGATGAAATTTTGTTATACCTCTTTTCGTATGAGAAACTATGGCACAGGTATAGGTGAAAGCATCCCCTTATGTGATAACTGACGTTGAGGGACGAAGGCTTTGTGTCGCGAACAGGATTAGATACCCCAGTAGTCAAAGCAGAAAATGATGAATGTCAT----------------------------------------AGATTAGATATACAATTTATTCTATAAATGAAAGTGTAAGCATTCCACCTCAAGAGTAATTTGGCAACATTGGAACTGAAATCATTAGACCGTTTCTGAAACCAGTAGTGAAGTATGTTGTTTAATTTGATGATACGCAAAAAACCTTACCACAATTTGAATATTTATATATATCTTTTATTGATTTTTACTAACA--------------------------------------------------TATATGTAGACAAT-------TAAA-ATCATGCTTAAAT-----------CTCGTTTGTGAGACTGAGCATGAAAAAAGATAATATATTTACAAGCGTTGCACGGCTGTCTTCAGTTAATGTCGTGAGATTTTGGTTAGTTCCATTAAATTAACGTAAACCCTTACTTTATTTTT-ATA-------TAAAGTAGTTCTCCGCTATATTGG-ATATGATAACAGGGACTAAGACAAGTCATCATGGCCTGAATATTG-TGGGGCTATAGACGTGCCACATA----------------------------------------------------------------------------------------------------------------------------------------------------------------------------------------------------------------------------------------------------------------------------------------------------------------------------------------------------------------------------------------------------------------------------------------------------------------------
>KT792814.1_Cladonia_rangiferina_voucher_von_Brackel_5573_(hb._von_Brackel)_small_subunit_ribosomal_RNA_gene,_partial_sequence;_mitochondrial
------------------------------------------------------------------------------------------------------------------------------------------------------------------------------------------------------------------------------------------------------------------------------------------------------------------------------------------------------------------------------------------------------------------------------------------------------------------------------------------------------------------------------------------------------------------------------------------------------------------------------------------------------------------------------------------------------------------------------------------------------------------------------------------------------------------------------------------------------------------------------GTAGAGATGAAATTTTGTTAT-ACCTCTTTCGTATGAGAAACTATGGCACAGGTATAGGTGAAAGCATCCCCTTATGTGATAACTGACGTTGAGGGACGAAGGCTTTTTG-TGCGAACAGGATTAGATACCCCAGTAGTCAAAGCAGAAAATGATGAATGTCAT----------------------------------------AGATTAGATATACAATTTATTCTATAAATGAAAGTGTAAGCATTCCACCTCAAGAGTAATTTGGCAACATTGGAACTGAAATCATTAGACCGTTTCTGAAACCAGTAGTGAAGTATGTTGTTTAATTTGATGATACGCAAAAAACCTTACCACAATTTGAATATTTATATATATCTTTTATTGATTTTTACTAACA--------------------------------------------------TATATGTAGACAAT-------TAAA-ATGATGCTTATTT-----------CTCGTTTGTGAGACTAAGCATCAAAAAAGATAGTATATTTACAAGCGTTGCACGGCTGTCTTCAGTTAATGTCGTGAGATTTTGGTTAGTTCCATTAAATTAACGTAAACCCTTACTTTATTTTT-ATA-------TAAAGTAGTTCTCCGCTATA------------------------------------------------------------------------------------------------------------------------------------------------------------------------------------------------------------------------------------------------------------------------------------------------------------------------------------------------------------------------------------------------------------------------------------------------------------------------------------------------------------------------------------------------
>KP001252.1_Cladonia_rangiferina_isolate_Ahti_62933_small_subunit_ribosomal_RNA_gene,_partial_sequence;_mitochondrial
-------------------------------------------------------------------------------------------------------------------------------------------------------------------------------------------------------------------------------------------------------------------------------------------------------------------------------------------------------------------------------------------------------------------------------------------------------------------------------------------------------------------------------------------------------------------------------------------------------------------------------------------------------------------------------------------------------------------------------------------------------------------------------------------------------------------------------------------------------------------------------------------------------------------------------------------------------------------------------------------------------ATTAGATACCCCAGTAGTCAAAGCAGAAAATGATGAATGTCAT----------------------------------------AGATTAGATATACAATTTATTCTATAAATGAAAGTGTAAGCATTCCACCTCAAGAGTAATTTGGCAACATTGGAACTGAAATCATTAGACCGTTTCTGAAACCAGTAGTGAAGTATGTTGTTTAATTTGATGATACGCAAAAAACCTTACCACAATTTGAATATTTATATATATCTTTTATTGATTTTTACTAACA--------------------------------------------------TATATGTAGACAAT-------TAAA-ATGATGCTTATAT-----------CTCGTTTGTGAGACTAAGCATCAAAAAAGATAATATATTTACAAGCGTTGCACGGCTGTCTTCAGTTAATGTCGCGAGATTTTGGTTAGTTCCATTAAATTAACGTAAACCCTTACTTTATTTTT-ATA-------TAAAGTAGTTCTCCGCTATATTGG-ATATGATAACAGGGACTAAGACAAGT-----------------------------------------------------------------------------------------------------------------------------------------------------------------------------------------------------------------------------------------------------------------------------------------------------------------------------------------------------------------------------------------------------------------------------------------------------------------------------------------------------------------
>MN699318.1_Cladonia_stygia_isolate_Cl-142_small_subunit_ribosomal_RNA_gene,_partial_sequence;_mitochondrial
-------------------------------------------------------------------------------------------------------------------------------------------------------------------------------------------------------------------------------------------------------------------------------------------------------------------------------------------------------------------------------------------------------------------------------------------------------------------------------------------------------------------------------------------------------------------------------------------------AATTTGGAGATGTATAGCAATAGCTGATTGCACCAACAAACAGTTGATGCAAAATTGATTATATCAAATAAAATTCTAGGTAGATTTTTGATAATGACATTGCTTACCTAAGTCTTGACCAAATTACGTGCCAGCAGTCGCGGTAATACGTAAAAGACTAGTGTTATTCATCTTTAATTGGTTTAAAGGGTACCTAGACAGCGAATAAAGCCATTGTAGGGACTGATTCGCTAGAGTTACTTATGAGGGGGTATTAAAGTACTGCAGGTGTAGAGATGAAATTTTGTTATACCTCTTTTCGTATGAGAAACTATGGCACAGGTATAGGTGAAAGCATCCCCTTATGTGATAACTGACGTTGAGGGACGAAGGCTTTGTATCGCGAACAGGATTAGATACCCCAATAGTCAAAGCAGAAAATGATGAATGTCAT----------------------------------------AGATTAGATATACAATTTATTCTATAAATGAAAGTGTAAGCATTCCACCTCAAGAGTAATTTGGCAACATTGGAACTGAAATCATTAGACCGTTTCTGAAACCAGTAGTGAAGTATGTTGTTTAATTTGATGATACGCAAAAAACCTTACCACAATTTGAATATTTATATATATCTTTTATTGATTTTTACTAACA--------------------------------------------------TATATGTAGACAAT-------TAAA-ATGATTCTTATTT-----------CTCGTTTGTGAGACTAAGCATCAAAAAAGATAGTATATTTACAAGCGTTGCACGGCTGTCTTCAGTTAATGTCGTGAGATTTTGGTTAGTTCCATTAAATTAACGTAAACCCTTACTTTATTTTT-ATA-------TAAAGTAGCTCTCCGCTATATTGG-ATATGATAACAGGGACTAAGACACGTCATCATGGCCTGAATATTT-GTGGGGCTATAGACGGTGCCCACCATA------------------------------------------------------------------------------------------------------------------------------------------------------------------------------------------------------------------------------------------------------------------------------------------------------------------------------------------------------------------------------------------------------------------------------------------------------------------
>KT792810.1_Cladonia_rangiferina_voucher_Lendemer_29130_(H)_small_subunit_ribosomal_RNA_gene,_partial_sequence;_mitochondrial
-------------------------------------------------------------------------------------------------------------------------------------------------------------------------------------------------------------------------------------------------------------------------------------------------------------------------------------------------------------------------------------------------------------------------------------------------------------------------------------------------------------------------------------------------------------------------------------------------------------------------------------------------------TTGATTATATCAAATAAAATTCTAGGTAGATTTTTGATAATGACATTGCTTACCTAAGTCTTGACCAAATTACGTGCCAGCAGTCGCGGTAATACGTAAAAGACTAGTGTTATTCATCTTTAATTGGTTTAAAGGGTACCTAGACAGCGAATAAAGCCATTGTAGGGACTGATTCGCTAGAGTTACTTATGAGGGGGTTTTAAAGTACTGCAGGTGTAGAGATGAAATTTTGTTATACCTCTTTTCGTATGAGAAACTATGGCACAGGTATAGGTGAAAGCATCCCCTTATGTGATAACTGACGTTGAGGGACGAAGGCTTTTTG-TGCGAACAGGATTAGATACCCCAGTAGTCAAAGCAGAAAATGATGAATGTCAT----------------------------------------AGATTAGATATACAATTTATTCTATAAATGAAAGTGTAAGCATTCCACCTCAAGAGTAATTTGGCAACATTGGAACTGAAATCATTAGACCGTTTCTGAAACCAGTAGTGAAGTATGTTGTTTAATTTGATGATACGCAAAAAACCTTACCACAATTTGAATATTTATATATATCTTTTATTGATTTTTACTAACA--------------------------------------------------TATATGTAGACAAT-------TAAA-ATGATGCTTATTT-----------CTCGTTTGTGAGACTAAGCATCAAAAAAGATAGTATATTTACAAGCGTTGCACGGCTGTCTTCAGTTAATGTCGTGAGATTTTGGTTAGTTCCATTAAATTAACGTAAACCCTTACTTTATTTTT-ATA-------TAAAGTAGTTCTCCGCTATA------------------------------------------------------------------------------------------------------------------------------------------------------------------------------------------------------------------------------------------------------------------------------------------------------------------------------------------------------------------------------------------------------------------------------------------------------------------------------------------------------------------------------------------------
>KT792811.1_Cladonia_rangiferina_voucher_Cezanne_&_Eichler_7404_(hb_Cezanne-Eichler)_small_subunit_ribosomal_RNA_gene,_partial_sequence;_mitochondrial
-------------------------------------------------------------------------------------------------------------------------------------------------------------------------------------------------------------------------------------------------------------------------------------------------------------------------------------------------------------------------------------------------------------------------------------------------------------------------------------------------------------------------------------------------------------------------------------------------------------------------------------------------------TTGATTATATCAAATAAAATTCTAGGTAGATTTTTGATAATGACATTGCTTACCTAAGTCTTGACCAAATTACGTGCCAGCAGTCGCGGTAATACGTAAAAGACTAGTGTTATTCATCTTTAATTGGTTTAAAGGGTACCTAGACAGCGAATAAAGCCATTGTAGGGACTGATTCGCTAGAGTTACTTATGAGGGGGTTTTAAAGTACTGCAGGTGTAGAGATGAAATTTTGTTATACCTCTTTTCGTATGAGAAACTATGGCACAGGTATAGGTGAAAGCATCCCCTTATGTGATAACTGACGTTGAGGGACGAAGGCTTTTTG-TGCGAACAGGATTAGATACCCCAGTAGTCAAAGCAGAAAATGATGAATGTCAT----------------------------------------AGATTAGATATACAATTTATTCTATAAATGAAAGTGTAAGCATTCCACCTCAAGAGTAATTTGGCAACATTGGAACTGAAATCATTAGACCGTTTCTGAAACCAGTAGTGAAGTATGTTGTTTAATTTGATGATACGCAAAAAACCTTACCACAATTTGAATATTTATATATATCTTTTATTGATTTTTACTAACA--------------------------------------------------TATATGTAGACAAT-------TAAA-ATGATGCTTATTT-----------CTCGTTTGTGAGACTAAGCATCAAAAAAGATAGTATATTTACAAGCGTTGCACGGCTGTCTTCAGTTAATGTCGTGAGATTTTGGTTAGTTCCATTAAATTAACGTAAACCCTTACTTTATTTTT-ATA-------TAAAGTAGTTCTCCGCTATA------------------------------------------------------------------------------------------------------------------------------------------------------------------------------------------------------------------------------------------------------------------------------------------------------------------------------------------------------------------------------------------------------------------------------------------------------------------------------------------------------------------------------------------------
>KT792812.1_Cladonia_rangiferina_voucher_Cezanne_&_Eichler_7798_(hb_Cezanne-Eichler)_small_subunit_ribosomal_RNA_gene,_partial_sequence;_mitochondrial
-------------------------------------------------------------------------------------------------------------------------------------------------------------------------------------------------------------------------------------------------------------------------------------------------------------------------------------------------------------------------------------------------------------------------------------------------------------------------------------------------------------------------------------------------------------------------------------------------------------------------------------------------------TTGATTATATCAAATAAAATTCTAGGTAGATTTTTGATAATGACATTGCTTACCTAAGTCTTGACCAAATTACGTGCCAGCAGTCGCGGTAATACGTAAAAGACTAGTGTTATTCATCTTTAATTGGTTTAAAGGGTACCTAGACAGCGAATAAAGCCATTGTAGGGACTGATTCGCTAGAGTTACTTATGAGGGGGTTTTAAAGTACTGCAGGTGTAGAGATGAAATTTTGTTATACCTCTTTTCGTATGAGAAACTATGGCACAGGTATAGGTGAAAGCATCCCCTTATGTGATAACTGACGTTGAGGGACGAAGGCTTTTTG-TGCGAACAGGATTAGATACCCCAGTAGTCAAAGCAGAAAATGATGAATGTCAT----------------------------------------AGATTAGATATACAATTTATTCTATAAATGAAAGTGTAAGCATTCCACCTCAAGAGTAATTTGGCAACATTGGAACTGAAATCATTAGACCGTTTCTGAAACCAGTAGTGAAGTATGTTGTTTAATTTGATGATACGCAAAAAACCTTACCACAATTTGAATATTTATATATATCTTTTATTGATTTTTACTAACA--------------------------------------------------TATATGTAGACAAT-------TAAA-ATGATGCTTATTT-----------CTCGTTTGTGAGACTAAGCATCAAAAAAGATAGTATATTTACAAGCGTTGCACGGCTGTCTTCAGTTAATGTCGTGAGATTTTGGTTAGTTCCATTAAATTAACGTAAACCCTTACTTTATTTTT-ATA-------TAAAGTAGTTCTCCGCTATA------------------------------------------------------------------------------------------------------------------------------------------------------------------------------------------------------------------------------------------------------------------------------------------------------------------------------------------------------------------------------------------------------------------------------------------------------------------------------------------------------------------------------------------------
>KT792815.1_Cladonia_rangiferina_voucher_von_Brackel_6057_(hb._von_Brackel)_small_subunit_ribosomal_RNA_gene,_partial_sequence;_mitochondrial
-------------------------------------------------------------------------------------------------------------------------------------------------------------------------------------------------------------------------------------------------------------------------------------------------------------------------------------------------------------------------------------------------------------------------------------------------------------------------------------------------------------------------------------------------------------------------------------------------------------------------------------------------------TTGATTATATCAAATAAAATTCTAGGTAGATTTTTGATAATGACATTGCTTACCTAAGTCTTGACCAAATTACGTGCCAGCAGTCGCGGTAATACGTAAAAGACTAGTGTTATTCATCTTTAATTGGTTTAAAGGGTACCTAGACAGCGAATAAAGCCATTGTAGGGACTGATTCGCTAGAGTTACTTATGAGGGGGTTTTAAAGTACTGCAGGTGTAGAGATGAAATTTTGTTATACCTCTTTTCGTATGAGAAACTATGGCACAGGTATAGGTGAAAGCATCCCCTTATGTGATAACTGACGTTGAGGGACGAAGGCTTTTTG-TGCGAACAGGATTAGATACCCCAGTAGTCAAAGCAGAAAATGATGAATGTCAT----------------------------------------AGATTAGATATACAATTTATTCTATAAATGAAAGTGTAAGCATTCCACCTCAAGAGTAATTTGGCAACATTGGAACTGAAATCATTAGACCGTTTCTGAAACCAGTAGTGAAGTATGTTGTTTAATTTGATGATACGCAAAAAACCTTACCACAATTTGAATATTTATATATATCTTTTATTGATTTTTACTAACA--------------------------------------------------TATATGTAGACAAT-------TAAA-ATGATGCTTATTT-----------CTCGTTTGTGAGACTAAGCATCAAAAAAGATAGTATATTTACAAGCGTTGCACGGCTGTCTTCAGTTAATGTCGTGAGATTTTGGTTAGTTCCATTAAATTAACGTAAACCCTTACTTTATTTTT-ATA-------TAAAGTAGTTCTCCGCTATA------------------------------------------------------------------------------------------------------------------------------------------------------------------------------------------------------------------------------------------------------------------------------------------------------------------------------------------------------------------------------------------------------------------------------------------------------------------------------------------------------------------------------------------------
>KT792813.1_Cladonia_rangiferina_voucher_von_Brackel_5569_(hb._von_Brackel)_small_subunit_ribosomal_RNA_gene,_partial_sequence;_mitochondrial
------------------------------------------------------------------------------------------------------------------------------------------------------------------------------------------------------------------------------------------------------------------------------------------------------------------------------------------------------------------------------------------------------------------------------------------------------------------------------------------------------------------------------------------------------------------------------------------------------------------------------------------------------------------AAATAAAATTCTAGGTAGATTTTTGATAATGACATTGCTTACCTAAGTCTTGACCAAATTACGTGCCAGCAGTCGCGGTAATACGTAAAAGACTAGTGTTATTCATCTTTAATTGGTTTAAAGGGTACCTAGACAGCGAATAAAGCCATTGTAGGGACTGATTCGCTAGAGTTACTTATGAGGGGGTTTTAAAGTACTGCAGGTGTAGAGATGAAATTTTGTTATACCTCTTTTCGTATGAGAAACTATGGCACAGGTATAGGTGAAAGCATCCCCTTATGTGATAACTGACGTTGAGGGACGAAGGCTTTTTG-TGCGAACAGGATTAGATACCCCAGTAGTCAAAGCAGAAAATGATGAATGTCAT----------------------------------------AGATTAGATATACAATTTATTCTATAAATGAAAGTGTAAGCATTCCACCTCAAGAGTAATTTGGCAACATTGGAACTGAAATCATTAGACCGTTTCTGAAACCAGTAGTGAAGTATGTTGTTTAATTTGATGATACGCAAAAAACCTTACCACAATTTGAATATTTATATATATCTTTTATTGATTTTTACTAACA--------------------------------------------------TATATGTAGACAAT-------TAAA-ATGATGCTTATTT-----------CTCGTTTGTGAGACTAAGCATCAAAAAAGATAGTATATTTACAAGCGTTGCACGGCTGTCTTCAGTTAATGTCGTGAGATTTTGGTTAGTTCCATTAAATTAACGTAAACCCTTACTTTATTTTT-ATA-------TAAAGTAGTTCTCCGCTATA------------------------------------------------------------------------------------------------------------------------------------------------------------------------------------------------------------------------------------------------------------------------------------------------------------------------------------------------------------------------------------------------------------------------------------------------------------------------------------------------------------------------------------------------
>KT792818.1_Cladonia_stygia_voucher_Haikonen_29325_(H)_small_subunit_ribosomal_RNA_gene,_partial_sequence;_mitochondrial
-------------------------------------------------------------------------------------------------------------------------------------------------------------------------------------------------------------------------------------------------------------------------------------------------------------------------------------------------------------------------------------------------------------------------------------------------------------------------------------------------------------------------------------------------------------------------------------------------------------------------------------------------------TTGATTATATCAAATAAAATTCTAGGTAGATTTTTGATAATGACATTGCTTA-CTAAGTCTTGACCAAATTACGTGCCAGCAGTCGCGGTAATACGTAAAAGACTAGTGTTATTCATCTTTAATTGGTTTAAAGGGTACCTAGACAGCGAATAAAGCCATTGTAGGGACTGATTCGCTAGAGTTACTTATGAGGGGGTATTAAAGTACTGCAGGTGTAGAGATGAAATTTTGTTATACCTCTTTTCGTATGAGAAACTATGGCACAGGTATAGGTGAAAGCATCCCCTTATGTGATAACTGACGTTGAGGGACGAAGGCTTTGTA-TGCGAACAGGATTAGATACCCCAATAGTCAAAGCAGAAAATGATGAATGTCAT----------------------------------------AGATTAGATATACAATTTATTCTATAAATGAAAGTGTAAGCATTCCACCTCAAGAGTAATTTGGCAACATTGGAACTGAAATCATTAGACCGTTTCTGAAACCAGTAGTGAAGTATGTTGTTTAATTTGATGATACGCAAAAAACCTTACCACAATTTGAATATTTATATATATCTTTTATTGATTTTTACTAACA--------------------------------------------------TATATGTAGACAAT-------TAAA-ATGATGCTTATTT-----------CTCGTTTGTGAGACTAAGCATCAAAAAAGATAGTATATTTACAAGCGTTGCACGGCTGTCTTCAGTTAATGTCGTGAGATTTTGGTTAGTTCCATTAAATTAACGTAAACCCTTACTTTATTTTT-ATA-------TAAAGTAGTTCTCCGCTATA------------------------------------------------------------------------------------------------------------------------------------------------------------------------------------------------------------------------------------------------------------------------------------------------------------------------------------------------------------------------------------------------------------------------------------------------------------------------------------------------------------------------------------------------
>KT792816.1_Cladonia_rangiferina_voucher_Cezanne_&_Eichler_9402_(hb_Cezanne-Eichler)_small_subunit_ribosomal_RNA_gene,_partial_sequence;_mitochondrial
-------------------------------------------------------------------------------------------------------------------------------------------------------------------------------------------------------------------------------------------------------------------------------------------------------------------------------------------------------------------------------------------------------------------------------------------------------------------------------------------------------------------------------------------------------------------------------------------------------------------------------------------------------TTGATTATATCAAATAAAATTCTAGGTAGATTTTTGATAATGACATTGCTTA-CTAAGTCTTGACCAAATTACGTGCCAGCAGTCGCGGTAATACGTAAAAGACTAGTGTTATTCATCTTTAATTGGTTTAAAGGGTACCTAGACAGCGAATAAAGCCATTGTAGGGACTGATTCGCTAGAGTTACTTATGAGGGGGTTTTAAAGTACTGCAGGTGTAGAGATGAAATTTTGTTATACCTCTTTTCGTATGAGAAACTATGGCACAGGTATAGGTGAAAGCATCCCCTTATGTGATAACTGACGTTGAGGGACGAAGGCTTTTTGTCGCGAACAGGATTAGATACCCCAGTAGTCAAAGCAGAAAATGATGAATGTCAT----------------------------------------AGATTAGATATACAATTTATTCTATAAATGAAAGTGTAAGCATTCCACCTCAAGAGTAATTTGGCAACATTGGAACTGAAATCATTAGACCGTTTCTGAAACCAGTAGTGAAGTATGTTGTTTAATTTGATGATACGCAAAAAACCTTACCACAATTTGAATATTTATATATATCTTTTATTGATTTTTACTAACA--------------------------------------------------TATATGTAGACAAT-------TAAA-ATGATGCTTATTT-----------CTCGTTTGTGAGACTAAGCATCAAAAAAGATAGTATATTTACAAGCGTTGCACGGCTGTCTTCAGTTAATGTCGTGAGATTTTGGTTAGTTCCATTAAATTAACGTAAACCCTTACTTTATTTTT-ATA-------TAAAGTAGTTCTCCGCTATA------------------------------------------------------------------------------------------------------------------------------------------------------------------------------------------------------------------------------------------------------------------------------------------------------------------------------------------------------------------------------------------------------------------------------------------------------------------------------------------------------------------------------------------------
>KT792817.1_Cladonia_stygia_voucher_Lendemer_27782_(H)_small_subunit_ribosomal_RNA_gene,_partial_sequence;_mitochondrial
-------------------------------------------------------------------------------------------------------------------------------------------------------------------------------------------------------------------------------------------------------------------------------------------------------------------------------------------------------------------------------------------------------------------------------------------------------------------------------------------------------------------------------------------------------------------------------------------------------------------------------------------------------TTGATTATATCAAATAAAATTCTAGGTAGATTTTTGATAATGACATTGCTTACCTAAGTCTTGACCAAATTACGTGCCAGCAGTCGCGGTAATACGTAAAAGACTAGTGTTATTCATCTTTAATTGGTTTAAAGGGTACCTAGACAGCGAATAAAGCCATTGTAGGGACTGATTCGCTAGAGTTACTTATGAGGGGGTATTAAAGTACTGCAGGTGTAGAGATGAAATTTTGTTATACCTCTTTTCGTATGAGAAACTATGGCACAGGTATAGGTGAAAGCATCCCCTTATGTGATAACTGACGTTGAGGGACGAAGGCTTTGTA-TGCGAACAGGATTAGATACCCCAATAGTCAAAGCAGAAAATGATGAATGTCAT----------------------------------------AGATTAGATATACAATTTATTCTATAAATGAAAGTGTAAGCATTCCACCTCAAGAGTAATTTGGCAACATTGGAACTGAAATCATTAGACCGTTTCTGAAACCAGTAGTGAAGTATGTTGTTTAATTTGATGATACGCAAAAAACCTTACCACAATTTGAATATTTATATATATCTTTTATTGATTTTTACTAACA--------------------------------------------------TATATGTAGACAAT-------TAAA-ATGATGCTTATTT-----------CTCGTTTGTGAGACTAAGCATCAAAAAAGATAGTATATTTACAAGCGTTGCACGGCTGTCTTCAGTTAATGTCGTGAGATTTTGGTTAGTTCCATTAAATTAACGTAAACCCTTACTTTATTTTT-ATA-------TAAAGTAGTTCTCCGCTATA------------------------------------------------------------------------------------------------------------------------------------------------------------------------------------------------------------------------------------------------------------------------------------------------------------------------------------------------------------------------------------------------------------------------------------------------------------------------------------------------------------------------------------------------
>KT792819.1_Cladonia_stygia_voucher_Ahti_72074_(H)_small_subunit_ribosomal_RNA_gene,_partial_sequence;_mitochondrial
-------------------------------------------------------------------------------------------------------------------------------------------------------------------------------------------------------------------------------------------------------------------------------------------------------------------------------------------------------------------------------------------------------------------------------------------------------------------------------------------------------------------------------------------------------------------------------------------------------------------------------------------------------TTGATTATATCAAATAAAATTCTAGGTAGATTTTTGATAATGACATTGCTTACCTAAGTCTTGACCAAATTACGTGCCAGCAGTCGCGGTAATACGTAAAAGACTAGTGTTATTCATCTTTAATTGGTTTAAAGGGTACCTAGACAGCGAATAAAGCCATTGTAGGGACTGATTCGCTAGAGTTACTTATGAGGGGGTATTAAAGTACTGCAGGTGTAGAGATGAAATTTTGTTATACCTCTTTTCGTATGAGAAACTATGGCACAGGTATAGGTGAAAGCATCCCCTTATGTGATAACTGACGTTGAGGGACGAAGGCTTTGTA-TGCGAACAGGATTAGATACCCCAATAGTCAAAGCAGAAAATGATGAATGTCAT----------------------------------------AGATTAGATATACAATTTATTCTATAAATGAAAGTGTAAGCATTCCACCTCAAGAGTAATTTGGCAACATTGGAACTGAAATCATTAGACCGTTTCTGAAACCAGTAGTGAAGTATGTTGTTTAATTTGATGATACGCAAAAAACCTTACCACAATTTGAATATTTATATATATCTTTTATTGATTTTTACTAACA--------------------------------------------------TATATGTAGACAAT-------TAAA-ATGATGCTTATTT-----------CTCGTTTGTGAGACTAAGCATCAAAAAAGATAGTATATTTACAAGCGTTGCACGGCTGTCTTCAGTTAATGTCGTGAGATTTTGGTTAGTTCCATTAAATTAACGTAAACCCTTACTTTATTTTT-ATA-------TAAAGTAGTTCTCCGCTATA------------------------------------------------------------------------------------------------------------------------------------------------------------------------------------------------------------------------------------------------------------------------------------------------------------------------------------------------------------------------------------------------------------------------------------------------------------------------------------------------------------------------------------------------
>KT792820.1_Cladonia_stygia_voucher_M.-L._Hohmann_1159_(hb._Hohmann)_small_subunit_ribosomal_RNA_gene,_partial_sequence;_mitochondrial
-------------------------------------------------------------------------------------------------------------------------------------------------------------------------------------------------------------------------------------------------------------------------------------------------------------------------------------------------------------------------------------------------------------------------------------------------------------------------------------------------------------------------------------------------------------------------------------------------------------------------------------------------------TTGATTATATCAAATAAAATTCTAGGTAGATTTTTGATAATGACATTGCTTACCTAAGTCTTGACCAAATTACGTGCCAGCAGTCGCGGTAATACGTAAAAGACTAGTGTTATTCATCTTTAATTGGTTTAAAGGGTACCTAGACAGCGAATAAAGCCATTGTAGGGACTGATTCGCTAGAGTTACTTATGAGGGGGTATTAAAGTACTGCAGGTGTAGAGATGAAATTTTGTTATACCTCTTTTCGTATGAGAAACTATGGCACAGGTATAGGTGAAAGCATCCCCTTATGTGATAACTGACGTTGAGGGACGAAGGCTTTGTA-TGCGAACAGGATTAGATACCCCAATAGTCAAAGCAGAAAATGATGAATGTCAT----------------------------------------AGATTAGATATACAATTTATTCTATAAATGAAAGTGTAAGCATTCCACCTCAAGAGTAATTTGGCAACATTGGAACTGAAATCATTAGACCGTTTCTGAAACCAGTAGTGAAGTATGTTGTTTAATTTGATGATACGCAAAAAACCTTACCACAATTTGAATATTTATATATATCTTTTATTGATTTTTACTAACA--------------------------------------------------TATATGTAGACAAT-------TAAA-ATGATGCTTATTT-----------CTCGTTTGTGAGACTAAGCATCAAAAAAGATAGTATATTTACAAGCGTTGCACGGCTGTCTTCAGTTAATGTCGTGAGATTTTGGTTAGTTCCATTAAATTAACGTAAACCCTTACTTTATTTTT-ATA-------TAAAGTAGTTCTCCGCTATA------------------------------------------------------------------------------------------------------------------------------------------------------------------------------------------------------------------------------------------------------------------------------------------------------------------------------------------------------------------------------------------------------------------------------------------------------------------------------------------------------------------------------------------------
>Cladonia_rangiferina_KY460674
----------------------------------------------------------------------------------------------------AAATAAGTTGAGTTTGATGATGGCTCTGAGTGAACGCTGTCCAAATGCTTGACACATGCTAATCGTACGACTTCGCTCATTTTTTC------------------------------------------------------------------------------------------------------AAAAAATGAGCGAAGTAGTGGTGTACAGGTGAGTATAAGATAACGTGACCGCCTTGGAGTAAGGAGAAAGATCCCTTATATTAATAAAGAAACTAAGGTTTCGCTCTTAGAAGC-----ATGTATCTCGTGTAGTTGTAGTAGTTAAAGTAGTGGTTTAACTAGCCTTTTACAC--GTAGT--CGAAACTGAAAGGTTGATCGATCACAGTGGGACTGAACAAATCCCA--CGATTATTATCACAGCAGTGAGGAATATTGGTCAATAGCCTAACGGCTGAACCAGCAATTTGGAAGAATGTATAGCAATAGCTGATTGCACCAACAAACAGTTGATGCAAAATTGATTATATCAAATAAAATTCTAGGTAGATTTTTGATAATGACATTGCTTACCTAAGTCTTGACCAAATTACGTGCCAGCAGTCGCGGTAATACGTAAAAGACTAGTGTTATTCATCTTTAATTGGTTTAAAGGGTACCTAGACAGCGAATAAAGCCATTGTAGGGACTGATTCGCTAGAGTTACTTATGAGGGGGTTTTAAAGTACTGCAGGTGTAGAGATGAAATTTTGTTATACCTCTTTTCGTATGAGAAACTATGGCACAGGTATAGGTGAAAGCATCCCCTTATGTGATAACTGACGTTGAGGGACGAAGGCTTTTTGTCGCGAACAGGATTAGATACCCCAGTAGTCAAAGCAGAAAATGATGAATGTCAT----------------------------------------AGATTAGATATACAATTTATTCTATAAATGAAAGTGTAAGCATTCCACCTCAAGAGTAATTTGGCAACATTGGAACTGAAATCATTAGACCGTTTCTGAAACCAGTAGTGAAGTATGTTGTTTAATTTGATGATACGCAAAAAACCTTACCACAATTTGAATATTTATATATATATTTTATTGATTTTTACTAACA--------------------------------------------------TATATGTAGACAAT-------TAAA-ATGATGCTTATTT-----------CTCGTTTGTGAGACTAAGCATCAAAAAAGATAGTATATTTACAAGCGTTGCACGGCTGTCTTCAGTTAATGTCGTGAGATTTTGGTTAGTTCCATTAAATTAACGTAAACCCTTACTTTATTTTT-ATA-------TAAAGTAGTTCTCCGCTATATTGG-ATATGATAACAGGGACTAAGACAAGTCATCATGGCCTGAATATTG-TGGGC-TATAGACGTGCCACATAAACCTTACAAAAGGATGTGAAATTGTGAAATTGAGCTAATCCTCCAAAAATGGATAAAC-ATTTAATGGATTGCAGTCTGTAACTCGACTGCGTGAAAAAGGAATTACTAGTAATCGTGTATAAGTACGGCACGGTGAATCTAATCTCAGATAGGTACTAACTACTCGTCAGGCGCTGAAAAAAGTATGTGCAATAAGTTTGGCTAGTGCTTATTTAAATTTTGGACGA----------TCTTGTCCAAAAACTTAGGCATGTTGTCTTCGTATGCGTGACTTTAATTAGTGTTAAGTCGAAATACGGTTCGTGTAGTGGAAATTGCACGGGATTTATGTATATTAAAA---------------------------------------------------------------------------------------------------------
>KJ766373.1_Cladonia_rotundata_isolate_AFTOL-ID_4933_small_subunit_ribosomal_RNA_gene,_partial_sequence;_mitochondrial
------------------------------------------------------------------------------------------------------------------------------------------------------------------------------------------------------------------------------------------------------------------------------------------------------------------------------------------------------------------------CCCTTATATTAATAAAGAAACTAAGGTTTCGCTCTTAGAAGC-----ATGTATCTCGTGTAGTTGTAGTAGTTAAAGTAGTGGTTTAACTAGCCTTTTACAC--GTAGT--CGAAACTGAAAGGTTGATCGATCACAGTGGGACTGAACAAATCCCA--CGATTATTATCACAGCAGTGAGGAATATTGGTCAATAGCCTAACGGCTGAACCAGCAATTTGGAAGAATGTATAGCAATAGCTGATTGCACCAACAAACAGTTGATGCAAAATTGATTATATCAAATAAAATTCTAGGTAGATTTTTGATAATGACATTGCTTACCTAAGTCTTGACCAAATTACGTGCCAGCAGTCGCGGTAATACGTAAAAGACTAGTGTTATTCATCTTTAATTGGTTTAAAGGGTACCTAGACAGCGAATAAAGCCATTGTAGGGACTGATTCGCTAGAGTTACTTATGAGGGGGTTTTAAAGTACTGCAGGTGTAGAGATGAAATTTTGTTATACCTCTTTTCGTATGAGAAACTATGGCACAGGTATAGGTGAAAGCATCCCCTTATGTGATAACTGACGTTGAGGGACGAAGGCTTTTTGTCGCGAACAGGATTAGATACCCCAGTAGTCAAAGCAGAAAATGATGAATGTCAT----------------------------------------AGATTAGATATACAATTTATTCTATAAATGAAAGTGTAAGCATTCCACCTCAAGAGTAATTTGGCAACATTGGAACTGAAATCATTAGACCGTTTCTGAAACCAGTAGTGAAGTATGTTGTTTAATTTGATGATACGCAAAAAACCTTACCACAATTTGAATATTTATATATATCTTTTATTGATTTTTACTAACA--------------------------------------------------TATATGTAGACAAT-------TAAA-ATGATGCTTATTT-----------CTCGTTTGTGAGACTAAGCATCAAAAAAGATAGTATATTTACAAGCGTTGCACGGCTGTCTTCAGTTAATGTCGTGAGATTTTGGTTAGTTCCATTAAATTAACGTAAACCCTTACTTTATTTTT-ATA-------TAAAGTAGTTCTCCGCTATATTGG-ATA----------------------------------------------------------------------------------------------------------------------------------------------------------------------------------------------------------------------------------------------------------------------------------------------------------------------------------------------------------------------------------------------------------------------------------------------------------------------------------------------------------------------------------------
>KP001236.1_Cladonia_subtenuis_isolate_Lendemer_22118_small_subunit_ribosomal_RNA_gene,_partial_sequence;_mitochondrial
-------------------------------------------------------------------------------------------------------------------------------------------------------------------------------------------------------------------------------------------------------------------------------------------------------------------------------------------------------------------------------------------------------------------------------------------------------------------------------------------------------------------------------------------------------------------------------------------------------------------------------------------------------------------------------------------------------------------------------------------------------------------------------------------------------------------------------------------------------------------------------------------------------------------------------------------------------------------------------------------------------ATTAGATACCCCAGTAGTCAAAGCAGAAAATGATGAATGTCAT----------------------------------------AGATTAGATATACAATTTATTCTATAAATGAAAGTGTAAGCATTCCACCTCAAGAGTAATTTGGCAACATTGGAACTGAAATCATTAGACCGTTTCTGAAACCAGTAGTGAAGTATGTTGTTTAATTTGATGATACGCAAAAAACCTTACCACAATTTGAATATTTATATATATCTTTTATTGATTTTTACTAACA--------------------------------------------------TATATGTAGACAAT-------TAAA-ATGATGCTTATCT-----------CTAGTTTGTGAGACTAAGCATCAAAAAAGATAGTATATTTACAAGCGTTGCACGGCTGTCTTCAGTTAATGTCGTGAGATTTTGGTTAGTTCCATTAAATTAACGTAAACCCTTACTTTATTTCT-ATA-------TAAAGTAGTTCTCCGCTATATTGG-ATATGATAACAGGGACTAAGACAAG------------------------------------------------------------------------------------------------------------------------------------------------------------------------------------------------------------------------------------------------------------------------------------------------------------------------------------------------------------------------------------------------------------------------------------------------------------------------------------------------------------------
>KP001237.1_Cladonia_subtenuis_isolate_Lendemer_21941_small_subunit_ribosomal_RNA_gene,_partial_sequence;_mitochondrial
-------------------------------------------------------------------------------------------------------------------------------------------------------------------------------------------------------------------------------------------------------------------------------------------------------------------------------------------------------------------------------------------------------------------------------------------------------------------------------------------------------------------------------------------------------------------------------------------------------------------------------------------------------------------------------------------------------------------------------------------------------------------------------------------------------------------------------------------------------------------------------------------------------------------------------------------------------------------------------------------------------ATTAGATACCCCAGTAGTCAAAGCAGAAAATGATGAATGTCAT----------------------------------------AGATTAGATATACAATTTATTCTATAAATGAAAGTGTAAGCATTCCACCTCAAGAGTAATTTGGCAACATTGGAACTGAAATCATTAGACCGTTTCTGAAACCAGTAGTGAAGTATGTTGTTTAATTTGATGATACGCAAAAAACCTTACCACAATTTGAATATTTATATATATCTTTTATTGATTTTTACTAACA--------------------------------------------------TATATGTAGACAAT-------TAAA-ATGATGCTTATCT-----------CTAGTTTGTGAGACTAAGCATCAAAAAAGATAGTATATTTACAAGCGTTGCACGGCTGTCTTCAGTTAATGTCGTGAGATTTTGGTTAGTTCCATTAAATTAACGTAAACCCTTACTTTATTTCT-ATA-------TAAAGTAGTTCTCCGCTATATTGG-ATATGATAACAGGGACTAAGACAAG------------------------------------------------------------------------------------------------------------------------------------------------------------------------------------------------------------------------------------------------------------------------------------------------------------------------------------------------------------------------------------------------------------------------------------------------------------------------------------------------------------------
>KJ766374.1_Cladonia_stygia_isolate_AFTOL-ID_4940_small_subunit_ribosomal_RNA_gene,_partial_sequence;_mitochondrial
--------------------------------------------------------------------------------------------------------------------------------------------------------------------------------------------------------------------------------------------------------------------------------------------------------------------------------------------------------------------AGATCCCTTATATTAATAAAGAAACTAAGGTTTCGCTCTTAGAAGC-----ATGTATCTCGTGTAGTTGTAGTAGTTAAAGTAGTGGTTTAACTAGCCTTTTACAC--GTAGT--CGAAACTGAAAGGTTGATCGATCACAGTGGGACTGAACAAATCCCA--CGATTATTATCACAGCAGTGAGGAATATTGGTCAATAGCCTAACGGCTGAACCAGCAATTTGGAAGAATGTATAGCAATAGCTGATTGCACCAACAAACAGTTGATGCAAAATTGATTATATCAAATAAAATTCTAGGTAGATTTTTGATAATGACATTGCTTACCTAAGTCTTGACCAAATTACGTGCCAGCAGTCGCGGTAATACGTAAAAGACTAGTGTTATTCATCTTTAATTGGTTTAAAGGGTACCTAGACAGCGAATAAAGCCATTGTAGGGACTGATTCGCTAGAGTTACTTATGAGGGGGTATTAAAGTACTGCAGGTGTAGAGATGAAATTTTGTTATACCTCTTTTCGTATGAGAAACTATGGCACAGGTATAGGTGAAAGCATCCCCTTATGTGATAACTGACGTTGAGGGACGAAGGCTTTGTATCGCGAACAGGATTAGATACCCCAATAGTCAAAGCAGAAAATGATGAATGTCAT----------------------------------------AGATTAGATATACAATTTATTCTATAAATGAAAGTGTAAGCATTCCACCTCAAGAGTAATTTGGCAACATTGGAACTGAAATCATTAGACCGTTTCTGAAACCAGTAGTGAAGTATGTTGTTTAATTTGATGATACGCAAAAAACCTTACCACAATTTGAATATTTATATATATCTTTTATTGATTTTTACTAACA--------------------------------------------------TATATGTAGACAAT-------TAAA-ATGATGCTTATTT-----------CTCGTTTGTGAGACTAAGCATCAAAAAAGATAGTATATTTACAAGCGTTGCACGGCTGTCTTCAGTTAATGTCGTGAGATTTTGGTTAGTTCCATTAAATTAACGTAAACCCTTACTTTATTTTT-ATA-------TAAAGTAGTTCTCCGCTATATTGG-ATATGATAA----------------------------------------------------------------------------------------------------------------------------------------------------------------------------------------------------------------------------------------------------------------------------------------------------------------------------------------------------------------------------------------------------------------------------------------------------------------------------------------------------------------------------------
>KP001248.1_Cladonia_stygia_isolate_Normore_9465_small_subunit_ribosomal_RNA_gene,_partial_sequence;_mitochondrial
-------------------------------------------------------------------------------------------------------------------------------------------------------------------------------------------------------------------------------------------------------------------------------------------------------------------------------------------------------------------------------------------------------------------------------------------------------------------------------------------------------------------------------------------------------------------------------------------------------------------------------------------------------------------------------------------------------------------------------------------------------------------------------------------------------------------------------------------------------------------------------------------------------------------------------------------------------------------------------------------------------ATTAGATACCCCAATAGTCAAAGCAGAAAATGATGAATGTCAT----------------------------------------AGATTAGATATACAATTTATTCTATAAATGAAAGTGTAAGCATTCCACCTCAAGAGTAATTTGGCAACATTGGAACTGAAATCATTAGACCGTTTCTGAAACCAGTAGTGAAGTATGTTGTTTAATTTGATGATACGCAAAAAACCTTACCACAATTTGAATATTTATATATATCTTTTATTGATTTTTACTAACA--------------------------------------------------TATATGTAGACAAT-------TAAA-ATGATGCTTATTT-----------CTCGTTTGTGAGACTAAGCATCAAAAAAGATAGTATATTTACAAGCGTTGCACGGCTGTCTTCAGTTAATGTCGTGAGATTTTGGTTAGTTCCATTAAATTAACGTAAACCCTTACTTTATTTTT-ATA-------TAAAGTAGTTCTCCGCTATATTGG-ATATGATAACAGGGACTAAGACAAGT-----------------------------------------------------------------------------------------------------------------------------------------------------------------------------------------------------------------------------------------------------------------------------------------------------------------------------------------------------------------------------------------------------------------------------------------------------------------------------------------------------------------
>KP001249.1_Cladonia_stygia_isolate_Normore_9466_small_subunit_ribosomal_RNA_gene,_partial_sequence;_mitochondrial
-------------------------------------------------------------------------------------------------------------------------------------------------------------------------------------------------------------------------------------------------------------------------------------------------------------------------------------------------------------------------------------------------------------------------------------------------------------------------------------------------------------------------------------------------------------------------------------------------------------------------------------------------------------------------------------------------------------------------------------------------------------------------------------------------------------------------------------------------------------------------------------------------------------------------------------------------------------------------------------------------------ATTAGATACCCCAATAGTCAAAGCAGAAAATGATGAATGTCAT----------------------------------------AGATTAGATATACAATTTATTCTATAAATGAAAGTGTAAGCATTCCACCTCAAGAGTAATTTGGCAACATTGGAACTGAAATCATTAGACCGTTTCTGAAACCAGTAGTGAAGTATGTTGTTTAATTTGATGATACGCAAAAAACCTTACCACAATTTGAATATTTATATATATCTTTTATTGATTTTTACTAACA--------------------------------------------------TATATGTAGACAAT-------TAAA-ATGATGCTTATTT-----------CTCGTTTGTGAGACTAAGCATCAAAAAAGATAGTATATTTACAAGCGTTGCACGGCTGTCTTCAGTTAATGTCGTGAGATTTTGGTTAGTTCCATTAAATTAACGTAAACCCTTACTTTATTTTT-ATA-------TAAAGTAGTTCTCCGCTATATTGG-ATATGATAACAGGGACTAAGACAAGT-----------------------------------------------------------------------------------------------------------------------------------------------------------------------------------------------------------------------------------------------------------------------------------------------------------------------------------------------------------------------------------------------------------------------------------------------------------------------------------------------------------------
>AY300881.1_Cladonia_rangiferina_small_subunit_ribosomal_RNA_gene,_partial_sequence;_mitochondrial
------------------------------------------------------------------------------------------------------------------------------------------------------------------------------------------------------------------------------------------------------------------------------------------------------------------------------------------------------------------------------------------------------------------------------------------------------------------------------------------------------------------------------------------------TTTTAGCAGTGAGGAATATTGGTCAATAGCCTAACGGCTGAACCAGCAATTTGGAAGAATGTATAGCAATAGCTGATTGCACCAACAAACAGTTGATGCAAAATTGATTATATCAAATAAAATTCTAGGTAGATTTTTGATAATGACATTGCTTACCTAAGTCTTGACCAAATTACGTGCCAGCAGTCGCGGTAATACGTAAAAGACTAGTGTTATTCATCTTTAATTGGTTTAAAGGGTACCTAGACAGCGAATAAAGCCATTGTAGGGACTGATTCGCTAGAGTTACTTATGAGGGGGTTTTAAAGTACTGCAGGTGTAGAGATGAAATTTTGTTATACCTCTTTTCGTATGAGAAACTATGGCACAGGTATAGGTGAAAGCATCCCCTTATGTGATAACTGACGTTGAGGGACGAAGGCTTTTTGTCGCGAACAGGATTAGATACCCCAGTAGTCAAAGCAGAAAATGATGAATGTCAT----------------------------------------AGATTAGATATACAATTTATTCTATAAATGAAAGTGTAAGCATTCCACCTCAAGAGTAATTTGGCAACATTGGAACTGAAATCATTAGACCGTTTCTGAAACCAGTAGTGAAGTATGTTGTTTAATTTGATGATACGCAAAAAACCTTACCACAATTTGAATATTTATATATATCTTTTATTGATTTTTACTAACA--------------------------------------------------TATATGTAGACAAT-------TAAA-ATGATGCTTATTT-----------CTCGTTTGTGAGACTAAGCATCAAAAAAGATAGTATATTTACAAGCGTTGCACGGCTGTCTTCAGTTAATGTCGTGAGATTTTGGTTAGTTCCATTAAATTAACGTAAACCCTTACTTTATTTTT-ATA-------TAAAGTAGTTCTCCGCTATATTGG-ATATGATAACAGGGACTAAGACAAGTCATCATGGCCTGAATATTG-GTGGGCTATAGACGTGCCACATAAA--------------------------------------------------------------------------------------------------------------------------------------------------------------------------------------------------------------------------------------------------------------------------------------------------------------------------------------------------------------------------------------------------------------------------------------------------------------------
>KP001250.1_Cladonia_stygia_isolate_Normore_8811_small_subunit_ribosomal_RNA_gene,_partial_sequence;_mitochondrial
-------------------------------------------------------------------------------------------------------------------------------------------------------------------------------------------------------------------------------------------------------------------------------------------------------------------------------------------------------------------------------------------------------------------------------------------------------------------------------------------------------------------------------------------------------------------------------------------------------------------------------------------------------------------------------------------------------------------------------------------------------------------------------------------------------------------------------------------------------------------------------------------------------------------------------------------------------------------------------------------------------ATTAGATACCCCAGTAGTCAAAGCAGAAAATGATGAATGTCAT----------------------------------------AGATTAGATATACAATTTATTCTATAAATGAAAGTGTAAGCATTCCACCTCAAGAGTAATTTGGCAACATTGGAACTGAAATCATTAGACCGTTTCTGAAACCAGTAGTGAAGTATGTTGTTTAATTTGATGATACGCAAAAAACCTTACCACAATTTGAATATTTATATATATCTTTTATTGATTTTTACTAACA--------------------------------------------------TATATGTAGACAAT-------TAAA-ATGATGCTTATTT-----------CTCGTTTGTGAGACTAAGCATCAAAAAAGATAGTATATTTACAAGCGTTGCACGGCTGTCTTCAGTTAATGTCGTGAGATTTTGGTTAGTTCCATTAAATTAACGTAAACCCTTACTTTATTTTT-ATA-------TAAAGTAGTTCTCCGCTATATTGG-ATATGATAACAGGGACTAAGACAAGT-----------------------------------------------------------------------------------------------------------------------------------------------------------------------------------------------------------------------------------------------------------------------------------------------------------------------------------------------------------------------------------------------------------------------------------------------------------------------------------------------------------------
>KP001251.1_Cladonia_rangiferina_isolate_Normore_5278_small_subunit_ribosomal_RNA_gene,_partial_sequence;_mitochondrial
-------------------------------------------------------------------------------------------------------------------------------------------------------------------------------------------------------------------------------------------------------------------------------------------------------------------------------------------------------------------------------------------------------------------------------------------------------------------------------------------------------------------------------------------------------------------------------------------------------------------------------------------------------------------------------------------------------------------------------------------------------------------------------------------------------------------------------------------------------------------------------------------------------------------------------------------------------------------------------------------------------ATTAGATACCCCAGTAGTCAAAGCAGAAAATGATGAATGTCAT----------------------------------------AGATTAGATATACAATTTATTCTATAAATGAAAGTGTAAGCATTCCACCTCAAGAGTAATTTGGCAACATTGGAACTGAAATCATTAGACCGTTTCTGAAACCAGTAGTGAAGTATGTTGTTTAATTTGATGATACGCAAAAAACCTTACCACAATTTGAATATTTATATATATCTTTTATTGATTTTTACTAACA--------------------------------------------------TATATGTAGACAAT-------TAAA-ATGATGCTTATTT-----------CTCGTTTGTGAGACTAAGCATCAAAAAAGATAGTATATTTACAAGCGTTGCACGGCTGTCTTCAGTTAATGTCGTGAGATTTTGGTTAGTTCCATTAAATTAACGTAAACCCTTACTTTATTTTT-ATA-------TAAAGTAGTTCTCCGCTATATTGG-ATATGATAACAGGGACTAAGACAAGT-----------------------------------------------------------------------------------------------------------------------------------------------------------------------------------------------------------------------------------------------------------------------------------------------------------------------------------------------------------------------------------------------------------------------------------------------------------------------------------------------------------------
>KP001245.1_Cladonia_ciliata_var._tenuis_isolate_Burgaz_s.n._2_small_subunit_ribosomal_RNA_gene,_partial_sequence;_mitochondrial
-------------------------------------------------------------------------------------------------------------------------------------------------------------------------------------------------------------------------------------------------------------------------------------------------------------------------------------------------------------------------------------------------------------------------------------------------------------------------------------------------------------------------------------------------------------------------------------------------------------------------------------------------------------------------------------------------------------------------------------------------------------------------------------------------------------------------------------------------------------------------------------------------------------------------------------------------------------------------------------------------------ATTAGATACCCCAGTAGTCAAAGCAGAAAATGATGAATGTCAT----------------------------------------AGATTAGATATACAATTTATTCTATAAATGAAAGTGTAAGCATTCCACCTCAAGAGTAATTTGGCAACATTGGAACTGAAATCATTAGACCGTTTCTGAAACCAGTAGTGAAGTATGTTGTTTAATTTGATGATACGCAAAAAACCTTACCACAATTTGAATATTTATATATATCTTTTATTGATTTTTACTAACA--------------------------------------------------TATATGTAGACAAT-------TAAA-ATGATGCTTATCT-----------CTCGTTTGTGAGACTAAGCATCAAAAAAGATAGTATATTTACAAGCGTTGCACGGCTGTCTTCAGTTAATGTCGTGAGATTTTGGTTAGTTCCATTAAATTAACGTAAACCCTTACTTTATTTTT-ATA-------TAAAGTAGTTCTCCGCTATATTGG-ATATGATAACAGGGACTAAGACAAGT-----------------------------------------------------------------------------------------------------------------------------------------------------------------------------------------------------------------------------------------------------------------------------------------------------------------------------------------------------------------------------------------------------------------------------------------------------------------------------------------------------------------
>KP001247.1_Cladonia_ciliata_var._ciliata_isolate_Burgaz_s.n._1_small_subunit_ribosomal_RNA_gene,_partial_sequence;_mitochondrial
-------------------------------------------------------------------------------------------------------------------------------------------------------------------------------------------------------------------------------------------------------------------------------------------------------------------------------------------------------------------------------------------------------------------------------------------------------------------------------------------------------------------------------------------------------------------------------------------------------------------------------------------------------------------------------------------------------------------------------------------------------------------------------------------------------------------------------------------------------------------------------------------------------------------------------------------------------------------------------------------------------ATTAGATACCCCAGTAGTCAAAGCAGAAAATGATGAATGTCAT----------------------------------------AGATTAGATATACAATTTATTCTATAAATGAAAGTGTAAGCATTCCACCTCAAGAGTAATTTGGCAACATTGGAACTGAAATCATTAGACCGTTTCTGAAACCAGTAGTGAAGTATGTTGTTTAATTTGATGATACGCAAAAAACCTTACCACAATTTGAATATTTATATATATCTTTTATTGATTTTTACTAACA--------------------------------------------------TATATGTAGACAAT-------TAAA-ATGATGCTTATCT-----------CTCGTTTGTGAGACTAAGCATCAAAAAAGATAGTATATTTACAAGCGTTGCACGGCTGTCTTCAGTTAATGTCGTGAGATTTTGGTTAGTTCCATTAAATTAACGTAAACCCTTACTTTATTTTT-ATA-------TAAAGTAGTTCTCCGCTATATTGG-ATATGATAACAGGGACTAAGACAAGT-----------------------------------------------------------------------------------------------------------------------------------------------------------------------------------------------------------------------------------------------------------------------------------------------------------------------------------------------------------------------------------------------------------------------------------------------------------------------------------------------------------------
>KP001246.1_Cladonia_ciliata_var._tenuis_isolate_Burgaz_s.n._5_small_subunit_ribosomal_RNA_gene,_partial_sequence;_mitochondrial
-----------------------------------------------------------------------------------------------------------------------------------------------------------------------------------------------------------------------------------------------------------------------------------------------------------------------------------------------------------------------------------------------------------------------------------------------------------------------------------------------------------------------------------------------------------------------------------------------------------------------------------------------------------------------------------------------------------------------------------------------------------------------------------------------------------------------------------------------------------------------------------------------------------------------------------------------------------------------------------------------------------------------------------------------------------------------------------------------------------TATTCTATAAATGAAAGTGTAAGCATTCCACCTCAAGAGTAATTTGGCAACATTGGAACTGAAATCATTAGACCGTTTCTGAAACCAGTAGTGAAGTATGTTGTTTAATTTGATGATACGCAAAAAACCTTACCACAATTTGAATATTTATATATATCTTTTATTGATTTTTACTAACA--------------------------------------------------TATATGTAGACAAT-------TAAA-ATGATGCTTATCT-----------CTCGTTTGTGAGACTAAGCATCAAAAAAGATAGTATATTTACAAGCGTTGCACGGCTGTCTTCAGTTAATGTCGTGAGATTTTGGTTAGTTCCATTAAATTAACGTAAACCCTTACTTTATTTTT-ATA-------TAAAGTAGTTCTCCGCTATATTGG-ATA----------------------------------------------------------------------------------------------------------------------------------------------------------------------------------------------------------------------------------------------------------------------------------------------------------------------------------------------------------------------------------------------------------------------------------------------------------------------------------------------------------------------------------------
>KP001244.1_Cladonia_ciliata_var._tenuis_isolate_Burgaz_s.n._3_small_subunit_ribosomal_RNA_gene,_partial_sequence;_mitochondrial
-------------------------------------------------------------------------------------------------------------------------------------------------------------------------------------------------------------------------------------------------------------------------------------------------------------------------------------------------------------------------------------------------------------------------------------------------------------------------------------------------------------------------------------------------------------------------------------------------------------------------------------------------------------------------------------------------------------------------------------------------------------------------------------------------------------------------------------------------------------------------------------------------------------------------------------------------------------------------------------------------------ATTAGATACCCCAGTAGTCAAAGCAGAAAATGATGAATGTCAT----------------------------------------AGATTAGATAAACAATTTATTCTATAAATGAAAGTGTAAGCATTCCACCTCAAGAGTAATTTGGCAACATTGGAACTGAAATCATTAGACCGTTTCTGAAACCAGTAGTGAAGTATGTTGTTTAATTTGATGATACGCAAAAAACCTTACCACAATTTGAATATTTATATATATCTTTTATTGATTTTTACTAACA--------------------------------------------------TATATGTAGACAAT-------TAAA-ATGATGCTTATCT-----------CTCGTTTGTGAGACTAAGCATCAAAAAAGATAGTATATTTACAAGCGTTGCACGGCTGTCTTCAGTTAATGTCGTGAGATTTTGGTTAGTTCCATTAAATTAACGTAAACCCTTACTTTATTTTT-ATA-------TAAAGTAGTTCTCCGCTATATTGG-ATATGATAACAGGGACTAAGACAAGT-----------------------------------------------------------------------------------------------------------------------------------------------------------------------------------------------------------------------------------------------------------------------------------------------------------------------------------------------------------------------------------------------------------------------------------------------------------------------------------------------------------------
>GQ500949.1_Cladonia_sulcata_voucher_F:HTL_19975i_small_subunit_ribosomal_RNA_gene,_partial_sequence;_mitochondrial
----------------------------------------------------------------------------------------------------------------------------------------------------------------------------------------------------------------------------------------------------------------------------------------------------------------------------------------------------------------------------------------------------------------------------------------------------------------------------------------------------------------------------------------------------AGCAGTGAGGAATATTGGTCAATAGCCTAACGGCTGAACCAGCAATTTGGAAGAATGTATAGCAATAGCTGATTGCATCAACAAATAGTTGATGCAAAATTGATTATATCAAATAAAATTCTAGGTAGATTTTTGATAATGACATTGCTTACCTAAGTCTTGACCAAATTACGTGCCAGCAGTCGCGGTAATACGTAAAAGACTAGTGTTATTCATCTTTAATTGGTTTAAAGGGTACCTAGACAGCGAATAAAGCCATAGTAGGGACTAATTCGCTAGAGTTACTTATGAGGGGGTATTAAAGTACTGCAGGTGTAGAGATGAAATTTTATGATACCTCTTTTCGTATGAGAAACTAT--GGCACAGGTATATGATAACTGACGTTGAAG------------------GACGAAGGA?-?????-----------------------------------------------------------------------------------------------------------------------------------------------------------------------------------------------------------------------------------------------------------------------------------------------------------------------------------------------------------------------------------------------------------------------------------------------------------------------------------------------------------------------------------------------------------------------------------------------------------------------------------------------------------------------------------------------------------------------------------------------------------------------------------------------------------------------------------------------------------------------------------------------------------------------------------------------------------------------------------------------------------------------------------------------------------------------------------------------------------------
>MT068519.1_Cladonia_pyxidata_voucher_PH10_small_subunit_ribosomal_RNA_gene,_partial_sequence;_mitochondrial
------------------------------------------------------------------------------------------------------------------------------------------------------------------------------------------------------------------------------------------------------------------------------------------------------------------------------------------------------------------------------------------------------------------------------------------------------------------------------------------------------------------------------------------------------------------TTGGTCAATAGCCTAACGGCTGAACCAGCAATTTGGNAGAATGTATAGCAATAGCTGATTGCACCAACAAACAGTTGATGCAAAATTGATTATATCAAATAAAATTCTAGGTAGATTTTTGATAATGACATTGCTTACCTAAGTCTTGACCAAATTACGTGCCAGCAGTCGCGGTAATACGTAAAAGACTAGTGTTATTCATCTTTAATTGGTTTAAAGGGTACCTAGACAGCGAATAAAGCCATAGTAGGGACTAATTCGCTAGAGTTACTTATGAGGGGGTATTAAAGTACTGCAGGTGTAGAGATGAAATTTTGTTATACCTCTTCTCGTATGAGAAACTATGGCACAGGTATAGGTGAAAGCATCCCCTTATGTGATAACTGACGT?????????-----------------------------------------------------------------------------------------------------------------------------------------------------------------------------------------------------------------------------------------------------------------------------------------------------------------------------------------------------------------------------------------------------------------------------------------------------------------------------------------------------------------------------------------------------------------------------------------------------------------------------------------------------------------------------------------------------------------------------------------------------------------------------------------------------------------------------------------------------------------------------------------------------------------------------------------------------------------------------------------------------------------------------------------------------------------------------------------------------------------------------
>AY567716.1_Cladonia_peziziformis_voucher_Ekman_3295_(BG)_small_subunit_ribosomal_RNA_gene,_partial_sequence;_mitochondrial
-----------------------------------------------------------------------------------------------------------------------------------------------------------------------------------------------------------------------------------------------------------------------------------------------------------------------------------------------------------------------------------------------------------------------------------------------------------------------------------------------------------------------------------------------------------------------------CCTAACGGCTGAACCAGCAATTTGGAAGAATGTATAGCAATAGCTGATTGCACCAACTGCAA----------AATTGATTATATCAAATAAAATTCTAGGTAGATTTTTGATAATGACATTGCTTACCTAAGTCTTGACCAAATTACGTGCCAGCAGTCGCGGTAATACGTAAAAGACTAGTGTTATTCATCTTTAATTGGTTTAAAGGGTACCTAGACAGCGAATA--AAGCCATTAGGGACTAATTCGCTAGAGTTACTTATGAGGGGGTATTAAAGTACTGCAGGTGTAGAGATGAAATTTTGTTATACCTCTTCTCGTTTGAA-AACTATGGCACAGGTATAGGTGAAAGCATCCCCTTATGTGATA--------------------GCTTTGTGTCGCGAACAGGATTAGATACCCCAATAGTCAAAGCAGAAAATGAT----------------------------------------GAATGTCATAGATTAATTTAT--------TCTATAAATGAAAGTGTAAGCATTCCACCTCAAGAGTAATTTGGCAACATTGGAACTGAA-----------------------------------------------------------------------------------------------------------------------------------------------------ATCATTAG-----ACCGTTTCTGAAACCAGTAGTGAAGTATGTTGT---------------------TTAATTTGATGATACGCAAAAAACCTTACCATGAATATTTACAAGCGTTGCACGGCTGTCTTCAGTTAATGTCGCGAGATTTTGGTTAGTTCCATTAAATTAACGTAAACCCTTACTTTATTTATATA--------TAAAGTAGTTCTCCGCT-ATATTGGATATGATAACAGGGACTAAGACAAGTCATCATGGCCTAAATATTATAAACCTTACAAAAGGA----------------------TGTGAAATTGTGAAATTGAGCTAATCCTCCAAAAATGGATAAAC-----------------------------------------------------------------------------------------------------------------------------------------------------------------------------------------------------------------------------------------------------------------------------------------------------------------------------------------------------------------------------------------------------------
>MH792866.1_Cladonia_floerkeana_voucher_O:L_90542_small_subunit_ribosomal_RNA_gene,_partial_sequence;_mitochondrial
------------------------------------------------------------------------------------------------------------------------------------------------------------------------------------------------------------------------------------------------------------------------------------------------------------------------------------------------------------------------------------------------------------------------------------------------------------------------------------------------------------------------------------------------------------------------AATAGCCTAACGGCTGAACCAGCAATTTGGAAGAATGTATAGCAATAGCTGATTGCACCAACAAACA----------GTTGATGCAAAAT-------------------------------------------------------------------------------------------------------------TGATTATA--TCAAATAAAATTCTAGGAATAAA--GCCATAGTAGGGACTAATTCGCTAGAGTTACTTATGAGGGGGTATTAAAGTACTGCAGGTGTAGAGATGAAATTTTGTTATACCTCTTTTCGTATGAGAAACTATGGCACAGGTATAGGTGAAAGCATCCCCTTATGTGATAACTGACGTTGAGGGACGAAGGCTTTGTGTCGCGAACAGGATTAGATACCCCAGTAGTCAAAGCAGAAAATGAT----------------------------------------GAATGTCATAGATTAGATATACAATTTATTCTATAAATGAAAGTGTAAGCANNNNNNNNNNNNNNNNNNNNNNNNNNNNNNNNNNNNNNNNNNNNNNNNNNNNNNNNNNNNNNNNNNNNNNNNNNNNNNNNNNNNNNNNNNNNNNNNNNNNNNNNNNNN----------------------------------NNNNNNNNNN------NN---NNNNNNNNNNNNNNNNNNNNNNNNNNNNNNNN-----NNNNNNNNNNNNNNNNNNNNNNNNNNNNNNNNN---------------------NNNNNNNNNNNNNNNNNNNNNNNNNNNNNNNNNNNNNNNNNNNNNCGTTGCACGGCTGTCTTCAGTTAATGTCGTGAGATTTTGGTTAGTTCCATTAAATTAACGTAAACCCTTACCTTATTTTTATA--------TAAAGTAGTTCCCCGCT-ATATTGGATATGATAACAGGGACTAAGACAAGTCATCATGGCCTGAATATTGT---------------------------------------------------------------------------------------------------------------------------------------------------------------------------------------------------------------------------------------------------------------------------------------------------------------------------------------------------------------------------------------------------------------------------------------------------------------------------------------------
>KT792821.1_Cladonia_stygia_voucher_Cezanne_&_Eichler_7405_(hb_Cezanne-Eichler)_small_subunit_ribosomal_RNA_gene,_partial_sequence;_mitochondrial
---------------------------------------------------------------------------------------------------------------------------------------------------------------------------------------------------------------------------------------------------------------------------------------------------------------------------------------------------------------------------------------------------------------------------------------------------------------------------------------------------------------------------------------------------------------------------------------------------------------------------------------------------------------------------------------------------------TACCTAAGTCTTGACCAAATTACGTGCCAGCAGTCGCGGTAATACGTAAAAGACTAGTGTTATTCATCTTTAATTGGTTTAAAGGGTACCTAGACAGCGAATAAAGCCATTGTAGGGACTGATTCGCTAGAGTTACTTATGAGGGGGTATTAAAGTACTGCAGGTGTAGAGATGAAATTTTGTTATACCTCTTTTCGTATGAGAAACTATGGCACAGGTATAGGTGAAAGCATCCCCTTATGTGATAACTGACGTTGAGGGACGAAGGCTTTGTAT-GCGAACAGGATTAGATACCCCAATAGTCAAAGCAGAAAATGAT----------------------------------------GAATGTCATAGATTAGATATACAATTTATTCTATAAATGAAAGTGTAAGCATTCCACCTCAAGAGTAATTTGGCAACATTGGAACTGAAATCATTAGACCGTTTCTGAAAC??------------------------------------------------------------------------------------------------------------------------------------------------------------------------------------------------------------------------------------------------------------------------------------------------------------------------------------------------------------------------------------------------------------------------------------------------------------------------------------------------------------------------------------------------------------------------------------------------------------------------------------------------------------------------------------------------------------------------------------------------------------------------------------------------------------------------------------------------------------------------------------------------------------
>MN700209.1_Cladonia_pyxidata_isolate_J-51_small_subunit_ribosomal_RNA_gene,_partial_sequence;_mitochondrial
------------------------------------------------------------------------------------------------------------------------------------------------------------------------------------------------------------------------------------------------------------------------------------------------------------------------------------------------------------------------------------------------------------------------------------------------------------------------------------------------------------------------------------------------------------------------------------------------------------------------------------------------------TTGATTTATATCAAATAAAATTCTAGGTAGATTTTTGATAATGACATTGCTTACCTAAGTCTTGACCAAATTACGTGCCAGCAGTCGCGGTAATACGTAAAAGACTAGTGTTATTCATCTTTAATTGGTTTAAAGGGTACCTAGACAGCGAATAAAGCCGTGGGGGGGACTAATTCGCTAGAGTTACTTATGAGGGGGTATTAAAGTACTGCAGGTGTAGAGATGAAATTTTGTTATACCTCTTCTCGTATGAGAAACTATGGCACAGGTATAGGTGAAAGCATCCCCTTATGTGATAACTGACGTTGAGGGACGAAGGCTTTGTGTCGCGAACAGGATTAGATACCCCAATAGTCAAAGCAGAAAATGAT----------------------------------------GAATGTCATAGATTAGATATGCAATTTATTCTAGAAATGAAAGTGTAAGCATTCCACCTCAAGAGTAATTTGGCAAGATTGGAACTGAAATCATTAGACCGTTTCTGAAACCAGTAG----------------------------------------------------------------------------------------------------------------------------------------------------------TGAAGTATGTTGT---------------------TTAATTTGATGATACGCAAAAAACCTTACCACAATT?-----------------------------------------------------------------------------------------------------------------------------------------------------------------------------------------------------------------------------------------------------------------------------------------------------------------------------------------------------------------------------------------------------------------------------------------------------------------------------------------------------------------------------------------------------------------------------------------------------------------------------------------------------------------------
>MN700228.1_Cladonia_mitis_isolate_J-85_small_subunit_ribosomal_RNA_gene,_partial_sequence;_mitochondrial
--------------------------------------------------------------------------------------------------------------------------------------------------------------------------------------------------------------------------------------------------------------------------------------------------------------------------------------------------------------------------------------------------------------------------------------------------------------------------------------------------------------------------------------------------------------------------------------------------TTATGGAGATGTATAGCAATAGCTGATTGCACCAACAAACAGTTGATGCAAAATTGATTATATCAAATAAAATTCTAGGTAGATTTTTGATAATGACATTGCTTACCTAAGTCTTGACCAAATTACGTGCCAGCAGTCGCGGTAATACGTAAAAGACTAGTGTTATTCATCTTTAATTGGTTTAAAGGGTACCTAGACAGCGAATAAAGCCATTGTAGGGACTAATACGCTAGAGTTACTTATGAGGGGGTATTAAAGTACTGCAGGTGTAGAGATGAAATTTTGTTATACCTCTTTTCGTATGAGAAACTATGGCACAGGTATAGGTGAAAGCATCCCCTTATGTGATAACTGACGTTGAGGGACGAAGGCTTTGTGTCGCGAACAGGATTAGATACCCCAATAGTCAAAGCAGAAAATGAT----------------------------------------GAATGTCATAGATTAGATATACAATTTATTCGAGGGATGAAAGTGTAAGCATTCCACCTCAAGAGTAAGGGGGGGGGGTTGGAACTGAAATCATTATACCGTTTCTGAAACCAGTAA----------------------------------------------------------------------------------------------------------------------------------------------------------??--------------------------------------------------------------------------------------------------------------------------------------------------------------------------------------------------------------------------------------------------------------------------------------------------------------------------------------------------------------------------------------------------------------------------------------------------------------------------------------------------------------------------------------------------------------------------------------------------------------------------------------------------------------------------------------------------------------------------------------------
>MN699294.1_Cladonia_monomorpha_isolate_Cl-131_small_subunit_ribosomal_RNA_gene,_partial_sequence;_mitochondrial
------------------------------------------------------------------------------------------------------------------------------------------------------------------------------------------------------------------------------------------------------------------------------------------------------------------------------------------------------------------------------------------------------------------------------------------------------------------------------------------------------------------------------------------------------------------------------------------------CAATTTGGAGATGTATAGCAATAGCTGATTGCACCAACAAACAGTTGATGCAAAATTGATTATATCAAATAAAATTCTAGGTAGATTTTTGATAATGACATTGCTTACCTAAGTCTTGACCAAATTACGTGCCAGCAGTCGCGGTAATACGTAAAAGACTAGTGTTATTCATCTTTAATTGGTTTAAAGGGTACCTAGACAGCGAATAAAGCCATAGTAGGGACTAATTCGCTAGAGTTACTTATGAGGGGGTATTAAAGTACTGCAGGTGTAGAGATGAAATTTTGTTATACCTCTTCTCGTATGAGAAACTATGGCACAGGTATAGGTGAAAGCATCCCCTTATGTGATAACTGACGTTGAGGGACGAAGGCTTTGTGTCCCGAACAGGATTAGATACCCCAATAGTCAAAGCATAAAATGGT----------------------------------------GAATGTCATAGATTAA-TATGCAATTTATTCGGGGGGTGAAAGTGTAAGCATTCCACCTCAAGAGTGGTTTGGGGGCGGGGGAACTGAAATCATTAGACCGTTTCTGAAACCAGTAG----------------------------------------------------------------------------------------------------------------------------------------------------------??--------------------------------------------------------------------------------------------------------------------------------------------------------------------------------------------------------------------------------------------------------------------------------------------------------------------------------------------------------------------------------------------------------------------------------------------------------------------------------------------------------------------------------------------------------------------------------------------------------------------------------------------------------------------------------------------------------------------------------------------
