# Supplementary material for: ﻿Mycobiont-specific primers for lichenized fungal genus Cladonia (Cladoniaceae, Ascomycota)
Source: MycoKeys. 2026 Jan 6;127:1–23. doi: 10.3897/mycokeys.127.167091 (PMC12800778; doi:10.3897/mycokeys.127.167091)
Supplement: Supplementary material 4 — Primer alignment RPB2 [file mycokeys-127-001-s004.fas]

>Saccharomyces_cerevisiae_M15693_(reference)
ATGTCAGACCTTGCAAACTCAGAAAAGTATTATGATGAGGACCCATATGGATTCGAGGATGAAAGTGCACCAATTACTGCAGAAGATTCGTGGGCTGTTATATCCGCTTTTTTTCGCGAGAAGGGGCTAGTTTCACAACAACTTGACTCTTTCAATCAATTCGTTGATTATACTTTACAAGACATTATTTGCGAGGATTCCACCTTGATTTTAGAGCAGTTGGCTCAACATACTACCGAATCAGACAACATCAGTAGAAAGTATGAGATTAGTTTTGGTAAAATCTATGTTACAAAGCCAATGGTAAATGAATCTGATGGTGTTACCCATGCGTTGTATCCACAAGAAGCACGTTTACGTAATTTGACATATTCGTCTGGTTTATTTGTTGATGTTAAGAAGAGAACATATGAAGCTATTGATGTTCCAGGTAGGGAACTGAAATATGAATTAATTGCCGAAGAATCTGAAGATGACAGCGAAAGCGGAAAAGTTTTCATTGGCCGTTTACCGATTATGTTAAGATCAAAGAATTGTTACCTAAGTGAGGCTACAGAATCAGATTTATATAAGCTGAAAGAATGTCCCTTTGATATGGGTGGTTATTTCATCATTAATGGTTCTGAAAAAGTTTTGATTGCACAGGAGCGTTCTGCAGGTAATATTGTTCAAGTGTTTAAAAAAGCCGCCCCATCTCCAATTTCTCATGTAGCAGAAATTAGATCTGCCCTTGAAAAAGGTTCTAGGTTTATCAGTACCCTTCAAGTCAAGCTTTATGGTCGTGAGGGTAGTTCAGCTCGTACTATTAAAGCCACATTACCATATATCAAACAGGATATTCCTATTGTAATCATATTCAGAGCTTTAGGTATTATTCCAGACGGTGAAATTTTAGAACATATCTGCTACGACGTAAATGATTGGCAAATGCTGGAAATGCTTAAGCCTTGTGTTGAAGACGGGTTTGTTATTCAAGATCGTGAAACTGCATTAGACTTTATTGGTCGTCGTGGTACTGCCCTTGGTATTAAGAAAGAAAAAAGAATCCAATATGCAAAAGACATTTTACAAAAAGAATTCCTACCTCATATTACTCAATTAGAAGGTTTTGAAAGTAGAAAGGCATTTTTCTTAGGTTATATGATAAACAGATTATTACTGTGTGCTTTAGATCGTAAAGACCAAGATGATCGTGATCATTTCGGGAAAAAAAGATTAGATTTGGCAGGTCCATTATTGGCCCAACTTTTCAAGACATTGTTCAAAAAATTAACTAAAGATATTTTCCGTTATATGCAAAGAACTGTAGAGGAAGCCCATGACTTTAACATGAAATTAGCGATTAACGCAAAAACCATAACATCGGGTCTTAAGTACGCTTTGGCTACTGGTAACTGGGGTGAACAAAAAAAAGCCATGTCTTCTAGGGCAGGTGTTTCTCAGGTTTTGAACCGTTACACTTATTCATCCACCTTATCACATTTAAGAAGAACAAATACCCCTATTGGTCGTGATGGTAAATTAGCCAAACCACGTCAATTGCATAATACACATTGGGGGTTGGTCTGTCCTGCAGAAACTCCTGAAGGCCAAGCGTGTGGTTTAGTTAAGAATCTGTCACTGATGTCTTGTATTTCTGTTGGTACAGATCCGATGCCTATCATCACTTTTTTGAGTGAATGGGGTATGGAACCACTGGAAGATTACGTACCACATCAATCACCTGACGCGACAAGGGTCTTCGTCAATGGTGTTTGGCACGGTGTTCACAGAAACCCAGCAAGATTAATGGAAACCCTTAGAACATTGAGAAGAAAGGGTGATATCAATCCGGAAGTTTCTATGATTAGAGATATTCGTGAAAAGGAGCTAAAAATCTTTACAGATGCCGGTAGAGTTTATAGACCATTATTTATTGTTGAAGACGATGAATCACTAGGCCATAAGGAATTAAAGGTAAGAAAGGGTCATATTGCCAAACTGATGGCTACCGAATATCAAGATATTGAAGGTGGATTTG---------------------AAGATGTAGAAGAATATACATGGTCATCATTATTGAATGAGGGTTTAGTGGAATACATTGATGCTGAAGAAGAAGAATCTATATTGATCGCAATGCAACCGGAAGATCTCGAGCCTGCAGAGGCAAATGAGGAAAACG---ATCTCGATGTTG------------ATCCTGCCAAACGTATAAGAGTATCA------CATCATGCTACAACATTTACACATTGTGAGATTCATCCTTCTATGATTCTCGGTGTCGCAGCATCCATTATTCCATTCCCTGACCATAATCAATCTCCGCGTAACACTTACCAATCTGCGATGGGTAAGCAAGCTATGGGTGTGTTTTTAACAAACTATAATGTGCGTATGGATACTATGGCCAATATTCTATATTATCCTCAAAAACCATTGGGTACTACACGTGCGATGGAATATTTGAAGTTTAGAGAATTACCCGCTGGTCAAAATGCAATTGTTGCTATTGCATGTTACTCCGGTTATAATCAAGAAGATTCTATGATTATGAACCAGTCTTCAATTGATCGTGGTCTATTCAGATCTCTGTTTTTCAGATCTTATATGGATCAGGAAAAGAAGTACGGTATGTCTATAACGGAGACTTTTGAGAAACCACAACGTACAAACACCTTAAGAATGAAACATGGTACATACGATAAGTTGGACGATGATGGTCTAATTGCGCCTGGTGTTAGAGTTTCAGGAGAAGATGTGATTATCGGTAAAACCACACCAATCTCACCAGATGAAGAGGAACTCGGTCAAAGAACAGCATACCATTCCAAACGTGATGCTTCCACACCATTGAGAAGTACTGAAAACGGTATTGTTGATCAAGTTTTAGTCACAACAAACCAAGATGGGTTAAAGTTTGTCAAAGTTCGTGTAAGAACTACAAAGATTCCTCAAATTGGTGACAAATTTGCTTCTCGTCACGGTCAAAAGGGTACTATTGGTATCACATATCGTAGAGAAGATATGCCATTTACCCGCAGAAGGTATGTTCCAGATTTGATTATTAACCCTCATGCTATTCCATCTCGTATGACTGTTGCCCATTTAATTGAATGTTTGTTGAGTAAAGTCGCGGCACTATCTGGTAATGAAGGTGACGCCTCTCCTTTCACGGACATTACTGTAGAAGGTATATCCAAACTACTGCGTGAGCATGGTTATCAATCTCGTGGGTTTGAAGTTATGTATAATGGTCACACAGGTAAAAAACTAATGGCTCAAATTTTCTTTGGTCCTACATATTATCAACGACTAAGACACATGGTGGATGACAAGATACATGCCAGAGCACGTGGTCCAATGCAAGTATTGACGAGACAGCCTGTAGAGGGTAGATCGAGAGACGGTGGTTTAAGATTCGGTGAGATGGAACGTGACTGTATGATTGCTCATGGTGCTGCCTCATTCTTGAAGGAGAGATTAATGGAAGCATCCGATGCCTTTAGAGTCCATATTTGTGGTATTTGCGGGCTGATGACAGTTATCGCGAAATTAAATCATAACCAATTTGAATGTAAGGGATGTGATAATAAGATTGATATTTACCAAATTCATATTCCATACGCCGCGAAGTTATTATTCCAAGAACTTATGGCTATGAACATTACACCACGTTTATATACCGATCGTTCGAGAGATTTTTAA
>RPB2-1261-5'
-------------------------------------------------------------------------------------------------------------------------------------------------------------------------------------------------------------------------------------------------------------------------------------------------------------------------------------------------------------------------------------------------------------------------------------------------------------------------------------------------------------------------------------------------------------------------------------------------------------------------------------------------------------------------------------------------------------------------------------------------------------------------------------------------------------------------------------------------------------------------------------------------------------------------------------------------------------------------------------------------------------------------------------------------------------------------------------------------------------------------------------------------------------------------------------------------------------------------------------------------------------------------------------------------------------TYCAYAARCTGACCAARGACG-----------------------------------------------------------------------------------------------------------------------------------------------------------------------------------------------------------------------------------------------------------------------------------------------------------------------------------------------------------------------------------------------------------------------------------------------------------------------------------------------------------------------------------------------------------------------------------------------------------------------------------------------------------------------------------------------------------------------------------------------------------------------------------------------------------------------------------------------------------------------------------------------------------------------------------------------------------------------------------------------------------------------------------------------------------------------------------------------------------------------------------------------------------------------------------------------------------------------------------------------------------------------------------------------------------------------------------------------------------------------------------------------------------------------------------------------------------------------------------------------------------------------------------------------------------------------------------------------------------------------------------------------------------------------------------------------------------------------------------------------------------------------------------------------------------------------------------------------------------------------------------------------------------------------------------------------------------------------------------------------------------------------------------------------------------------------------------------------------------------------------------------------------------------------------------------------------------------------------------------------------------------------------------------------------------------------------------------------------------------------------------------------------------------------------------------------------------------------------------------------------------------------------------
>RPB2-1588-5'
---------------------------------------------------------------------------------------------------------------------------------------------------------------------------------------------------------------------------------------------------------------------------------------------------------------------------------------------------------------------------------------------------------------------------------------------------------------------------------------------------------------------------------------------------------------------------------------------------------------------------------------------------------------------------------------------------------------------------------------------------------------------------------------------------------------------------------------------------------------------------------------------------------------------------------------------------------------------------------------------------------------------------------------------------------------------------------------------------------------------------------------------------------------------------------------------------------------------------------------------------------------------------------------------------------------------------------------------------------------------------------------------------------------------------------------------------------------------------------------------------------------------------------------------------------------------------------------------------------------------------------------------------GGYCARGCTTGTGGTCTRG-----------------------------------------------------------------------------------------------------------------------------------------------------------------------------------------------------------------------------------------------------------------------------------------------------------------------------------------------------------------------------------------------------------------------------------------------------------------------------------------------------------------------------------------------------------------------------------------------------------------------------------------------------------------------------------------------------------------------------------------------------------------------------------------------------------------------------------------------------------------------------------------------------------------------------------------------------------------------------------------------------------------------------------------------------------------------------------------------------------------------------------------------------------------------------------------------------------------------------------------------------------------------------------------------------------------------------------------------------------------------------------------------------------------------------------------------------------------------------------------------------------------------------------------------------------------------------------------------------------------------------------------------------------------------------------------------------------------------------------------------------------------------------------------------------------------------------------------------------------------------------------------------------------------------------------------------------------------------------------------------------------------------------------------------------------------------------------------------------------------------------------------------------------------------------------------------
>RPB2-2143-3'
------------------------------------------------------------------------------------------------------------------------------------------------------------------------------------------------------------------------------------------------------------------------------------------------------------------------------------------------------------------------------------------------------------------------------------------------------------------------------------------------------------------------------------------------------------------------------------------------------------------------------------------------------------------------------------------------------------------------------------------------------------------------------------------------------------------------------------------------------------------------------------------------------------------------------------------------------------------------------------------------------------------------------------------------------------------------------------------------------------------------------------------------------------------------------------------------------------------------------------------------------------------------------------------------------------------------------------------------------------------------------------------------------------------------------------------------------------------------------------------------------------------------------------------------------------------------------------------------------------------------------------------------------------------------------------------------------------------------------------------------------------------------------------------------------------------------------------------------------------------------------------------------------------------------------------------------------------------------------------------------------------------------------------------------------------------------------------------------------------------------------------------------------------------------------------------------------------------------------GARGAYTTRTTGATYTCACAAC-----------------------------------------------------------------------------------------------------------------------------------------------------------------------------------------------------------------------------------------------------------------------------------------------------------------------------------------------------------------------------------------------------------------------------------------------------------------------------------------------------------------------------------------------------------------------------------------------------------------------------------------------------------------------------------------------------------------------------------------------------------------------------------------------------------------------------------------------------------------------------------------------------------------------------------------------------------------------------------------------------------------------------------------------------------------------------------------------------------------------------------------------------------------------------------------------------------------------------------------------------------------------------------------------------------------------------------------------------------------------------------------------------------------------------------------------------------------------------------------------------------------------------------------------------------------------------------------------------------------
>RPB2-2138-3'
-------------------------------------------------------------------------------------------------------------------------------------------------------------------------------------------------------------------------------------------------------------------------------------------------------------------------------------------------------------------------------------------------------------------------------------------------------------------------------------------------------------------------------------------------------------------------------------------------------------------------------------------------------------------------------------------------------------------------------------------------------------------------------------------------------------------------------------------------------------------------------------------------------------------------------------------------------------------------------------------------------------------------------------------------------------------------------------------------------------------------------------------------------------------------------------------------------------------------------------------------------------------------------------------------------------------------------------------------------------------------------------------------------------------------------------------------------------------------------------------------------------------------------------------------------------------------------------------------------------------------------------------------------------------------------------------------------------------------------------------------------------------------------------------------------------------------------------------------------------------------------------------------------------------------------------------------------------------------------------------------------------------------------------------------------------------------------------------------------------------------------------------------------------------------------------------------------------------------CTCCMGARGACTTRTTGATCTC----------------------------------------------------------------------------------------------------------------------------------------------------------------------------------------------------------------------------------------------------------------------------------------------------------------------------------------------------------------------------------------------------------------------------------------------------------------------------------------------------------------------------------------------------------------------------------------------------------------------------------------------------------------------------------------------------------------------------------------------------------------------------------------------------------------------------------------------------------------------------------------------------------------------------------------------------------------------------------------------------------------------------------------------------------------------------------------------------------------------------------------------------------------------------------------------------------------------------------------------------------------------------------------------------------------------------------------------------------------------------------------------------------------------------------------------------------------------------------------------------------------------------------------------------------------------------------------------------------------------
>RPB2-1844-3'
----------------------------------------------------------------------------------------------------------------------------------------------------------------------------------------------------------------------------------------------------------------------------------------------------------------------------------------------------------------------------------------------------------------------------------------------------------------------------------------------------------------------------------------------------------------------------------------------------------------------------------------------------------------------------------------------------------------------------------------------------------------------------------------------------------------------------------------------------------------------------------------------------------------------------------------------------------------------------------------------------------------------------------------------------------------------------------------------------------------------------------------------------------------------------------------------------------------------------------------------------------------------------------------------------------------------------------------------------------------------------------------------------------------------------------------------------------------------------------------------------------------------------------------------------------------------------------------------------------------------------------------------------------------------------------------------------------------------------------------------------------------------------------------------------------------------------------------------------------------------------------------------TGATYTCTCACGAAGTYAGCTT-------------------------------------------------------------------------------------------------------------------------------------------------------------------------------------------------------------------------------------------------------------------------------------------------------------------------------------------------------------------------------------------------------------------------------------------------------------------------------------------------------------------------------------------------------------------------------------------------------------------------------------------------------------------------------------------------------------------------------------------------------------------------------------------------------------------------------------------------------------------------------------------------------------------------------------------------------------------------------------------------------------------------------------------------------------------------------------------------------------------------------------------------------------------------------------------------------------------------------------------------------------------------------------------------------------------------------------------------------------------------------------------------------------------------------------------------------------------------------------------------------------------------------------------------------------------------------------------------------------------------------------------------------------------------------------------------------------------------------------------------------------------------------------------------------------------------------------------------------------------------------------------------------------------------------------------------
>RPB2-5F_(Liu_et_al._1999)
?????????????????????????????????????????????????????????????????????????????????????????????????????????????????????????????????????????????????????????????????????????????????????????????????????????????????????????????????????????????????????????????????????????????????????????????????????????????????????????????????????????????????????????????????????????????????????????????????????????????????????????????????????????????????????????????????????????????????????????????????????????????????????????????????????????????????????????????????????????????????????????????????????????????????????????????????????????????????????????????????????????????????????????????????????????????????????????????????????????????????????????????????????????????????????????????????????????????????????????????????????????????????????????????????????????????????????????????????????????????????????????????????????????????????????????????????????????????????????????????????????????????????????????????????????????????????????????????????????????????????????????????????????????????????????????????????????????????????????????????????????????????????????????????????????????????????????????????????????????????????????GAYGAYCGWGATCAYTTYGG????????????????????????????????????????????????????????????????????????????????????????????????????????????????????????????????????????????????????????????????????????????????????????????????????????????????????????????????????????????????????????????????????????????????????????????????????????????????????????????????????????????????????????????????????????????????????????????????????????????????????????????????????????????????????????????????????????????????????????????????????????????????????????????????????????????????????????????????????????????????????????????????????????????????????????????????????????????????????????????????????????????????????????????????????????????????????????????????????????????????????????????????????????????????????????????????????????????????????????????????????????????????????????????????????????????????????????????????????????????????????????????????????????????????????????????????????????????????????????????????????????????????????????????????????????????????????????????????????????????????????????????????????????????????????????????????????????????????????????????????????????????????????????????????????????????????????????????????????????????????????????????????????????????????????????????????????????????????????????????????????????????????????????????????????????????????????????????????????????????????????????????????????????????????????????????????????????????????????????????????????????????????????????????????????????????????????????????????????????????????????????????????????????????????????????????????????????????????????????????????????????????????????????????????????????????????????????????????????????????????????????????????????????????????????????????????????????????????????????????????????????????????????????????????????????????????????????????????????????????????????????????????????????????????????????????????????????????????????????????????????????????????????????????????????????????????????????????????????????????????????????????????????????????????????????????????????????????????????????????????????????????????????????????????????????????????????????????????????????????????????????????????????????????????????????????????????????????????????????????????????????????????????????????????????????????????????????????????????????????????????????????????????????????????????????????????????????????????????????????????????????????????????????????????????????????????????????????????????????????????????????????
>RPB2-7cR_(Liu_et_al._1999)
??????????????????????????????????????????????????????????????????????????????????????????????????????????????????????????????????????????????????????????????????????????????????????????????????????????????????????????????????????????????????????????????????????????????????????????????????????????????????????????????????????????????????????????????????????????????????????????????????????????????????????????????????????????????????????????????????????????????????????????????????????????????????????????????????????????????????????????????????????????????????????????????????????????????????????????????????????????????????????????????????????????????????????????????????????????????????????????????????????????????????????????????????????????????????????????????????????????????????????????????????????????????????????????????????????????????????????????????????????????????????????????????????????????????????????????????????????????????????????????????????????????????????????????????????????????????????????????????????????????????????????????????????????????????????????????????????????????????????????????????????????????????????????????????????????????????????????????????????????????????????????????????????????????????????????????????????????????????????????????????????????????????????????????????????????????????????????????????????????????????????????????????????????????????????????????????????????????????????????????????????????????????????????????????????????????????????????????????????????????????????????????????????????????????????????????????????????????????????????????????????????????????????????????????????????????????????????????????????????????????????????????????????????????????????????????????????????????????????????????????????????????????????????????????????????????????????????????????????????????????????????????????????????????????????????????????????????????????????????????????????????????????????????????????????????????????????????????????????????????????????????????????????????????????????????????????????????????????????????????????????????????????????????????????????????????????????????????????????????????????????????????????????????????????????????????????????????????????????????????????????????????????????????????????????????????????????????????????????????????????????????????????????????????????????????ATGGGRAAYCAAGCRATGGG???????????????????????????????????????????????????????????????????????????????????????????????????????????????????????????????????????????????????????????????????????????????????????????????????????????????????????????????????????????????????????????????????????????????????????????????????????????????????????????????????????????????????????????????????????????????????????????????????????????????????????????????????????????????????????????????????????????????????????????????????????????????????????????????????????????????????????????????????????????????????????????????????????????????????????????????????????????????????????????????????????????????????????????????????????????????????????????????????????????????????????????????????????????????????????????????????????????????????????????????????????????????????????????????????????????????????????????????????????????????????????????????????????????????????????????????????????????????????????????????????????????????????????????????????????????????????????????????????????????????????????????????????????????????????????????????????????????????????????????????????????????????????????????????????????????????????????????????????????????????????????????????????????????????????????????????????????????????????????????????????????????????????????????????????????????????????????????
>RPB2-6F_(Liu_et_al._1999)
??????????????????????????????????????????????????????????????????????????????????????????????????????????????????????????????????????????????????????????????????????????????????????????????????????????????????????????????????????????????????????????????????????????????????????????????????????????????????????????????????????????????????????????????????????????????????????????????????????????????????????????????????????????????????????????????????????????????????????????????????????????????????????????????????????????????????????????????????????????????????????????????????????????????????????????????????????????????????????????????????????????????????????????????????????????????????????????????????????????????????????????????????????????????????????????????????????????????????????????????????????????????????????????????????????????????????????????????????????????????????????????????????????????????????????????????????????????????????????????????????????????????????????????????????????????????????????????????????????????????????????????????????????????????????????????????????????????????????????????????????????????????????????????????????????????????????????????????????????????????????????????????????????????????????????????????????????????????????????????????????????????????????????????????????????????????????????????????????????????????????????????????????????????????????????????????????????????????????????????????????????????????????????????????????????????????????????????????????????????????????????????????????????????????????TGGGGKWTGGTYTGYCCTGC???????????????????????????????????????????????????????????????????????????????????????????????????????????????????????????????????????????????????????????????????????????????????????????????????????????????????????????????????????????????????????????????????????????????????????????????????????????????????????????????????????????????????????????????????????????????????????????????????????????????????????????????????????????????????????????????????????????????????????????????????????????????????????????????????????????????????????????????????????????????????????????????????????????????????????????????????????????????????????????????????????????????????????????????????????????????????????????????????????????????????????????????????????????????????????????????????????????????????????????????????????????????????????????????????????????????????????????????????????????????????????????????????????????????????????????????????????????????????????????????????????????????????????????????????????????????????????????????????????????????????????????????????????????????????????????????????????????????????????????????????????????????????????????????????????????????????????????????????????????????????????????????????????????????????????????????????????????????????????????????????????????????????????????????????????????????????????????????????????????????????????????????????????????????????????????????????????????????????????????????????????????????????????????????????????????????????????????????????????????????????????????????????????????????????????????????????????????????????????????????????????????????????????????????????????????????????????????????????????????????????????????????????????????????????????????????????????????????????????????????????????????????????????????????????????????????????????????????????????????????????????????????????????????????????????????????????????????????????????????????????????????????????????????????????????????????????????????????????????????????????????????????????????????????????????????????????????????????????????????????????????????????????????????????????????????????????????????????
>CLRPB25F_(Yahr_et_al._2006)
?????????????????????????????????????????????????????????????????????????????????????????????????????????????????????????????????????????????????????????????????????????????????????????????????????????????????????????????????????????????????????????????????????????????????????????????????????????????????????????????????????????????????????????????????????????????????????????????????????????????????????????????????????????????????????????????????????????????????????????????????????????????????????????????????????????????????????????????????????????????????????????????????????????????????????????????????????????????????????????????????????????????????????????????????????????????????????????????????????????????????????????????????????????????????????????????????????????????????????????????????????????????????????????????????????????????????????????????????????????????????????????????????????????????????????????????????????????????????????????????????????????????????????????????????????????????????????????????????????????????????????????????????????????????????????????????????????????????????????????????????????????????????????????????????????????????????????????????????????????????????????????????????????????????????????????????????????????CTGTTTCGAACGCTGTTTCA????????????????????????????????????????????????????????????????????????????????????????????????????????????????????????????????????????????????????????????????????????????????????????????????????????????????????????????????????????????????????????????????????????????????????????????????????????????????????????????????????????????????????????????????????????????????????????????????????????????????????????????????????????????????????????????????????????????????????????????????????????????????????????????????????????????????????????????????????????????????????????????????????????????????????????????????????????????????????????????????????????????????????????????????????????????????????????????????????????????????????????????????????????????????????????????????????????????????????????????????????????????????????????????????????????????????????????????????????????????????????????????????????????????????????????????????????????????????????????????????????????????????????????????????????????????????????????????????????????????????????????????????????????????????????????????????????????????????????????????????????????????????????????????????????????????????????????????????????????????????????????????????????????????????????????????????????????????????????????????????????????????????????????????????????????????????????????????????????????????????????????????????????????????????????????????????????????????????????????????????????????????????????????????????????????????????????????????????????????????????????????????????????????????????????????????????????????????????????????????????????????????????????????????????????????????????????????????????????????????????????????????????????????????????????????????????????????????????????????????????????????????????????????????????????????????????????????????????????????????????????????????????????????????????????????????????????????????????????????????????????????????????????????????????????????????????????????????????????????????????????????????????????????????????????????????????????????????????????????????????????????????????????????????????????????????????????????????????????????????????????????????????????????????????????????????????????????????????????????????????????????????????????????????????????????????????????????????????????????????????????????????????????????????????????????????????????????????????????????????????????????????????????????????????????????
>CLRPB27R_(Yahr_et_al._2006)
??????????????????????????????????????????????????????????????????????????????????????????????????????????????????????????????????????????????????????????????????????????????????????????????????????????????????????????????????????????????????????????????????????????????????????????????????????????????????????????????????????????????????????????????????????????????????????????????????????????????????????????????????????????????????????????????????????????????????????????????????????????????????????????????????????????????????????????????????????????????????????????????????????????????????????????????????????????????????????????????????????????????????????????????????????????????????????????????????????????????????????????????????????????????????????????????????????????????????????????????????????????????????????????????????????????????????????????????????????????????????????????????????????????????????????????????????????????????????????????????????????????????????????????????????????????????????????????????????????????????????????????????????????????????????????????????????????????????????????????????????????????????????????????????????????????????????????????????????????????????????????????????????????????????????????????????????????????????????????????????????????????????????????????????????????????????????????????????????????????????????????????????????????????????????????????????????????????????????????????????????????????????????????????????????????????????????????????????????????????????????????????????????????????????????????????????????????????????????????????????????????????????????????????????????????????????????????????????????????????????????????????????????????????????????????????????????????????????????????????????????????????????????????????????????????????????????????????????????????????????????????????????????????????????????????????????????????????????????????????????????????????????????????????????????????????????????????????????????????????????????????????????????????????????????????????????????????????????????????????????????????TTGTTGAATACGTGGATGCG???????????????????????????????????????????????????????????????????????????????????????????????????????????????????????????????????????????????????????????????????????????????????????????????????????????????????????????????????????????????????????????????????????????????????????????????????????????????????????????????????????????????????????????????????????????????????????????????????????????????????????????????????????????????????????????????????????????????????????????????????????????????????????????????????????????????????????????????????????????????????????????????????????????????????????????????????????????????????????????????????????????????????????????????????????????????????????????????????????????????????????????????????????????????????????????????????????????????????????????????????????????????????????????????????????????????????????????????????????????????????????????????????????????????????????????????????????????????????????????????????????????????????????????????????????????????????????????????????????????????????????????????????????????????????????????????????????????????????????????????????????????????????????????????????????????????????????????????????????????????????????????????????????????????????????????????????????????????????????????????????????????????????????????????????????????????????????????????????????????????????????????????????????????????????????????????????????????????????????????????????????????????????????????????????????????????????????????????????????????????????????????????????????????????????????????????????????????????????????????????????????????
>MK180148.1_UNVERIFIED:_Cladonia_variegata_isolate_AT601_RNA_polymerase_II_second_largest_subunit-like_(RPB2)_gene,_partial_sequence
--------------------------------------------------------------------------------------------------------------------------------------------------------------------------------------------------------------------------------------------------------------------------------------------------------------------------------------------------------------------------------------------------------------------------------------------------------------------------------------------------------------------------------------------------------------------------------------------------------------------------------------------------------------------------------------------------------------------------------------------------------------------------------------------------------------------------------------------------------------------------------------------------------------------------------------------------------------------------------------------------------------------------------------------------------------------------------------------------------------------------------------------------------------------------------------------------------------------------------------------------------------------------------------------------------------------GCTGACCAAGGACGTTTACAAATACCTGCAGAAGTGCGTTGAGAATAACAAGGACTTCAACATGGCGCTGGCTGTCAAGTCTACCCACATAACTAATGGCCTCCGGTACTCACTCGCTACCGGTAACTGGGGGGACCAGAAAAAGGCCGCGCAATCTAAAGCTGGAGTGTCCCAAGTCCTAAATCGCTACACATTTGCCTCTACACTGTCACATCTTCGACGTACGAATACTCCCATCGGCCGCGATGGCAAGATCGCAAAGCCACGTCAACTACACAATACCCATTGGGGCTTGGTCTGTCCTGCCGAGACTCCAGAAGGCCAGGCTTGTGGTCTGGTGAAAAATTTGGCACTCATGTGCTATATTACCGTCGGTACACCCAGTGAGCCCATTATCGACTTTATGATACAAAGGAATATGGAGGTACTTGAAGAGTACGAGCCTCTCAGTTCTCCAAATGCGACAAAAATCTTTGTCAACGGTGTATGGGTTGGTGTGCACAGAGATCCAGCGCATCTCGTTAGCACTGTGCAAAATCTGCGGAGGAAAAGCATGATCTCTCACGAAGTTAGCTTGATTCGCGATATTCGTGATCGTGAATTCAAGATCTTCACCGACGCAGGCAGAGTCTGTCGTCCACTGTTCGTCATTGAGAACAACCCCGCAAGCCCCAACCGTGGCAACCTTGTATTGACAAAACAAATGCTCGAGCAACTCGAACAAGATAAACAAGATTTGGCTGCCAGAGCTGCTGGTGGGGATAGCGATGATATGGATAAGGCGAAGCTGGGCTGGTATCGCTTAATCAATAACGGTGTTGT-------------------------------------------------------------------------------------------------------------------------------------------------------------------------------------------------------------------------------------------------------------------------------------------------------------------------------------------------------------------------------------------------------------------------------------------------------------------------------------------------------------------------------------------------------------------------------------------------------------------------------------------------------------------------------------------------------------------------------------------------------------------------------------------------------------------------------------------------------------------------------------------------------------------------------------------------------------------------------------------------------------------------------------------------------------------------------------------------------------------------------------------------------------------------------------------------------------------------------------------------------------------------------------------------------------------------------------------------------------------------------------------------------------------------------------------------------------------------------------------------------------------------------------------------------------------------------------------------------------------------------------------------------------------------------------------
>FM207581.1_Cladonia_pulvinata_partial_rpb2_gene_for_RNA_polymerase_II_second_largest_subunit,_isolate_7PU
-----------------------------------------------------------------------------------------------------------------------------------------------------------------------------------------------------------------------------------------------------------------------------------------------------------------------------------------------------------------------------------------------------------------------------------------------------------------------------------------------------------------------------------------------------------------------------------------------------------------------------------------------------------------------------------------------------------------------------------------------------------------------------------------------------------------------------------------------------------------------------------------------------------------------------------------------------------------------------------------------------------------------------------------------------------------------------------------------------------------------------------------------------------------------------------------------------------------------------------------------------------------------------------------------------------------------------GGACGTCTATAAATACCTGCAGAAGTGTGTTGAGAATAACAAAGACTTCAATATGGCGCTGGCTGTCAAGTCTACCCACATAACTAATGGCCTTCGATACTCACTGGCTACTGGGAATTGGGGAGATCAGAAGAAGGCTGCACAATCTAAAGCTGGAGTGTCCCAAGTCCTGAATCGCTATACATTTGCCTCTACACTATCACATCTTCGACGTACGAATACCCCCATCGGCCGCGATGGCAAGATCGCAAAGCCACGCCAACTACACAATACCCATTGGGGCTTGGTCTGTCCGGCCGAGACTCCGGAAGGCCAAGCTTGTGGTCTGGTGAAAAATTTGGCACTCATGTGCTATATCACCGTCGGTACACCCAGTGAGCCCATTATCGACTTTATGATACAAAGAAACATGGAGGTACTTGAAGAGTATGAGCCTCTCAGTTCTCCGAATGCAACAAAGATCTTTGTCAATGGTGTATGGGTTGGTGTGCACAGAGATCCGGCGCATCTTGTTAGCACTGTACAAAACCTGCGGAGGAAAGGCATGATCTCTCACGAAGTCAGCTTGATTCGCGACATTCGTGATCGTGAGTTCAAGATCTTCACCGACGCAGGCAGAGTCTGTCGCCCGTTGTTCGTTATTGAGAACAACCCCGCAAGTCCGAATCGTGGTAATCTTGTGTTGACAAAACAAATGCTCGAGCAACTTGAGCAAGATAAACAAGATTTAGCTGCAAGAGCTGCTGGCGGAGATAGCGACGATATGGACAAGGCCAAGCTGGGTTGGTATCGTCTAATCAATAACGGTGTTGTTGAATACGTGGACGCAGAAGAAGAAGAAACAATTATGATTGTTATGACTCCAGAGGACTTGTTGATCTCACAACAATTGCAACAAGGTTTTGTTCTGCCCGAGGATAATTCAAATGATCTAAACAAGCGTGTCAAGGCCACACCAAATCCCACGGCGCACACGTGGACGCACTGCGAGATTCATCCAAGTATGATTCTGGGAATATGTGCAAGCATCATACCCTTCCCAGATCACAATCAGGTAAGTACAGTACCTCGTACATTGAATACAATATTGAC----------------------------------------------------------------------------------------------------------------------------------------------------------------------------------------------------------------------------------------------------------------------------------------------------------------------------------------------------------------------------------------------------------------------------------------------------------------------------------------------------------------------------------------------------------------------------------------------------------------------------------------------------------------------------------------------------------------------------------------------------------------------------------------------------------------------------------------------------------------------------------------------------------------------------------------------------------------------------------------------------------------------------------------------------------------------------------------------------------------------------------------------------------------------------------------------------------------------------------------------------------------------------------------------------------------------------------------------??????????????????????????????????????????????????????
>FM207582.1_Cladonia_pulvinata_rpb2_gene_for_RNA_polymerase_II_second_largest_subunit,_isolate_9PUL,_specimen_voucher_MACB_95598
----------------------------------------------------------------------------------------------------------------------------------------------------------------------------------------------------------------------------------------------------------------------------------------------------------------------------------------------------------------------------------------------------------------------------------------------------------------------------------------------------------------------------------------------------------------------------------------------------------------------------------------------------------------------------------------------------------------------------------------------------------------------------------------------------------------------------------------------------------------------------------------------------------------------------------------------------------------------------------------------------------------------------------------------------------------------------------------------------------------------------------------------------------------------------------------------------------------------------------------------------------------------------------------------------------TGTTCCACAAGCTGACCAAGGACGTCTATAAATACCTGCAGAAGTGTGTTGAGAATAACAAAGACTTCAATATGGCGCTGGCTGTCAAGTCTACCCACATAACTAATGGCCTTCGATACTCACTGGCTACTGGGAATTGGGGAGACCAGAAGAAGGCTGCACAATCTAAAGCTGGAGTGTCCCAAGTCCTGAATCGCTATACATTTGCCTCTACACTATCACATCTTCGACGTACGAATACCCCCATCGGCCGCGATGGCAAGATCGCAAAGCCACGCCAACTACACAATACCCATTGGGGCTTGGTCTGTCCGGCCGAGACTCCGGAAGGCCAAGCTTGTGGTCTGGTGAAAAATTTGGCACTCATGTGCTATATCACCGTCGGTACACCCAGCGAGCCCATTATCGACTTTATGATACAAAGAAACATGGAGGTACTTGAAGAGTATGAGCCTCTCAGTTCTCCGAATGCAACAAAGATCTTTGTCAATGGTGTATGGGTTGGTGTGCACAGAGATCCGGCGCATCTTGTTAGCACTGTACAAAACCTGCGGAGGAAAGGCATGATCTCTCACGAAGTCAGCTTGATTCGCGACATTCGTGATCGTGAGTTCAAGATCTTCACCGACGCAGGCAGAGTCTGTCGCCCGTTGTTCGTTATTGAGAACAACCCCGCAAGTCCGAATCGTGGTAATCTTGTGTTGACAAAACAAATGCTCGAGCAACTTGAGCAAGATAAACAAGATTTAGCTGCAAGAGCTGCTGGCGGAGATAGCGACGATATGGACAAGGCCAAGCTGGGTTGGTATCGTCTAATCAATAACGGTGTTGTTGAATACGTGGACGCAGAAGAAGAAGAAACAATTATGATTGTTATGACTCCAGAGGACTTGTTGATCTCACAACAATTGCAACAAGGTTTTGTTCTGCCCGAGGATAATTCAAATGATCTAAACAAGCGTGTCAAGGCCACACCAAATCCCACGGCGCACACGTGGACGCACTGCGAGATTCATCCAAGTATGATTCTGGGAATATGTGCAAGCATCATACCCTTCCCAGATCACAATCAGGTAAGTACAGTACCTCGTACATTGAATACAATAT-GACGTTT-------------------------------------------------------------------------------------------------------------------------------------------------------------------------------------------------------------------------------------------------------------------------------------------------------------------------------------------------------------------------------------------------------------------------------------------------------------------------------------------------------------------------------------------------------------------------------------------------------------------------------------------------------------------------------------------------------------------------------------------------------------------------------------------------------------------------------------------------------------------------------------------------------------------------------------------------------------------------------------------------------------------------------------------------------------------------------------------------------------------------------------------------------------------------------------------------------------------------------------------------------------------------------------------------------------------------------------------?????????????????????????????????????????????????????
>FM207580.1_Cladonia_pulvinata_partial_rpb2_gene_for_RNA_polymerase_II_second_largest_subunit,_isolate_5PUL,_specimen_voucher_MACB_95597
---------------------------------------------------------------------------------------------------------------------------------------------------------------------------------------------------------------------------------------------------------------------------------------------------------------------------------------------------------------------------------------------------------------------------------------------------------------------------------------------------------------------------------------------------------------------------------------------------------------------------------------------------------------------------------------------------------------------------------------------------------------------------------------------------------------------------------------------------------------------------------------------------------------------------------------------------------------------------------------------------------------------------------------------------------------------------------------------------------------------------------------------------------------------------------------------------------------------------------------------------------------------------------------------------------------------CTGACCAAGGACGTCTATAAATACCTGCAGAAGTGTGTTGAGAATAACAAAGACTTCAATATGGCGCTGGCTGTCAAGTCTACCCACATAACTAATGGCCTTCGATACTCACTGGCTACTGGGAATTGGGGAGATCAGAAGAAGGCTGCACAATCTAAAGCTGGAGTGTCCCAAGTCCTGAATCGCTATACATTTGCCTCTACACTATCACATCTTCGACGTACGAATACCCCCATCGGCCGCGATGGCAAGATCGCAAAGCCACGCCAACTACACAATACCCATTGGGGCTTGGTCTGTCCGGCCGAGACTCCGGAAGGCCAAGCTTGTGGTCTGGTGAAAAATTTGGCACTCATGTGCTATATCACCGTCGGTACACCCAGTGAGCCCATTATCGACTTTATGATACAAAGAAACATGGAGGTACTTGAAGAGTATGAGCCTCTCAGTTCTCCGAATGCAACAAAGATCTTTGTCAATGGTGTATGGGTTGGTGTGCACAGAGATCCGGCGCATCTTGTTAGCACTGTACAAAACCTGCGGAGGAAAGGCATGATCTCTCACGAAGTCAGCTTGATTCGCGACATTCGTGATCGTGAGTTCAAGATCTTCACCGACGCAGGCAGAGTCTGTCGCCCGTTGTTCGTTATTGAGAACAACCCCGCAAGTCCGAATCGTGGTAATCTTGTGTTGACAAAACAAATGCTCGAGCAACTTGAGCAAGATAAACAAGATTTAGCTGCAAGAGCTGCTGGCGGAGATAGCGACGATATGGACAAGGCCAAGCTGGGTTGGTATCGTCTAATCAATAACGGTGTTGTTGAATACGTGGACGCAGAAGAAGAAGAAACAATTATGATTGTTATGACTCCAGAGGACTTGTTGATCTCACAACAATTGCAACAAGGTTTTGTTCTGCCCGAGGATAATTCAAATGATCTAAACAAGCGTGTCAAGGCCACACCAAATCCCACGGCGCACACGTGGACGCACTGCGAGATTCATCCAAGTATGATTCTGGGAATATGTGCAAGCATCATACCCTTCCCAGATCACAATCAGGTAAGTACAGTACCTCGTACATTGAATACAATAT-GAC-----------------------------------------------------------------------------------------------------------------------------------------------------------------------------------------------------------------------------------------------------------------------------------------------------------------------------------------------------------------------------------------------------------------------------------------------------------------------------------------------------------------------------------------------------------------------------------------------------------------------------------------------------------------------------------------------------------------------------------------------------------------------------------------------------------------------------------------------------------------------------------------------------------------------------------------------------------------------------------------------------------------------------------------------------------------------------------------------------------------------------------------------------------------------------------------------------------------------------------------------------------------------------------------------------------------------------------------------?????????????????????????????????????????????????????
>FM207579.1_Cladonia_pulvinata_partial_rpb2_gene_for_RNA_polymerase_II_second_largest_subunit,_isolate_4PUL,_specimen_voucher_MACB_91646
--------------------------------------------------------------------------------------------------------------------------------------------------------------------------------------------------------------------------------------------------------------------------------------------------------------------------------------------------------------------------------------------------------------------------------------------------------------------------------------------------------------------------------------------------------------------------------------------------------------------------------------------------------------------------------------------------------------------------------------------------------------------------------------------------------------------------------------------------------------------------------------------------------------------------------------------------------------------------------------------------------------------------------------------------------------------------------------------------------------------------------------------------------------------------------------------------------------------------------------------------------------------------------------------------------------------------------------------CCTGCAGAAGTGTGTTGAGAATAACAAAGACTTCAATATGGCGCTGGCTGTCAAGTCTACCCACATAACTAATGGCCTTCGATACTCACTGGCTACTGGGAATTGGGGAGACCAGAAGAAGGCTGCACAATCTAAAGCTGGAGTGTCCCAAGTCCTGAATCGCTATACATTTGCCTCTACACTATCACATCTTCGACGTACGAATACCCCCATCGGCCGCGATGGCAAGATCGCAAAGCCACGCCAACTACACAATACCCATTGGGGCTTGGTCTGTCCGGCCGAGACTCCGGAAGGCCAAGCTTGTGGTCTGGTGAAAAATTTGGCACTCATGTGCTATATCACCGTCGGTACACCCAGTGAGCCCATTATCGACTTTATGATACAAAGAAACATGGAGGTACTTGAAGAGTATGAGCCTCTCAGTTCTCCGAATGCAACAAAGATCTTTGTCAATGGTGTATGGGTTGGTGTGCACAGAGATCCGGCGCATCTTGTTAGCACTGTACAAAACCTGCGGAGGAAAGGCATGATCTCTCACGAAGTCAGCTTGATTCGCGACATTCGTGATCGTGAGTTCAAGATCTTCACCGACGCAGGCAGAGTCTGTCGCCCGTTGTTCGTTATTGAGAACAACCCCGCAAGTCCGAATCGTGGTAATCTTGTGTTGACAAAACAAATGCTCGAGCAACTTGAGCAAGATAAACAAGATTTAGCTGCAAGAGCTGCTGGCGGAGATAGCGACGATATGGACAAGGCCAAGCTGGGTTGGTATCGTCTAATCAATAACGGTGTTGTTGAATACGTGGACGCAGAAGAAGAAGAAACAATTATGATTGTTATGACTCCAGAGGACTTGTTGATCTCACAACAATTGCAACAAGGTTTTGTTCTGCCCGAGGATAATTCAAATGATCTAAACAAGCGTGTCAAGGCCACACCAAATCCCACGGCGCACACGTGGACGCACTGCGAGATTCATCCAAGTATGATTCTGGGAATATGTGCAAGCATCATACCCTTCCCAGATCACAATCAGGTAAGTACAGTACCTCGNNCATTGAATACAATA---------------------------------------------------------------------------------------------------------------------------------------------------------------------------------------------------------------------------------------------------------------------------------------------------------------------------------------------------------------------------------------------------------------------------------------------------------------------------------------------------------------------------------------------------------------------------------------------------------------------------------------------------------------------------------------------------------------------------------------------------------------------------------------------------------------------------------------------------------------------------------------------------------------------------------------------------------------------------------------------------------------------------------------------------------------------------------------------------------------------------------------------------------------------------------------------------------------------------------------------------------------------------------------------------------------------------------------------------??????????????????????????????????????????????????????
>MK179787.1_UNVERIFIED:_Cladonia_bahiana_isolate_AT716_RNA_polymerase_II_second_largest_subunit-like_(RPB2)_gene,_partial_sequence
--------------------------------------------------------------------------------------------------------------------------------------------------------------------------------------------------------------------------------------------------------------------------------------------------------------------------------------------------------------------------------------------------------------------------------------------------------------------------------------------------------------------------------------------------------------------------------------------------------------------------------------------------------------------------------------------------------------------------------------------------------------------------------------------------------------------------------------------------------------------------------------------------------------------------------------------------------------------------------------------------------------------------------------------------------------------------------------------------------------------------------------------------------------------------------------------------------------------------------------------------------------------------------------------------------------------GCTGACCAAGGACGTTTACAAATACCTGCAGAAGTGCGTTGAGAATAACAAGGACTTCAACATGGCGCTGGCTGTCAAGTCTACCCACATAACTAATGGTCTCCGGTACTCACTCGCTACCGGTAACTGGGGAGACCAGAAAAAGGCCGCGCAATCTAAAGCTGGAGTGTCCCAAGTCCTAAATCGCTACACATTTGCCTCTACACTGTCACATCTTCGACGTACGAATACTCCCATCGGCCGCGATGGCAAGATCGCAAAGCCACGTCAACTACACAATACCCATTGGGGCTTGGTCTGTCCTGCCGAGACTCCAGAAGGCCAGGCTTGTGGTCTGGTGAAGAATCTGGCACTTATGTGCTATATTACCGTCGGTACTCCCAGTGAGCCCATTATCGACTTTATGATACAAAGGAATATGGAGGTACTTGAAGAGTACGAGCCTCTCAGTTCTCCAAATGCGACAAAAATCTTTGTCAACGGTGTATGGGTTGGTGTGCATAGAGATCCAGCGCATCTCGTTAGTACTGTGCAAAATCTGCGGAGGAAAGGCATGATCTCTCACGAAGTTAGCTTGATTCGCGATATTCGTGATCGTGAATTCAAGATCTTCACCGACGCAGGCAGAGTCTGTCGTCCATTGTTCGTCATTGAGAACAACCCCGCAAGCCCCAACCGTGGCAACCTTGTATTGACAAAACAAATGCTCGAGCAACTCGAACAAGATAAACAAGATTTGGCTGCCAGAGCTGCTGGTGGGGATAGCGATGATATGGATAAGGCGAAGCTGGGCTGGTATCGCTTAATCAATAACGGTGTTGT-------------------------------------------------------------------------------------------------------------------------------------------------------------------------------------------------------------------------------------------------------------------------------------------------------------------------------------------------------------------------------------------------------------------------------------------------------------------------------------------------------------------------------------------------------------------------------------------------------------------------------------------------------------------------------------------------------------------------------------------------------------------------------------------------------------------------------------------------------------------------------------------------------------------------------------------------------------------------------------------------------------------------------------------------------------------------------------------------------------------------------------------------------------------------------------------------------------------------------------------------------------------------------------------------------------------------------------------------------------------------------------------------------------------------------------------------------------------------------------------------------------------------------------------------------------------------------------------------------------------------------------------------------------------------------------------
>MK179899.1_UNVERIFIED:_Cladonia_fleigiae_isolate_AT710_RNA_polymerase_II_second_largest_subunit-like_(RPB2)_gene,_partial_sequence
--------------------------------------------------------------------------------------------------------------------------------------------------------------------------------------------------------------------------------------------------------------------------------------------------------------------------------------------------------------------------------------------------------------------------------------------------------------------------------------------------------------------------------------------------------------------------------------------------------------------------------------------------------------------------------------------------------------------------------------------------------------------------------------------------------------------------------------------------------------------------------------------------------------------------------------------------------------------------------------------------------------------------------------------------------------------------------------------------------------------------------------------------------------------------------------------------------------------------------------------------------------------------------------------------------------------GCTGACCAAGGACGTTTACAAATACCTGCAGAAGTGCGTTGAGAATAACAAGGACTTCAACATGGCGCTGGCTGTCAAGTCTACCCACATAACTAATGGCCTCCGGTACTCACTCGCTACCGGTAACTGGGGAGACCAGAAAAAGGCCGCGCAATCTAAAGCTGGAGTGTCCCAAGTCCTAAATCGCTACACATTTGCCTCTACACTGTCACATCTTCGACGTACGAATACTCCCATCGGCCGCGATGGCAAGATCGCAAAGCCACGTCAACTACACAATACCCATTGGGGCTTGGTCTGTCCTGCCGAGACTCCAGAAGGCCAGGCTTGTGGTCTGGTGAAAAATTTGGCACTTATGTGCTATATTACCGTCGGTACTCCCAGTGAGCCCATTATCGACTTTATGATACAAAGGAATATGGAGGTACTTGAAGAGTACGAGCCTCTCAGTTCTCCAAATGCGACAAAAATCTTTGTCAATGGTGTATGGGTTGGTGTGCATAGAGATCCAGCGCATCTCGTTAGCACTGTGCAAAATCTGCGGAGGAAAGGCATGATCTCTCACGAAGTTAGCTTGATTCGCGATATTCGTGATCGTGAATTCAAGATCTTCACCGACGCAGGCAGAGTCTGTCGTCCATTGTTCGTCATTGAGAACAACCCCGCAAGCCCCAACCGTGGCAACCTTGTATTGACAAAACAAATGCTCGAGCAACTCGAACAAGATAAACAAGATTTGGCTGCCAGAGCTGCTGGTGGGGATAGCGATGATATGGATAAGGCGAAGCTGGGCTGGTATCGCTTAATCAATAACGGTGTTGT-------------------------------------------------------------------------------------------------------------------------------------------------------------------------------------------------------------------------------------------------------------------------------------------------------------------------------------------------------------------------------------------------------------------------------------------------------------------------------------------------------------------------------------------------------------------------------------------------------------------------------------------------------------------------------------------------------------------------------------------------------------------------------------------------------------------------------------------------------------------------------------------------------------------------------------------------------------------------------------------------------------------------------------------------------------------------------------------------------------------------------------------------------------------------------------------------------------------------------------------------------------------------------------------------------------------------------------------------------------------------------------------------------------------------------------------------------------------------------------------------------------------------------------------------------------------------------------------------------------------------------------------------------------------------------------------
>MK179888.1_UNVERIFIED:_Cladonia_divaricata_isolate_SATU10_RNA_polymerase_II_second_largest_subunit-like_(RPB2)_gene,_partial_sequence
--------------------------------------------------------------------------------------------------------------------------------------------------------------------------------------------------------------------------------------------------------------------------------------------------------------------------------------------------------------------------------------------------------------------------------------------------------------------------------------------------------------------------------------------------------------------------------------------------------------------------------------------------------------------------------------------------------------------------------------------------------------------------------------------------------------------------------------------------------------------------------------------------------------------------------------------------------------------------------------------------------------------------------------------------------------------------------------------------------------------------------------------------------------------------------------------------------------------------------------------------------------------------------------------------------------------GCTGACCAAGGACGTTTACAAATACCTGCAGAAGTGCGTTGAGAATAACAAGGACTTCAACATGGCGCTGGCTGTCAAGTCTACCCACATTACTAATGGCCTCCGGTACTCACTCGCTACCGGTAACTGGGGAGACCAGAAAAAGGCCGCGCAATCTAAAGCTGGAGTGTCCCAAGTCCTAAATCGCTACACATTTGCCTCTACACTGTCACATCTTCGACGTACGAATACTCCCATCGGCCGCGATGGCAAGATCGCAAAGCCACGTCAACTACACAATACCCATTGGGGCTTGGTCTGTCCTGCCGAGACTCCAGAAGGCCAGGCTTGTGGTCTGGTGAAAAATTTGGCACTTATGTGCTATATTACCGTCGGTACTCCCAGTGAGCCCATTATCGACTTTATGATACAAAGGAATATGGAGGTACTTGAAGAGTACGAGCCTCTCAGTTCTCCAAATGCGACAAAGATCTTTGTCAACGGTGTATGGGTTGGTGTGCATAGAGATCCAGCGCATCTCGTTAGCACTGTGCAGAATCTGCGGAGGAAAGGCATGATCTCTCACGAAGTTAGCTTGATTCGCGATATTCGTGATCGTGAATTCAAGATCTTCACCGACGCAGGCAGAGTCTGTCGTCCATTGTTCGTCATTGAGAACAACCCCGCAAGCCCCAACCGTGGCAACCTTGTATTGACAAAACAAATGCTCGAGCAACTCGAACAAGATAAACAAGATTTGGCTGCCAGAGCTGCTGGTGGGGATAGCGATGATATGGATAAGGCGAAGCTGGGCTGGTATCGCTTAATCAATAACGGTGTTGT-------------------------------------------------------------------------------------------------------------------------------------------------------------------------------------------------------------------------------------------------------------------------------------------------------------------------------------------------------------------------------------------------------------------------------------------------------------------------------------------------------------------------------------------------------------------------------------------------------------------------------------------------------------------------------------------------------------------------------------------------------------------------------------------------------------------------------------------------------------------------------------------------------------------------------------------------------------------------------------------------------------------------------------------------------------------------------------------------------------------------------------------------------------------------------------------------------------------------------------------------------------------------------------------------------------------------------------------------------------------------------------------------------------------------------------------------------------------------------------------------------------------------------------------------------------------------------------------------------------------------------------------------------------------------------------------
>MK179854.1_UNVERIFIED:_Cladonia_consimilis_isolate_SATU1_RNA_polymerase_II_second_largest_subunit-like_(RPB2)_gene,_partial_sequence
--------------------------------------------------------------------------------------------------------------------------------------------------------------------------------------------------------------------------------------------------------------------------------------------------------------------------------------------------------------------------------------------------------------------------------------------------------------------------------------------------------------------------------------------------------------------------------------------------------------------------------------------------------------------------------------------------------------------------------------------------------------------------------------------------------------------------------------------------------------------------------------------------------------------------------------------------------------------------------------------------------------------------------------------------------------------------------------------------------------------------------------------------------------------------------------------------------------------------------------------------------------------------------------------------------------------GCTGACCAAGGACGTTTACAAATACCTGCAGAAGTGCGTTGAGAATAACAAGGACTTCAACATGGCGCTGGCTGTCAAGTCTACCCACATAACTAATGGCCTCCGGTACTCACTCGCTACCGGTAACTGGGGAGACCAGAAAAAGGCCGCGCAATCTAAAGCTGGAGTGTCCCAAGTCCTAAATCGCTACACATTTGCCTCTACACTGTCACATCTTCGACGTACGAATACTCCCATCGGCCGCGATGGCAAGATCGCAAAGCCACGTCAACTACACAATACCCATTGGGGCTTGGTCTGTCCTGCCGAGACTCCAGAAGGCCAGGCTTGTGGTCTGGTAAAAAATTTGGCACTCATGTGCTATATTACCGTCGGTACTCCCAGTGAGCCCATTATCGACTTTATGATACAAAGGAATATGGAGGTACTTGAAGAGTACGAGCCTCTCAGTTCTCCAAATGCGACAAAAATCTTTGTCAACGGTGTATGGGTTGGTGTGCATAGAGATCCAGCGCATCTCGTTAGCACTGTGCAAAATCTGCGGAGGAAAGGCATGATCTCTCACGAAGTTAGCTTGATTCGCGATATTCGTGATCGTGAATTCAAGATCTTCACCGACGCAGGCAGAGTCTGTCGTCCATTGTTCGTCATTGAGAACAATCCCGCAAGCCCCAACCGTGGCAACCTTGTATTGACAAAACAAATGCTCGAGCAACTCGAACAAGATAAACAAGATTTGGCTGCCAGGGCTGCTGGTGGGGATAGCGATGATATGGATAAGGCGAAGCTGGGCTGGTATCGCTTAATCAATAACGGTGTTGT-------------------------------------------------------------------------------------------------------------------------------------------------------------------------------------------------------------------------------------------------------------------------------------------------------------------------------------------------------------------------------------------------------------------------------------------------------------------------------------------------------------------------------------------------------------------------------------------------------------------------------------------------------------------------------------------------------------------------------------------------------------------------------------------------------------------------------------------------------------------------------------------------------------------------------------------------------------------------------------------------------------------------------------------------------------------------------------------------------------------------------------------------------------------------------------------------------------------------------------------------------------------------------------------------------------------------------------------------------------------------------------------------------------------------------------------------------------------------------------------------------------------------------------------------------------------------------------------------------------------------------------------------------------------------------------------
>MK179762.1_UNVERIFIED:_Cladonia_albofuscescens_isolate_SATU5_RNA_polymerase_II_second_largest_subunit-like_(RPB2)_gene,_partial_sequence
--------------------------------------------------------------------------------------------------------------------------------------------------------------------------------------------------------------------------------------------------------------------------------------------------------------------------------------------------------------------------------------------------------------------------------------------------------------------------------------------------------------------------------------------------------------------------------------------------------------------------------------------------------------------------------------------------------------------------------------------------------------------------------------------------------------------------------------------------------------------------------------------------------------------------------------------------------------------------------------------------------------------------------------------------------------------------------------------------------------------------------------------------------------------------------------------------------------------------------------------------------------------------------------------------------------------GCTGACCAAGGACGTTTACAAATACCTGCAGAAGTGCGTTGAGAATAACAAGGACTTCAACATGGCGCTGGCTGTCAAGTCTACCCACATAACTAATGGCCTCCGGTACTCACTCGCTACCGGTAACTGGGGAGACCAGAAAAAGGCTGCGCAATCTAAAGCTGGAGTGTCCCAAGTCCTAAATCGCTACACATTTGCCTCTACACTGTCACATCTTCGACGTACGAATACTCCCATCGGCCGCGATGGCAAGATCGCAAAGCCACGTCAACTACACAATACCCATTGGGGCTTGGTCTGTCCTGCCGAGACTCCAGAAGGCCAGGCTTGTGGTCTGGTAAAAAACTTGGCACTCATGTGCTATATTACCGTCGGTACTCCCAGTGAGCCCATTATCGACTTTATGATACAAAGGAATATGGAGGTACTTGAAGAGTACGAGCCTCTCAGTTCTCCAAATGCGACAAAAATCTTTGTCAACGGTGTATGGGTTGGTGTGCATAGAGATCCAGCGCATCTCGTTAGCACTGTGCAAAATCTGCGGAGGAAAGGCATGATCTCTCACGAAGTTAGCTTGATTCGCGATATTCGTGATCGTGAATTCAAGATCTTCACCGACGCAGGCAGAGTCTGTCGTCCATTGTTCGTCATTGAGAACAACCCCGCAAGCCCCAACCGTGGCAACCTTGTATTGACAAAACAAATGCTCGAGCAACTCGAACAAGATAAACAAGATTTGGCTGCCAGAGCTGCTGGTGGGGATAGCGATGATATGGATAAGGCGAAGCTGGGCTGGTATCGCTTGATCAATAACGGTGTTGT-------------------------------------------------------------------------------------------------------------------------------------------------------------------------------------------------------------------------------------------------------------------------------------------------------------------------------------------------------------------------------------------------------------------------------------------------------------------------------------------------------------------------------------------------------------------------------------------------------------------------------------------------------------------------------------------------------------------------------------------------------------------------------------------------------------------------------------------------------------------------------------------------------------------------------------------------------------------------------------------------------------------------------------------------------------------------------------------------------------------------------------------------------------------------------------------------------------------------------------------------------------------------------------------------------------------------------------------------------------------------------------------------------------------------------------------------------------------------------------------------------------------------------------------------------------------------------------------------------------------------------------------------------------------------------------------
>MK179763.1_UNVERIFIED:_Cladonia_albofuscescens_isolate_SATU9_RNA_polymerase_II_second_largest_subunit-like_(RPB2)_gene,_partial_sequence
--------------------------------------------------------------------------------------------------------------------------------------------------------------------------------------------------------------------------------------------------------------------------------------------------------------------------------------------------------------------------------------------------------------------------------------------------------------------------------------------------------------------------------------------------------------------------------------------------------------------------------------------------------------------------------------------------------------------------------------------------------------------------------------------------------------------------------------------------------------------------------------------------------------------------------------------------------------------------------------------------------------------------------------------------------------------------------------------------------------------------------------------------------------------------------------------------------------------------------------------------------------------------------------------------------------------GCTGACCAAGGACGTTTACAAATACCTGCAGAAGTGCGTTGAGAATAACAAGGACTTCAACATGGCGCTGGCTGTCAAGTCTACCCACATAACTAATGGCCTCCGGTACTCACTCGCTACCGGTAACTGGGGAGACCAGAAAAAGGCTGCGCAATCTAAAGCTGGAGTGTCCCAAGTCCTAAATCGCTACACATTTGCCTCTACACTGTCACATCTTCGACGTACGAATACTCCCATCGGCCGCGATGGCAAGATCGCAAAGCCACGTCAACTACACAATACCCATTGGGGCTTGGTTTGTCCTGCCGAGACTCCAGAAGGCCAGGCTTGTGGTCTGGTAAAAAACTTGGCCCTCATGTGCTATATTACCGTCGGTACTCCCAGTGAGCCCATTATCGACTTTATGATACAAAGGAATATGGAGGTACTTGAAGAGTACGAGCCTCTCAGTTCTCCAAATGCGACAAAAATCTTTGTCAACGGTGTATGGGTTGGTGTGCATAGAGATCCAGCGCATCTCGTTAGCACTGTGCAAAATCTGCGGAGGAAAGGCATGATCTCTCACGAAGTTAGCTTGATTCGCGATATTCGTGATCGTGAATTCAAGATCTTCACCGACGCAGGCAGAGTCTGTCGTCCATTGTTCGTCATTGAGAACAACCCCGCAAGCCCCAACCGTGGCAACCTTGTATTGACAAAACAAATGCTCGAGCAACTCGAACAAGATAAACAAGATTTGGCTGCCAGAGCTGCTGGTGGGGATAGCGATGATATGGATAAGGCGAAGCTGGGCTGGTATCGCTTGATCAATAACGGTGTTGT-------------------------------------------------------------------------------------------------------------------------------------------------------------------------------------------------------------------------------------------------------------------------------------------------------------------------------------------------------------------------------------------------------------------------------------------------------------------------------------------------------------------------------------------------------------------------------------------------------------------------------------------------------------------------------------------------------------------------------------------------------------------------------------------------------------------------------------------------------------------------------------------------------------------------------------------------------------------------------------------------------------------------------------------------------------------------------------------------------------------------------------------------------------------------------------------------------------------------------------------------------------------------------------------------------------------------------------------------------------------------------------------------------------------------------------------------------------------------------------------------------------------------------------------------------------------------------------------------------------------------------------------------------------------------------------------
>MK179979.1_UNVERIFIED:_Cladonia_metaminiata_isolate_LK14_RNA_polymerase_II_second_largest_subunit-like_(RPB2)_gene,_partial_sequence
--------------------------------------------------------------------------------------------------------------------------------------------------------------------------------------------------------------------------------------------------------------------------------------------------------------------------------------------------------------------------------------------------------------------------------------------------------------------------------------------------------------------------------------------------------------------------------------------------------------------------------------------------------------------------------------------------------------------------------------------------------------------------------------------------------------------------------------------------------------------------------------------------------------------------------------------------------------------------------------------------------------------------------------------------------------------------------------------------------------------------------------------------------------------------------------------------------------------------------------------------------------------------------------------------------------------GCTGACCAAAGACGTTTACAAGTACCTGCAAAAGTGCGTTGAGAATAACAAAGACTTCAACATGGCACTGGCTGTCAAGTCTACCCACATAACTAATGGTCTTCGATACTCACTGGCTACTGGTAACTGGGGAGACCAGAAGAAGGCTGCGCAATCTAAGGCTGGAGTGTCCCAAGTCCTGAATCGCTACACATTTGCCTCTACACTGTCACATCTTCGACGTACGAATACTCCCATCGGCCGCGATGGCAAGATCGCAAAGCCACGTCAGCTACACAATACCCATTGGGGCTTGGTCTGTCCTGCCGAGACTCCAGAAGGCCAGGCTTGTGGTTTGGTGAAAAATTTGGCACTTATGTGTTATATTACCGTCGGTACTCCCAGTGAGCCCATTATCGACTTTATGATACAAAGGAATATGGAGGTACTTGAAGAGTATGAGCCTCTCAGTTCCCCCAATGCGACAAAAATCTTTGTCAACGGTGTATGGGTTGGTGTGCATAGAGATCCAGCACATCTCGTTAGCACTGTGCAAAATCTGCGGAGGAAAGGCATGATTTCTCACGAAGTTAGCTTGATTCGCGATATTCGTGATCGTGAATTCAAGATCTTCACCGACGCAGGCAGAGTCTGTCGTCCATTGTTCGTCATTGAGAACAACCCCGCAAGCCCTAACCGTGGAAACCTTGTATTGACAAAACAAATGCTCGAGCAACTCGAACAAGATAAACAAGATTTGGCTGCCAGAGCTGCTGGTGGGGATAGCGATGATATGGATAAGGCGAAGCTGGGCTGGTATCGCTTAATCAATAACGGTGTTGT-------------------------------------------------------------------------------------------------------------------------------------------------------------------------------------------------------------------------------------------------------------------------------------------------------------------------------------------------------------------------------------------------------------------------------------------------------------------------------------------------------------------------------------------------------------------------------------------------------------------------------------------------------------------------------------------------------------------------------------------------------------------------------------------------------------------------------------------------------------------------------------------------------------------------------------------------------------------------------------------------------------------------------------------------------------------------------------------------------------------------------------------------------------------------------------------------------------------------------------------------------------------------------------------------------------------------------------------------------------------------------------------------------------------------------------------------------------------------------------------------------------------------------------------------------------------------------------------------------------------------------------------------------------------------------------------
>MK179868.1_UNVERIFIED:_Cladonia_sp._isolate_AT743_RNA_polymerase_II_second_largest_subunit-like_(RPB2)_gene,_partial_sequence
--------------------------------------------------------------------------------------------------------------------------------------------------------------------------------------------------------------------------------------------------------------------------------------------------------------------------------------------------------------------------------------------------------------------------------------------------------------------------------------------------------------------------------------------------------------------------------------------------------------------------------------------------------------------------------------------------------------------------------------------------------------------------------------------------------------------------------------------------------------------------------------------------------------------------------------------------------------------------------------------------------------------------------------------------------------------------------------------------------------------------------------------------------------------------------------------------------------------------------------------------------------------------------------------------------------------GCTGACCAAGGACGTTTACAAATACTTGCAGAAGTGCGTTGAGAATAACAAAGACTTCAACATGGCACTGGCTGTCAAGTCTACCCACATAACTAATGGTCTTCGGTACTCACTGGCTACTGGTAACTGGGGAGACCAGAAGAAGGCGGCGCAATCTAAAGCTGGAGTGTCCCAAGTCCTGAATCGCTACACGTTTGCCTCTACACTGTCACATCTTCGACGTACGAATACTCCCATCGGCCGCGATGGCAAGATCGCAAAGCCACGTCAACTACACAATACCCATTGGGGCTTGGTCTGTCCTGCCGAGACTCCAGAAGGCCAGGCTTGTGGTCTGGTAAAAAATTTGGCACTTATGTGCTATATTACTGTCGGTACTCCTAGTGAGCCTATTATCGACTTTATGATACAAAGGAATATGGAGGTACTTGAAGAGTACGAGCCTCTCAGTTCTCCAAATGCGACAAAAATCTTTGTCAACGGTGTATGGGTTGGTGTGCATAGAGATCCAGCGCATCTCGTTAGCACTGTGCAAAATCTGCGGAGGAAAGGCATGATCTCTCACGAAGTTAGCTTGATTCGCGATATTCGTGATCGTGAATTCAAGATCTTCACCGACGCAGGCAGAGTCTGTCGTCCCTTGTTCGTCATTGAGAACAACCCCGCAAGCCCCAACCGTGGCAACCTTGTATTGACAAAACAAATGCTCGAGCAACTCGAACAAGATAAACAAGATTCGGCTGCCAGAGCTGCTGGTGGGGATAGCGATGATATGGATAAGGCGAAGCTGGGCTGGTATCGCTTAATCAATAACGGTGTTGT-------------------------------------------------------------------------------------------------------------------------------------------------------------------------------------------------------------------------------------------------------------------------------------------------------------------------------------------------------------------------------------------------------------------------------------------------------------------------------------------------------------------------------------------------------------------------------------------------------------------------------------------------------------------------------------------------------------------------------------------------------------------------------------------------------------------------------------------------------------------------------------------------------------------------------------------------------------------------------------------------------------------------------------------------------------------------------------------------------------------------------------------------------------------------------------------------------------------------------------------------------------------------------------------------------------------------------------------------------------------------------------------------------------------------------------------------------------------------------------------------------------------------------------------------------------------------------------------------------------------------------------------------------------------------------------------
>MK180092.1_UNVERIFIED:_Cladonia_strepsilis_isolate_AT537_RNA_polymerase_II_second_largest_subunit-like_(RPB2)_gene,_partial_sequence
--------------------------------------------------------------------------------------------------------------------------------------------------------------------------------------------------------------------------------------------------------------------------------------------------------------------------------------------------------------------------------------------------------------------------------------------------------------------------------------------------------------------------------------------------------------------------------------------------------------------------------------------------------------------------------------------------------------------------------------------------------------------------------------------------------------------------------------------------------------------------------------------------------------------------------------------------------------------------------------------------------------------------------------------------------------------------------------------------------------------------------------------------------------------------------------------------------------------------------------------------------------------------------------------------------------------GCTGACCAAGGACGTTTACAAGTATCTGCAGAAGTGCGTTGAGAACAACAAAGACTTCAACATGGCACTGGCTGTCAAGTCTACCCACATAACTAATGGTCTTCGGTACTCACTGGCTACTGGTAACTGGGGAGACCAGAAGAAGGCTGCGCAATCTAAGGCTGGAGTGTCCCAAGTCCTGAATCGCTATACGTTTGCCTCTACACTGTCACATCTTCGACGTACGAATACTCCCATCGGCCGCGATGGCAAGATCGCAAAGCCACGTCAGCTACACAATACCCATTGGGGCTTGGTCTGTCCTGCCGAAACTCCAGAAGGCCAGGCTTGTGGTCTGGTGAAAAATTTGGCACTTATGTGCTATATTACCGTCGGTACCCCCAGTGAGCCCATTATCGACTTTATGATACAAAGGAATATGGAGGTACTTGAAGAGTACGAGCCTCTCAGTTCTCCAAATGCGACAAAAATCTTTGTCAACGGTGTATGGGTTGGTGTGCATAGAGATCCAGCGCATCTCGTTAGCACTGTGCAAAATCTGCGGAGGAAAGGCATGATCTCTCACGAAGTTAGCTTGATTCGCGATATCCGGGATCGTGAATTCAAGATCTTCACCGACGCAGGCAGAGTCTGTCGTCCATTGTTCGTCATTGAGAACAACCCCGCAAGCCCCAACCGTGGAAACCTTGTATTGACTAAACAAATGCTCGAGCAACTCGAACAAGATAAACAAGATTTGGCTGCCAGAGCTGCTGGTGGGGATAGCGATGATATGGATAAGGCGAAGCTGGGCTGGTATCGCTTAATCAATAACGGAGTTGT-------------------------------------------------------------------------------------------------------------------------------------------------------------------------------------------------------------------------------------------------------------------------------------------------------------------------------------------------------------------------------------------------------------------------------------------------------------------------------------------------------------------------------------------------------------------------------------------------------------------------------------------------------------------------------------------------------------------------------------------------------------------------------------------------------------------------------------------------------------------------------------------------------------------------------------------------------------------------------------------------------------------------------------------------------------------------------------------------------------------------------------------------------------------------------------------------------------------------------------------------------------------------------------------------------------------------------------------------------------------------------------------------------------------------------------------------------------------------------------------------------------------------------------------------------------------------------------------------------------------------------------------------------------------------------------------
>MK180094.1_UNVERIFIED:_Cladonia_strepsilis_isolate_LK18_RNA_polymerase_II_second_largest_subunit-like_(RPB2)_gene,_partial_sequence
--------------------------------------------------------------------------------------------------------------------------------------------------------------------------------------------------------------------------------------------------------------------------------------------------------------------------------------------------------------------------------------------------------------------------------------------------------------------------------------------------------------------------------------------------------------------------------------------------------------------------------------------------------------------------------------------------------------------------------------------------------------------------------------------------------------------------------------------------------------------------------------------------------------------------------------------------------------------------------------------------------------------------------------------------------------------------------------------------------------------------------------------------------------------------------------------------------------------------------------------------------------------------------------------------------------------GCTGACCAAGGACGTTTACAAGTATCTGCAGAAGTGCGTTGAGAACAACAAAGACTTCAACATGGCACTGGCTGTCAAGTCTACCCACATAACTAATGGTCTTCGGTACTCACTGGCTACTGGTAACTGGGGAGACCAGAAGAAGGCTGCGCAATCTAAGGCTGGAGTGTCCCAAGTCCTGAACCGCTATACGTTTGCCTCTACACTGTCACATCTTCGACGTACGAATACTCCCATCGGCCGCGATGGCAAGATCGCAAAGCCACGTCAGCTACACAATACCCATTGGGGCTTGGTCTGTCCTGCCGAAACTCCAGAAGGCCAGGCTTGTGGTCTGGTAAAAAATTTGGCACTTATGTGCTATATTACCGTCGGTACCCCCAGTGAGCCCATTATCGACTTTATGATACAAAGGAATATGGAGGTACTTGAAGAGTACGAGCCTCTCAGTTCTCCAAATGCGACAAAAATCTTTGTCAACGGTGTATGGGTTGGTGTGCATAGAGATCCAGCGCATCTCGTTAGCACTGTGCAAAATCTGCGGAGGAAAGGCATGATCTCTCACGAAGTTAGCTTGATTCGCGATATTCGTGATCGTGAATTCAAGATCTTCACCGACGCAGGCAGAGTCTGTCGTCCATTGTTCGTCATTGAGAACAACCCCGCAAGCCCCAACCGTGGAAACCTTGTATTGACTAAACAAATGCTCGAGCAACTCGAACAAGATAAACAAGATTTGGCTGCCAAAGCTGCTGGTGGGGATAGCGATGATATGGATAAGGCGAAGCTGGGCTGGTATCGCTTAATCAATAACGGAGTTGT-------------------------------------------------------------------------------------------------------------------------------------------------------------------------------------------------------------------------------------------------------------------------------------------------------------------------------------------------------------------------------------------------------------------------------------------------------------------------------------------------------------------------------------------------------------------------------------------------------------------------------------------------------------------------------------------------------------------------------------------------------------------------------------------------------------------------------------------------------------------------------------------------------------------------------------------------------------------------------------------------------------------------------------------------------------------------------------------------------------------------------------------------------------------------------------------------------------------------------------------------------------------------------------------------------------------------------------------------------------------------------------------------------------------------------------------------------------------------------------------------------------------------------------------------------------------------------------------------------------------------------------------------------------------------------------------
>MK179811.1_UNVERIFIED:_Cladonia_candelabrum_isolate_DW21_RNA_polymerase_II_second_largest_subunit-like_(RPB2)_gene,_partial_sequence
--------------------------------------------------------------------------------------------------------------------------------------------------------------------------------------------------------------------------------------------------------------------------------------------------------------------------------------------------------------------------------------------------------------------------------------------------------------------------------------------------------------------------------------------------------------------------------------------------------------------------------------------------------------------------------------------------------------------------------------------------------------------------------------------------------------------------------------------------------------------------------------------------------------------------------------------------------------------------------------------------------------------------------------------------------------------------------------------------------------------------------------------------------------------------------------------------------------------------------------------------------------------------------------------------------------------GCTGACCAAGGACGTTTACAAGTACCTGCAGAAGTGCGTTGAGAATAACAAAGACTTCAACATGGCACTGGCTGTCAAGTCTACCCACATAACTAATGGTCTTCGGTACTCACTGGCTACTGGTAACTGGGGGGACCAGAAAAAGGCTGCGCAATCTAAGGCTGGAGTGTCCCAAGTCCTGAACCGCTACACGTTTGCCTCTACACTGTCACATCTTCGACGTACGAATACTCCCATCGGCCGCGATGGCAAGATCGCAAAGCCACGTCAGCTACACAATACCCACTGGGGCTTGGTCTGTCCTGCCGAGACTCCAGAAGGCCAGGCTTGTGGTCTGGTGAAAAATTTGGCACTTATGTGCTATATTACCGTCGGTACTCCCAGTGAGCCCATTATCGACTTTATGATACAAAGGAATATGGAGGTACTTGAAGAGTACGAGCCTCTCAGTTCTCCAAATGCGACAAAGATCTTTGTCAACGGTGTATGGGTTGGTGTGCATAGAGATCCAGCGCATCTCGTTAGCACTGTGCAAAATCTGCGGAGAAAAGGCATGATCTCTCACGAAGTTAGCTTGATTCGCGATATTCGTGATCGTGAATTCAAGATCTTCACCGACGCAGGCAGAGTCTGTCGTCCATTGTTCGTCATTGAGAACAACCCCGCAAGCCCCAACCGTGGAAACCTTGTTTTGACAAAACAAATGCTCGAGCAACTCGAACAAGATAAACAAGACCTGGCTGCCAGAGCCGCTGGTGGGGATAGCGATGATATGGATAAGGCGAAGCTGGGCTGGTATCGCTTAATCAATAACGGTGT----------------------------------------------------------------------------------------------------------------------------------------------------------------------------------------------------------------------------------------------------------------------------------------------------------------------------------------------------------------------------------------------------------------------------------------------------------------------------------------------------------------------------------------------------------------------------------------------------------------------------------------------------------------------------------------------------------------------------------------------------------------------------------------------------------------------------------------------------------------------------------------------------------------------------------------------------------------------------------------------------------------------------------------------------------------------------------------------------------------------------------------------------------------------------------------------------------------------------------------------------------------------------------------------------------------------------------------------------------------------------------------------------------------------------------------------------------------------------------------------------------------------------------------------------------------------------------------------------------------------------------------------------------------------------------------------
>MK179909.1_UNVERIFIED:_Cladonia_cf._gigantea_isolate_CL240_RNA_polymerase_II_second_largest_subunit-like_(RPB2)_gene,_partial_sequence
--------------------------------------------------------------------------------------------------------------------------------------------------------------------------------------------------------------------------------------------------------------------------------------------------------------------------------------------------------------------------------------------------------------------------------------------------------------------------------------------------------------------------------------------------------------------------------------------------------------------------------------------------------------------------------------------------------------------------------------------------------------------------------------------------------------------------------------------------------------------------------------------------------------------------------------------------------------------------------------------------------------------------------------------------------------------------------------------------------------------------------------------------------------------------------------------------------------------------------------------------------------------------------------------------------------------GCTGACCAAGGACGTTTACAAGTACCTGCAGAAGTGCGTTGAGAATAACAAAGACTTCAACATGGCACTGGCTGTCAAGTCTACCCACATAACTAATGGTCTTCGGTACTCACTGGCTACTGGTAACTGGGGGGACCAGAAGAAGGCTGCGCAATCTAAGGCTGGAGTGTCCCAAGTCCTGAATCGCTACACGTTTGCCTCTACACTGTCACATCTTCGACGTACGAATACTCCCATTGGCCGCGATGGCAAGATCGCAAAGCCACGTCAGCTACACAATACCCACTGGGGCTTGGTCTGTCCTGCCGAGACTCCAGAAGGCCAGGCTTGTGGTCTGGTGAAAAATTTGGCACTTATGTGCTATATTACCGTCGGTACTCCCAGTGAGCCCATTATCGACTTTATGATACAAAGGAATATGGAGGTACTTGAAGAGTACGAGCCTCTCAGTTCTCCAAATGCGACAAAGATCTTTGTCAACGGTGTATGGGTTGGTGTGCATAGAGATCCAGCGCATCTCGTTAGCACTGTGCAAAATCTGCGGAGAAAAGGCATGATCTCTCACGAAGTTAGCTTGATTCGCGATATTCGTGATCGTGAATTCAAGATCTTCACCGACGCAGGCAGAGTCTGTCGTCCATTGTTCGTCATTGAGAACAACCCCGCAAGTCCCAACCGTGGAAACCTTGTATTGACAAAACAAATGCTCGAGCAACTCGAACAAGATAAACAAGACTTGGCTGCCAGAGCTGCTGGTGGGGATAGCGATGATATGGATAAGGCGAAGCTGGGCTGGTATCGCTTAATCAATAACGGTGTTGT-------------------------------------------------------------------------------------------------------------------------------------------------------------------------------------------------------------------------------------------------------------------------------------------------------------------------------------------------------------------------------------------------------------------------------------------------------------------------------------------------------------------------------------------------------------------------------------------------------------------------------------------------------------------------------------------------------------------------------------------------------------------------------------------------------------------------------------------------------------------------------------------------------------------------------------------------------------------------------------------------------------------------------------------------------------------------------------------------------------------------------------------------------------------------------------------------------------------------------------------------------------------------------------------------------------------------------------------------------------------------------------------------------------------------------------------------------------------------------------------------------------------------------------------------------------------------------------------------------------------------------------------------------------------------------------------
>MK180006.1_UNVERIFIED:_Cladonia_pachyclados_isolate_DW20_RNA_polymerase_II_second_largest_subunit-like_(RPB2)_gene,_partial_sequence
-------------------------------------------------------------------------------------------------------------------------------------------------------------------------------------------------------------------------------------------------------------------------------------------------------------------------------------------------------------------------------------------------------------------------------------------------------------------------------------------------------------------------------------------------------------------------------------------------------------------------------------------------------------------------------------------------------------------------------------------------------------------------------------------------------------------------------------------------------------------------------------------------------------------------------------------------------------------------------------------------------------------------------------------------------------------------------------------------------------------------------------------------------------------------------------------------------------------------------------------------------------------------------------------------------------------------CCAAGGACGTTTACAAGTACCTGCAGAAGTGCGTTGAGAATAACAAAGACTTCAACATGGCACTGGCTGTCAAGTCTACCCACATAACTAATGGTCTTCGGTACTCACTGGCTACTGGTAACTGGGGGGACCAGAAGAAGGCTGCGCAATCTAAGGCTGGAGTGTCCCAAGTCCTGAATCGCTACACGTTTGCCTCTACACTGTCACATCTTCGACGTACGAATACTCCCATCGGCCGCGATGGCAAGATCGCAAAGCCACGTCAGCTACACAATACCCACTGGGGCTTGGTCTGTCCTGCCGAGACTCCAGAAGGCCAGGCTTGTGGTCTGGTGAAAAATTTGGCACTTATGTGCTATATTACCGTCGGTACTCCCAGTGAGCCCATTATCGACTTTATGATACAAAGGAATATGGAGGTACTTGAAGAGTACGAGCCTCTCAGTTCTCCAAATGCGACAAAGATCTTTGTCAACGGTGTATGGGTTGGTGTGCATAGAGATCCAGCGCATCTCGTTAGCACTGTGCAAAATCTGCGGAGAAAAGGCATGATCTCTCACGAAGTTAGCTTGATTCGCGATATTCGTGATCGTGAATTCAAGATCTTCACCGACGCAGGCAGAGTCTGTCGTCCATTGTTCGTCATTGAGAACAACCCCGCAAGCCCCAACCGTGGAAACCTTGTATTGACAAAACAAATGCTCGAGCAACTCGAACAAGATAAACAAGACTTGGCTGCCAGAGCTGCCGGTGGGGATAGCGATGATATGGATAAAGCGAAGCTGGGCTGGTATCGCTTGATCAATAACGGTGTTGT-------------------------------------------------------------------------------------------------------------------------------------------------------------------------------------------------------------------------------------------------------------------------------------------------------------------------------------------------------------------------------------------------------------------------------------------------------------------------------------------------------------------------------------------------------------------------------------------------------------------------------------------------------------------------------------------------------------------------------------------------------------------------------------------------------------------------------------------------------------------------------------------------------------------------------------------------------------------------------------------------------------------------------------------------------------------------------------------------------------------------------------------------------------------------------------------------------------------------------------------------------------------------------------------------------------------------------------------------------------------------------------------------------------------------------------------------------------------------------------------------------------------------------------------------------------------------------------------------------------------------------------------------------------------------------------------
>MK179885.1_UNVERIFIED:_Cladonia_dilleniana_isolate_CL312_RNA_polymerase_II_second_largest_subunit-like_(RPB2)_gene,_partial_sequence
--------------------------------------------------------------------------------------------------------------------------------------------------------------------------------------------------------------------------------------------------------------------------------------------------------------------------------------------------------------------------------------------------------------------------------------------------------------------------------------------------------------------------------------------------------------------------------------------------------------------------------------------------------------------------------------------------------------------------------------------------------------------------------------------------------------------------------------------------------------------------------------------------------------------------------------------------------------------------------------------------------------------------------------------------------------------------------------------------------------------------------------------------------------------------------------------------------------------------------------------------------------------------------------------------------------------GCTGACCAAGGACGTTTACAAGTACCTGCAGAAGTGCGTTGAGAATAATAAAGACTTCAACATGGCACTGGCTGTCAAGTCTACCCACATAACTAATGGTCTTCGGTACTCACTGGCTACTGGTAACTGGGGAGACCAGAAGAAGGCTGCGCAATCTAAGGCTGGAGTGTCCCAAGTCCTGAATCGCTACACGTTTGCCTCTACACTGTCGCATCTTCGACGTACGAATACTCCCATCGGCCGCGATGGCAAGATCGCAAAGCCACGTCAGCTACACAATACCCATTGGGGCTTGGTCTGTCCTGCCGAGACTCCAGAAGGCCAGGCTTGTGGTCTGGTGAAAAATTTGGCACTTATGTGCTATATTACCGTCGGTACTCCCAGTGAGCCCATTATCGACTTTATGATACAAAGGAATATGGAGGTACTTGAAGAGTACGAGCCTCTCAGTTCTCCAAATGCGACAAAAATCTTTGTAAACGGTGTATGGGTTGGTGTGCATAGAGATCCAGCGCATCTCGTTAGCACTGTGCAAAATCTGCGGAGGAAAGGCATGATCTCTCACGAAGTTAGCTTGATTCGCGATATTCGTGATCGTGAATTCAAGATCTTCACCGACGCAGGCCGAGTCTGTCGTCCCTTGTTCGTCATTGAGAACAACCCCGCAAGCCCCAACCGTGGCAACCTTGTATTGACAAAACAAATGCTCGAGCAACTCGAACAAGATAAACAAGATTTGGCTGCCAGAGCTGCTGGTGGGGATAGCGAGGATATGGATAAGGCGAAGCTGGGCTGGTATCGCTTAATCAATAACGGTGTTGT-------------------------------------------------------------------------------------------------------------------------------------------------------------------------------------------------------------------------------------------------------------------------------------------------------------------------------------------------------------------------------------------------------------------------------------------------------------------------------------------------------------------------------------------------------------------------------------------------------------------------------------------------------------------------------------------------------------------------------------------------------------------------------------------------------------------------------------------------------------------------------------------------------------------------------------------------------------------------------------------------------------------------------------------------------------------------------------------------------------------------------------------------------------------------------------------------------------------------------------------------------------------------------------------------------------------------------------------------------------------------------------------------------------------------------------------------------------------------------------------------------------------------------------------------------------------------------------------------------------------------------------------------------------------------------------------
>MK180108.1_UNVERIFIED:_Cladonia_subsetacea_isolate_CL141_RNA_polymerase_II_second_largest_subunit-like_(RPB2)_gene,_partial_sequence
--------------------------------------------------------------------------------------------------------------------------------------------------------------------------------------------------------------------------------------------------------------------------------------------------------------------------------------------------------------------------------------------------------------------------------------------------------------------------------------------------------------------------------------------------------------------------------------------------------------------------------------------------------------------------------------------------------------------------------------------------------------------------------------------------------------------------------------------------------------------------------------------------------------------------------------------------------------------------------------------------------------------------------------------------------------------------------------------------------------------------------------------------------------------------------------------------------------------------------------------------------------------------------------------------------------------GCTGACCAAGGACGTTTACAAGTACCTGCAGAAGTGCGTTGAGAATAATAAAGACTTCAACATGGCACTGGCTGTCAAGTCTACCCACATAACTAATGGTCTTCGGTACTCACTGGCTACTGGTAACTGGGGAGACCAGAAGAAGGCTGCGCAATCTAAGGCTGGAGTATCCCAAGTCCTGAATCGCTACACGTTTGCCTCTACACTGTCACATCTTCGACGTACGAATACTCCCATCGGCCGCGATGGCAAGATCGCAAAGCCACGTCAGCTACACAATACCCATTGGGGCTTGGTCTGTCCTGCCGAGACTCCAGAAGGCCAGGCTTGTGGTCTGGTGAAAAATTTGGCACTTATGTGCTATATTACCGTCGGTACTCCCAGTGAGCCCATTATCGACTTTATGATACAAAGGAATATGGAGGTACTTGAAGAGTACGAGCCTCTCAGTTCTCCAAATGCGACAAAAATCTTTGTAAACGGTGTATGGGTTGGTGTGCATAGAGATCCAGCGCATCTCGTTAGCACTGTGCAAAATCTGCGGAGGAAAGGCATGATCTCTCACGAAGTTAGCTTGATTCGCGATATTCGTGATCGTGAATTCAAGATCTTCACCGACGCAGGCAGAGTCTGTCGTCCCTTGTTCGTCATTGAGAACAACCCCGCAAGCCCCAACCGTGGCAACCTTGTATTGACAAAACAAATGCTCGAGCAACTCGAACAAGATAAACAAGATTTGGCTGCCAGAGCTGCTGGTGGGGATAGCGATGATATGGATAAGGCGAAGCTGGGCTGGTATCGCTTAATCAATAACGGTGTTGT-------------------------------------------------------------------------------------------------------------------------------------------------------------------------------------------------------------------------------------------------------------------------------------------------------------------------------------------------------------------------------------------------------------------------------------------------------------------------------------------------------------------------------------------------------------------------------------------------------------------------------------------------------------------------------------------------------------------------------------------------------------------------------------------------------------------------------------------------------------------------------------------------------------------------------------------------------------------------------------------------------------------------------------------------------------------------------------------------------------------------------------------------------------------------------------------------------------------------------------------------------------------------------------------------------------------------------------------------------------------------------------------------------------------------------------------------------------------------------------------------------------------------------------------------------------------------------------------------------------------------------------------------------------------------------------------
>MK180109.1_UNVERIFIED:_Cladonia_subsetacea_isolate_DW19_RNA_polymerase_II_second_largest_subunit-like_(RPB2)_gene,_partial_sequence
--------------------------------------------------------------------------------------------------------------------------------------------------------------------------------------------------------------------------------------------------------------------------------------------------------------------------------------------------------------------------------------------------------------------------------------------------------------------------------------------------------------------------------------------------------------------------------------------------------------------------------------------------------------------------------------------------------------------------------------------------------------------------------------------------------------------------------------------------------------------------------------------------------------------------------------------------------------------------------------------------------------------------------------------------------------------------------------------------------------------------------------------------------------------------------------------------------------------------------------------------------------------------------------------------------------------GCTGACCAAGGACGTTTACAAGTACCTGCAGAAGTGCGTTGAGAATAATAAAGACTTCAACATGGCACTGGCTGTCAAGTCTACCCACATAACTAATGGTCTTCGGTACTCACTGGCTACTGGTAACTGGGGAGACCAGAAGAAGGCTGCGCAATCTAAGGCTGGAGTATCCCAAGTCCTGAATCGCTACACGTTTGCCTCTACACTGTCACATCTTCGACGTACGAATACTCCCATCGGCCGCGATGGCAAGATCGCAAAGCCACGTCAGCTACACAATACCCATTGGGGCTTGGTCTGTCCTGCCGAGACTCCAGAAGGCCAGGCTTGTGGTCTGGTGAAAAATTTGGCACTTATGTGCTATATTACCGTCGGTACTCCCAGTGAGCCCATTATCGACTTTATGATACAAAGGAATATGGAGGTACTTGAAGAGTACGAGCCTCTCAGTTCTCCAAATGCGACAAAAATCTTTGTAAACGGTGTATGGGTTGGTGTGCATAGAGATCCAGCGCATCTCGTTAGCACTGTGCAAAATCTGCGGAGGAAAGGCATGATCTCTCACGAAGTTAGCTTGATTCGCGATATTCGTGATCGTGAATTCAAGATCTTCACCGACGCAGGCAGAGTCTGTCGTCCCTTGTTCGTCATTGAGAACAACCCCGCAAGCCCCAACCGTGGCAACCTTGTATTGACAAAACAAATGCTCGAGCAACTCGAACAAGATAAACAAGATTTGGCTGCCAGAGCTGCTGGTGGGGATAGCGATGATATGGATAAGGCGAAGCTGGGCTGGTATCGCTTAATCAATAACG--------------------------------------------------------------------------------------------------------------------------------------------------------------------------------------------------------------------------------------------------------------------------------------------------------------------------------------------------------------------------------------------------------------------------------------------------------------------------------------------------------------------------------------------------------------------------------------------------------------------------------------------------------------------------------------------------------------------------------------------------------------------------------------------------------------------------------------------------------------------------------------------------------------------------------------------------------------------------------------------------------------------------------------------------------------------------------------------------------------------------------------------------------------------------------------------------------------------------------------------------------------------------------------------------------------------------------------------------------------------------------------------------------------------------------------------------------------------------------------------------------------------------------------------------------------------------------------------------------------------------------------------------------------------------------------------------
>MK179783.1_UNVERIFIED:_Cladonia_atlantica_isolate_LK10_RNA_polymerase_II_second_largest_subunit-like_(RPB2)_gene,_partial_sequence
--------------------------------------------------------------------------------------------------------------------------------------------------------------------------------------------------------------------------------------------------------------------------------------------------------------------------------------------------------------------------------------------------------------------------------------------------------------------------------------------------------------------------------------------------------------------------------------------------------------------------------------------------------------------------------------------------------------------------------------------------------------------------------------------------------------------------------------------------------------------------------------------------------------------------------------------------------------------------------------------------------------------------------------------------------------------------------------------------------------------------------------------------------------------------------------------------------------------------------------------------------------------------------------------------------------------GCTGACCAAGGACGTTTACAAGTACCTACAGAAGTGTGTTGAGAATAACAAAGACTTCAACATGGCACTGGCTGTCAAGTCTACCCACATAACTAATGGTCTTCGGTACTCACTGGCTACTGGTAACTGGGGAGACCAGAAGAAGGCTGCGCAATCTAAGGCTGGAGTGTCTCAAGTCCTGAATCGCTACACGTTTGCCTCTACACTGTCACATCTTCGACGTACGAATACTCCCATCGGCCGCGATGGCAAGATCGCAAAGCCACGTCAACTACACAATACCCATTGGGGCTTGGTCTGTCCTGCCGAGACTCCAGAAGGCCAGGCTTGTGGTCTGGTGAAAAATTTGGCACTTATGTGCTATATTACCGTCGGTACTCCCAGTGAGCCCATTATCGACTTTATGATACAAAGGAATATGGAGGTACTTGAAGAGTACGAGCCTCTCAGTTCTCCAAATGCGACAAAAATCTTTGTCAACGGTGTATGGGTTGGTGTGCATAGAGATCCAGCGCATCTCGTTAGCACTGTGCAAAATCTGCGGAGGAAAGGCATGATCTCTCACGAAGTTAGCTTGATTCGCGATATTCGTGATCGTGAATTCAAGATCTTCACCGACGCAGGCAGAGTCTGTCGTCCCTTGTTCGTCATTGAGAACAACCCCGCAAGCCCCAACCGTGGCAACCTTGTATTGACAAAACAAATGCTCGAGCAACTCGAACAAGATAAACAAGATTTGGCTGCCAGAGCTGCTGGTGGGGATAGCGATGATATGGATAAGGCGAAGCTGGGCTGGTATCGCTTAATCAATAACGGTGTTGT-------------------------------------------------------------------------------------------------------------------------------------------------------------------------------------------------------------------------------------------------------------------------------------------------------------------------------------------------------------------------------------------------------------------------------------------------------------------------------------------------------------------------------------------------------------------------------------------------------------------------------------------------------------------------------------------------------------------------------------------------------------------------------------------------------------------------------------------------------------------------------------------------------------------------------------------------------------------------------------------------------------------------------------------------------------------------------------------------------------------------------------------------------------------------------------------------------------------------------------------------------------------------------------------------------------------------------------------------------------------------------------------------------------------------------------------------------------------------------------------------------------------------------------------------------------------------------------------------------------------------------------------------------------------------------------------
>MK179784.1_UNVERIFIED:_Cladonia_atlantica_isolate_LK42_RNA_polymerase_II_second_largest_subunit-like_(RPB2)_gene,_partial_sequence
--------------------------------------------------------------------------------------------------------------------------------------------------------------------------------------------------------------------------------------------------------------------------------------------------------------------------------------------------------------------------------------------------------------------------------------------------------------------------------------------------------------------------------------------------------------------------------------------------------------------------------------------------------------------------------------------------------------------------------------------------------------------------------------------------------------------------------------------------------------------------------------------------------------------------------------------------------------------------------------------------------------------------------------------------------------------------------------------------------------------------------------------------------------------------------------------------------------------------------------------------------------------------------------------------------------------GCTGACCAAGGACGTTTACAAGTACCTACAGAAGTGTGTTGAGAATAACAAAGACTTCAACATGGCACTGGCTGTCAAGTCTACCCACATAACTAATGGTCTTCGGTACTCACTGGCTACTGGTAACTGGGGAGACCAGAAGAAGGCTGCGCAATCTAAGGCTGGAGTGTCTCAAGTCCTGAATCGCTACACGTTTGCCTCTACACTGTCACATCTTCGACGTACGAATACTCCCATCGGCCGCGATGGCAAGATCGCAAAGCCACGTCAACTACACAATACCCATTGGGGCTTGGTCTGTCCTGCCGAGACTCCAGAAGGCCAGGCTTGTGGTCTGGTGAAAAATTTGGCACTTATGTGCTATATTACCGTCGGTACTCCCAGTGAGCCCATTATCGACTTTATGATACAAAGGAATATGGAGGTACTTGAAGAGTACGAGCCTCTCAGTTCTCCAAATGCGACAAAAATCTTTGTCAACGGTGTATGGGTTGGTGTGCATAGAGATCCAGCGCATCTCGTTAGCACTGTGCAAAATCTGCGCAGGAAAGGCATGATCTCTCACGAAGTTAGCTTGATTCGCGATATTCGTGATCGTGAATTCAAGATCTTCACCGACGCAGGCAGAGTCTGTCGTCCCTTGTTCGTCATTGAGAACAACCCCGCAAGCCCCAACCGTGGCAACCTTGTATTGACAAAACAAATGCTCGAGCAACTCGAACAAGATAAACAAGATTTGGCTGCCAGAGCTGCTGGTGGGGATAGCGATGATATGGATAAGGCGAAGCTGGGCTGGTATCGCTTAATCAACAACGGTGTTGT-------------------------------------------------------------------------------------------------------------------------------------------------------------------------------------------------------------------------------------------------------------------------------------------------------------------------------------------------------------------------------------------------------------------------------------------------------------------------------------------------------------------------------------------------------------------------------------------------------------------------------------------------------------------------------------------------------------------------------------------------------------------------------------------------------------------------------------------------------------------------------------------------------------------------------------------------------------------------------------------------------------------------------------------------------------------------------------------------------------------------------------------------------------------------------------------------------------------------------------------------------------------------------------------------------------------------------------------------------------------------------------------------------------------------------------------------------------------------------------------------------------------------------------------------------------------------------------------------------------------------------------------------------------------------------------------
>MK180101.1_UNVERIFIED:_Cladonia_subdelicatula_isolate_CL136_RNA_polymerase_II_second_largest_subunit-like_(RPB2)_gene,_partial_sequence
--------------------------------------------------------------------------------------------------------------------------------------------------------------------------------------------------------------------------------------------------------------------------------------------------------------------------------------------------------------------------------------------------------------------------------------------------------------------------------------------------------------------------------------------------------------------------------------------------------------------------------------------------------------------------------------------------------------------------------------------------------------------------------------------------------------------------------------------------------------------------------------------------------------------------------------------------------------------------------------------------------------------------------------------------------------------------------------------------------------------------------------------------------------------------------------------------------------------------------------------------------------------------------------------------------------------GCTGACCAAGGACGTTTACAAGTACCTACAGAAGTGCGTTGAGAACAATAAAGACTTCAACATGGCACTGGCTGTCAAGTCTACCCATATAACTAATGGTCTTCGGTACTCACTGGCTACTGGTAACTGGGGAGACCAGAAGAAGGCTGCGCAATCTAAGGCTGGAGTCTCTCAAGTCCTGAATCGCTACACGTTTGCCTCTACACTGTCACATCTTCGACGTACGAATACTCCCATCGGCCGCGATGGCAAGATCGCAAAGCCACGTCAGCTACACAATACCCATTGGGGCTTGGTCTGTCCTGCCGAGACTCCAGAAGGCCAGGCTTGTGGTCTGGTGAAAAATTTGGCACTTATGTGCTATATTACCGTCGGTACTCCCAGTGAGCCCATTATCGACTTTATGATACAAAGGAATATGGAGGTACTTGAAGAGTACGAGCCTCTCAGTTCACCAAATGCGACAAAAATCTTTGTAAACGGTGTATGGGTTGGTGTGCATAGAGATCCAGCGCATCTCGTTAGCACTGTGCAAAATCTGCGGAGGAAAGGCATGATCTCTCACGAAGTTAGCTTGATTCGCGATATTCGTGATCGTGAATTCAAGATCTTCACCGACGCAGGCAGAGTCTGTCGTCCCTTGTTCGTCATTGAGAACAACCCCGCAAGCCCCAACCGTGGCAACCTTGTATTGACAAAACAAATGCTCGAGCAACTCGAACAAGATAAACAAGATTTGGCTGCCAGAGCTGCTGGTGGGGATAGCGATGATATGGATAAGGCGAAGCTGGGCTGGTATCGCTTAATTAATAACGGTGTTGT-------------------------------------------------------------------------------------------------------------------------------------------------------------------------------------------------------------------------------------------------------------------------------------------------------------------------------------------------------------------------------------------------------------------------------------------------------------------------------------------------------------------------------------------------------------------------------------------------------------------------------------------------------------------------------------------------------------------------------------------------------------------------------------------------------------------------------------------------------------------------------------------------------------------------------------------------------------------------------------------------------------------------------------------------------------------------------------------------------------------------------------------------------------------------------------------------------------------------------------------------------------------------------------------------------------------------------------------------------------------------------------------------------------------------------------------------------------------------------------------------------------------------------------------------------------------------------------------------------------------------------------------------------------------------------------------
>MK180102.1_UNVERIFIED:_Cladonia_subdelicatula_isolate_CL352_RNA_polymerase_II_second_largest_subunit-like_(RPB2)_gene,_partial_sequence
--------------------------------------------------------------------------------------------------------------------------------------------------------------------------------------------------------------------------------------------------------------------------------------------------------------------------------------------------------------------------------------------------------------------------------------------------------------------------------------------------------------------------------------------------------------------------------------------------------------------------------------------------------------------------------------------------------------------------------------------------------------------------------------------------------------------------------------------------------------------------------------------------------------------------------------------------------------------------------------------------------------------------------------------------------------------------------------------------------------------------------------------------------------------------------------------------------------------------------------------------------------------------------------------------------------------GCTGACCAAGGACGTTTACAAGTACCTACAGAAGTGCGTTGAGAACAATAAAGACTTCAACATGGCACTGGCTGTCAAGTCTACCCATATAACTAATGGTCTTCGGTACTCACTGGCTACTGGTAACTGGGGAGACCAGAAGAAGGCTGCGCAATCTAAGGCTGGAGTCTCTCAAGTCCTGAATCGCTACACGTTTGCCTCTACACTGTCACATCTTCGACGTACGAATACTCCCATCGGCCGCGATGGCAAGATCGCAAAGCCACGTCAGCTACACAATACCCATTGGGGCTTGGTCTGTCCTGCCGAGACTCCAGAAGGCCAGGCTTGTGGTCTGGTGAAAAATTTGGCACTTATGTGCTATATTACCGTCGGTACTCCCAGTGAGCCCATTATCGACTTTATGATACAAAGGAATATGGAGGTACTTGAAGAGTACGAGCCTCTCAGTTCACCAAATGCGACAAAAATCTTTGTAAACGGTGTATGGGTTGGTGTGCATAGAGATCCAGCGCATCTCGTTAGCACTGTGCAAAATCTGCGGAGGAAAGGCATGATCTCTCACGAAGTTAGCTTGATTCGCGATATTCGTGATCGTGAATTCAAGATCTTCACCGACGCAGGCAGAGTCTGTCGTCCCTTGTTCGTCATTGAGAACAACCCCGCAAGCCCCAACCGTGGCAACCTTGTATTGACAAAACAAATGCTCGAGCAACTCGAACAAGATAAACAAGATTTGGCTGCCAGAGCTGCTGGTGGGGATAGCGATGATATGGATAAGGCGAAGCTGGGCTGGTATCGCTTAATTAATAACGGTGTTGT-------------------------------------------------------------------------------------------------------------------------------------------------------------------------------------------------------------------------------------------------------------------------------------------------------------------------------------------------------------------------------------------------------------------------------------------------------------------------------------------------------------------------------------------------------------------------------------------------------------------------------------------------------------------------------------------------------------------------------------------------------------------------------------------------------------------------------------------------------------------------------------------------------------------------------------------------------------------------------------------------------------------------------------------------------------------------------------------------------------------------------------------------------------------------------------------------------------------------------------------------------------------------------------------------------------------------------------------------------------------------------------------------------------------------------------------------------------------------------------------------------------------------------------------------------------------------------------------------------------------------------------------------------------------------------------------
>MK179922.1_UNVERIFIED:_Cladonia_hians_isolate_AT583_RNA_polymerase_II_second_largest_subunit-like_(RPB2)_gene,_partial_sequence
--------------------------------------------------------------------------------------------------------------------------------------------------------------------------------------------------------------------------------------------------------------------------------------------------------------------------------------------------------------------------------------------------------------------------------------------------------------------------------------------------------------------------------------------------------------------------------------------------------------------------------------------------------------------------------------------------------------------------------------------------------------------------------------------------------------------------------------------------------------------------------------------------------------------------------------------------------------------------------------------------------------------------------------------------------------------------------------------------------------------------------------------------------------------------------------------------------------------------------------------------------------------------------------------------------------------GCTGACCAAGGACGTTTACAAGTACCTACAGAAGTGCGTTGAGAACAACAAAGACTTCAATATGGCACTGGCTGTCAAGTCTACCCACATAACTAATGGTCTTCGGTACTCACTGGCTACTGGTAACTGGGGAGACCAGAAGAAGGCTGCGCAATCTAAGGCTGGAGTCTCTCAAGTCCTGAATCGCTACACGTTTGCCTCTACACTGTCACATCTTCGACGTACGAATACTCCCATCGGCCGTGATGGCAAGATCGCAAAGCCACGTCAACTACACAATACCCATTGGGGCTTGGTCTGTCCTGCCGAGACTCCAGAAGGCCAGGCTTGTGGTCTGGTGAAAAATTTGGCACTTATGTGCTATATTACCGTCGGTACTCCCAGTGAGCCCATTATCGACTTTATGATACAAAGGAATATGGAGGTACTTGAAGAGTACGAGCCTCTCAGTTCTCCAAATGCGACAAAAATCTTTGTAAACGGTGTATGGGTTGGTGTGCATAGAGATCCAGCGCATCTAGTTAGCACTGTGCAAAATCTGCGGAGGAAAGGCATGATCTCTCACGAAGTTAGCTTGATTCGCGATATTCGTGATCGTGAATTCAAGATCTTCACCGACGCAGGCAGAGTCTGTCGTCCCTTGTTCGTCATTGAGAACAACCCCGCAAGCCCCAACCGTGGCAACCTTGTATTGACAAAACAAATGCTCGAGCAACTCGAACAAGATAAACAAGATTTGGCTGCCAGAGCTGCTGGTGGGGATAGCGATGATATGGATAAGGCGAAGCTGGGCTGGTATCGCTTAATTAATAACGGTGTTGT-------------------------------------------------------------------------------------------------------------------------------------------------------------------------------------------------------------------------------------------------------------------------------------------------------------------------------------------------------------------------------------------------------------------------------------------------------------------------------------------------------------------------------------------------------------------------------------------------------------------------------------------------------------------------------------------------------------------------------------------------------------------------------------------------------------------------------------------------------------------------------------------------------------------------------------------------------------------------------------------------------------------------------------------------------------------------------------------------------------------------------------------------------------------------------------------------------------------------------------------------------------------------------------------------------------------------------------------------------------------------------------------------------------------------------------------------------------------------------------------------------------------------------------------------------------------------------------------------------------------------------------------------------------------------------------------
>MK180026.1_UNVERIFIED:_Cladonia_polystomata_isolate_AT595_RNA_polymerase_II_second_largest_subunit-like_(RPB2)_gene,_partial_sequence
--------------------------------------------------------------------------------------------------------------------------------------------------------------------------------------------------------------------------------------------------------------------------------------------------------------------------------------------------------------------------------------------------------------------------------------------------------------------------------------------------------------------------------------------------------------------------------------------------------------------------------------------------------------------------------------------------------------------------------------------------------------------------------------------------------------------------------------------------------------------------------------------------------------------------------------------------------------------------------------------------------------------------------------------------------------------------------------------------------------------------------------------------------------------------------------------------------------------------------------------------------------------------------------------------------------------GCTGACCAAGGACGTTTACAAGTACCTACAGAAGTGCGTTGAGAACAACAAAGACTTCAACATGGCACTGGCTGTCAAGTCTACCCACATAACTAATGGTCTTCGGTACTCACTGGCTACTGGTAACTGGGGAGACCAGAAGAAGGCTGCGCAATCTAAGGCTGGAGTCTCTCAAGTCCTGAATCGCTACACGTTTGCCTCTACACTGTCACATCTTCGACGTACGAATACTCCCATCGGCCGCGATGGCAAGATCGCAAAGCCACGTCAACTACACAATACCCATTGGGGCTTGGTCTGCCCTGCCGAGACTCCAGAAGGCCAGGCTTGTGGTCTGGTGAAAAATTTGGCACTTATGTGCTATATTACCGTCGGTACTCCCAGTGAGCCCATTATCGACTTTATGATACAAAGGAATATGGAGGTACTTGAAGAGTACGAGCCTCTCAGTTCTCCAAATGCGACAAAAATCTTTGTAAACGGTGTATGGGTTGGTGTGCATAGAGATCCAGCGCATCTCGTTAGCACTGTGCAAAATCTGCGGAGGAAAGGCATGATCTCTCACGAAGTTAGCTTGATTCGCGATATTCGTGATCGTGAATTCAAGATCTTCACCGACGCAGGCAGAGTTTGTCGTCCCTTGTTCGTCATTGAGAACAACCCCGCAAGCCCCAACCGTGGCAACCTTGTATTGACAAAACAAATGCTCGAGCAACTCGAACAAGATAAACAAGATTTGGCTGCCAGAGCTGCTGGTGGGGATAGCGATGATATGGATAAGGCGAAGCTGGGCTGGTATCGCTTAATTAATAACGGTGTTGT-------------------------------------------------------------------------------------------------------------------------------------------------------------------------------------------------------------------------------------------------------------------------------------------------------------------------------------------------------------------------------------------------------------------------------------------------------------------------------------------------------------------------------------------------------------------------------------------------------------------------------------------------------------------------------------------------------------------------------------------------------------------------------------------------------------------------------------------------------------------------------------------------------------------------------------------------------------------------------------------------------------------------------------------------------------------------------------------------------------------------------------------------------------------------------------------------------------------------------------------------------------------------------------------------------------------------------------------------------------------------------------------------------------------------------------------------------------------------------------------------------------------------------------------------------------------------------------------------------------------------------------------------------------------------------------------
>MK179919.1_UNVERIFIED:_Cladonia_granulosa_isolate_CL346_RNA_polymerase_II_second_largest_subunit-like_(RPB2)_gene,_partial_sequence
--------------------------------------------------------------------------------------------------------------------------------------------------------------------------------------------------------------------------------------------------------------------------------------------------------------------------------------------------------------------------------------------------------------------------------------------------------------------------------------------------------------------------------------------------------------------------------------------------------------------------------------------------------------------------------------------------------------------------------------------------------------------------------------------------------------------------------------------------------------------------------------------------------------------------------------------------------------------------------------------------------------------------------------------------------------------------------------------------------------------------------------------------------------------------------------------------------------------------------------------------------------------------------------------------------------------GCTAACCAAAGACGTTTACAAGTACCTACAGAAGTGCGTTGAGAACAACAAAGACTTCAACATGGCACTGGCTGTCAAGTCTACCCACATAACTAATGGTCTTCGGTACTCACTGGCTACTGGTAACTGGGGAGACCAGAAGAAGGCTGCGCAATCTAAGGCTGGAGTCTCTCAAGTCCTGAATCGCTACACGTTTGCCTCTACACTGTCACATCTTCGACGTACGAATACTCCCATCGGCCGCGATGGCAAGATCGCAAAGCCACGTCAACTACACAATACCCATTGGGGCTTGGTCTGTCCTGCCGAGACTCCAGAAGGCCAGGCTTGTGGTCTGGTGAAAAATTTGGCACTTATGTGCTATATTACCGTCGGTACTCCCAGTGAGCCCATTATCGACTTTATGATACAAAGGAATATGGAGGTACTTGAAGAGTACGAGCCTCTCAGTTCTCCAAATGCGACAAAAATCTTTGTAAACGGTGTATGGGTTGGTGTGCATAGGGATCCAGCGCATCTCGTTAGCACTGTGCAAAATCTGCGGAGGAAAGGCATGATCTCTCACGAAGTTAGCTTGATTCGCGATATTCGTGATCGTGAATTCAAGATTTTCACCGACGCAGGCAGAGTCTGTCGTCCCTTGTTCGTCATTGAGAACAACCCCGCAAGCCCCAACCGTGGCAACCTTGTATTGACAAAACAAATGCTCGAGCAACTCGAACAAGATAAACAAGATTTGGCTGCCAGAGCTGCTGGTGGGGATAGCGATGATATGGATAAGGCGAAACTGGGCTGGTATCGCTTAATCAATAACGGTGTTGT-------------------------------------------------------------------------------------------------------------------------------------------------------------------------------------------------------------------------------------------------------------------------------------------------------------------------------------------------------------------------------------------------------------------------------------------------------------------------------------------------------------------------------------------------------------------------------------------------------------------------------------------------------------------------------------------------------------------------------------------------------------------------------------------------------------------------------------------------------------------------------------------------------------------------------------------------------------------------------------------------------------------------------------------------------------------------------------------------------------------------------------------------------------------------------------------------------------------------------------------------------------------------------------------------------------------------------------------------------------------------------------------------------------------------------------------------------------------------------------------------------------------------------------------------------------------------------------------------------------------------------------------------------------------------------------------
>MK179845.1_UNVERIFIED:_Cladonia_granulosa_isolate_CL355_RNA_polymerase_II_second_largest_subunit-like_(RPB2)_gene,_partial_sequence
--------------------------------------------------------------------------------------------------------------------------------------------------------------------------------------------------------------------------------------------------------------------------------------------------------------------------------------------------------------------------------------------------------------------------------------------------------------------------------------------------------------------------------------------------------------------------------------------------------------------------------------------------------------------------------------------------------------------------------------------------------------------------------------------------------------------------------------------------------------------------------------------------------------------------------------------------------------------------------------------------------------------------------------------------------------------------------------------------------------------------------------------------------------------------------------------------------------------------------------------------------------------------------------------------------------------GCTGACCAAGGACGTTTACAAGTACCTACAGAAGTGCGTTGAGAACAACAAAGACTTTAACATGGCACTGGCTGTTAAGTCTACCCACATAACTAATGGTCTTCGGTACTCACTGGCTACTGGTAACTGGGGAGACCAGAAGAAGGCTGCGCAATCTAAGGCTGGAGTCTCTCAAGTCCTGAATCGCTACACGTTTGCCTCTACACTGTCACATCTTCGACGTACGAATACTCCCATCGGCCGCGATGGCAAGATCGCAAAGCCACGTCAACTACACAATACCCATTGGGGCTTGGTCTGTCCTGCCGAGACTCCAGAAGGCCAGGCTTGTGGTCTGGTGAAAAATTTGGCACTTATGTGCTATATTACCGTCGGTACTCCCAGTGAGCCCATTATCGACTTTATGATACAAAGGAATATGGAGGTACTTGAAGAGTACGAGCCTCTCAGTTCTCCAAATGCGACAAAAATCTTTGTAAACGGTGTATGGGTTGGTGTGCATAGAGATCCAGCGCATCTCGTTAGCACTGTGCAAAATCTGCGGAGGAAAGGCATGATCTCTCACGAAGTTAGCTTGATTCGCGATATTCGTGATCGTGAATTCAAGATCTTCACCGACGCAGGCAGAGTCTGTCGTCCCTTGTTCGTCATTGAGAACAACCCCGCAAGCCCCAACCGTGGCAACCTTGTATTGACAAAACAAATGCTCGAGCAACTCGAACAAGATAAACAAGATTTGGCTGCCAGAGCTGCTGGTGGGGATAGCGATGATATGGATAAGGCGAAACTGGGCTGGTATCGCTTAATCAATAACGGTGTTGT-------------------------------------------------------------------------------------------------------------------------------------------------------------------------------------------------------------------------------------------------------------------------------------------------------------------------------------------------------------------------------------------------------------------------------------------------------------------------------------------------------------------------------------------------------------------------------------------------------------------------------------------------------------------------------------------------------------------------------------------------------------------------------------------------------------------------------------------------------------------------------------------------------------------------------------------------------------------------------------------------------------------------------------------------------------------------------------------------------------------------------------------------------------------------------------------------------------------------------------------------------------------------------------------------------------------------------------------------------------------------------------------------------------------------------------------------------------------------------------------------------------------------------------------------------------------------------------------------------------------------------------------------------------------------------------------
>MK179917.1_UNVERIFIED:_Cladonia_granulosa_isolate_CL292_RNA_polymerase_II_second_largest_subunit-like_(RPB2)_gene,_partial_sequence
--------------------------------------------------------------------------------------------------------------------------------------------------------------------------------------------------------------------------------------------------------------------------------------------------------------------------------------------------------------------------------------------------------------------------------------------------------------------------------------------------------------------------------------------------------------------------------------------------------------------------------------------------------------------------------------------------------------------------------------------------------------------------------------------------------------------------------------------------------------------------------------------------------------------------------------------------------------------------------------------------------------------------------------------------------------------------------------------------------------------------------------------------------------------------------------------------------------------------------------------------------------------------------------------------------------------GCTGACCAAAGACGTTTACAAGTACCTACAGAAGTGCGTTGAGAACAACAAAGACTTCAACATGGCACTGGCTGTCAAGTCTACCCACATAACTAATGGTCTTCGGTACTCACTGGCTACTGGTAACTGGGGAGACCAGAAGAAGGCTGCGCAATCTAAGGCTGGAGTCTCTCAAGTCCTGAATCGCTACACGTTTGCCTCTACACTGTCACATCTTCGACGTACGAATACTCCCATCGGCCGCGATGGCAAGATCGCAAAGCCACGTCAACTACACAATACCCATTGGGGCTTGGTCTGTCCTGCCGAGACTCCAGAAGGCCAGGCTTGTGGTCTGGTGAAAAATTTGGCACTTATGTGCTATATTACCGTCGGTACTCCCAGTGAGCCCATTATCGACTTTATGATACAAAGGAATATGGAGGTACTTGAAGAGTACGAGCCTCTCAGTTCTCCAAATGCGACAAAAATCTTTGTAAACGGTGTATGGGTTGGTGTGCATAGAGATCCAGCGCATCTCGTTAGCACTGTGCAAAATCTGCGGAGGAAAGGCATGATCTCTCACGAAGTTAGCTTGATTCGCGATATTCGTGATCGTGAATTCAAGATCTTCACCGACGCAGGCAGAGTCTGTCGTCCCTTGTTCGTCATTGAGAACAACCCCGCAAGCCCCAACCGTGGCAACCTTGTATTGACAAAACAAATGCTCGAGCAACTCGAACAAGATAAACAAGATTTGGCTGCCAGAGCTGCTGGTGGGGATAGCGATGATATGGATAAGGCGAAACTGGGCTGGTATCGCTTAATCAATAACGGTGTTGT-------------------------------------------------------------------------------------------------------------------------------------------------------------------------------------------------------------------------------------------------------------------------------------------------------------------------------------------------------------------------------------------------------------------------------------------------------------------------------------------------------------------------------------------------------------------------------------------------------------------------------------------------------------------------------------------------------------------------------------------------------------------------------------------------------------------------------------------------------------------------------------------------------------------------------------------------------------------------------------------------------------------------------------------------------------------------------------------------------------------------------------------------------------------------------------------------------------------------------------------------------------------------------------------------------------------------------------------------------------------------------------------------------------------------------------------------------------------------------------------------------------------------------------------------------------------------------------------------------------------------------------------------------------------------------------------
>MK179918.1_UNVERIFIED:_Cladonia_granulosa_isolate_CL293_RNA_polymerase_II_second_largest_subunit-like_(RPB2)_gene,_partial_sequence
--------------------------------------------------------------------------------------------------------------------------------------------------------------------------------------------------------------------------------------------------------------------------------------------------------------------------------------------------------------------------------------------------------------------------------------------------------------------------------------------------------------------------------------------------------------------------------------------------------------------------------------------------------------------------------------------------------------------------------------------------------------------------------------------------------------------------------------------------------------------------------------------------------------------------------------------------------------------------------------------------------------------------------------------------------------------------------------------------------------------------------------------------------------------------------------------------------------------------------------------------------------------------------------------------------------------GCTGACCAAAGACGTTTACAAGTACCTACAGAAGTGCGTTGAGAACAACAAAGACTTCAACATGGCACTGGCTGTCAAGTCTACCCACATAACTAATGGTCTTCGGTACTCACTGGCTACTGGTAACTGGGGAGACCAGAAGAAGGCTGCGCAATCTAAGGCTGGAGTCTCTCAAGTCCTGAATCGCTACACGTTTGCCTCTACACTGTCACATCTTCGACGTACGAATACTCCCATCGGCCGCGATGGCAAGATCGCAAAGCCACGTCAACTACACAATACCCATTGGGGCTTGGTCTGTCCTGCCGAGACTCCAGAAGGCCAGGCTTGTGGTCTGGTGAAAAATTTGGCACTTATGTGCTATATTACCGTCGGTACTCCCAGTGAGCCCATTATCGACTTTATGATACAAAGGAATATGGAGGTACTTGAAGAGTACGAGCCTCTCAGTTCTCCAAATGCGACAAAAATCTTTGTAAACGGTGTATGGGTTGGTGTGCATAGAGATCCAGCGCATCTCGTTAGCACTGTGCAAAATCTGCGGAGGAAAGGCATGATCTCTCACGAAGTTAGCTTGATTCGCGATATTCGTGATCGTGAATTCAAGATCTTCACCGACGCAGGCAGAGTCTGTCGTCCCTTGTTCGTCATTGAGAACAACCCCGCAAGCCCCAACCGTGGCAACCTTGTATTGACAAAACAAATGCTCGAGCAACTCGAACAAGATAAACAAGATTTGGCTGCCAGAGCTGCTGGTGGGGATAGCGATGATATGGATAAGGCGAAACTGGGCTGGTATCGCTTAATCAATAACGGTGTTGT-------------------------------------------------------------------------------------------------------------------------------------------------------------------------------------------------------------------------------------------------------------------------------------------------------------------------------------------------------------------------------------------------------------------------------------------------------------------------------------------------------------------------------------------------------------------------------------------------------------------------------------------------------------------------------------------------------------------------------------------------------------------------------------------------------------------------------------------------------------------------------------------------------------------------------------------------------------------------------------------------------------------------------------------------------------------------------------------------------------------------------------------------------------------------------------------------------------------------------------------------------------------------------------------------------------------------------------------------------------------------------------------------------------------------------------------------------------------------------------------------------------------------------------------------------------------------------------------------------------------------------------------------------------------------------------------
>MK180007.1_UNVERIFIED:_Cladonia_parasitica_isolate_2PARA_RNA_polymerase_II_second_largest_subunit-like_(RPB2)_gene,_partial_sequence
--------------------------------------------------------------------------------------------------------------------------------------------------------------------------------------------------------------------------------------------------------------------------------------------------------------------------------------------------------------------------------------------------------------------------------------------------------------------------------------------------------------------------------------------------------------------------------------------------------------------------------------------------------------------------------------------------------------------------------------------------------------------------------------------------------------------------------------------------------------------------------------------------------------------------------------------------------------------------------------------------------------------------------------------------------------------------------------------------------------------------------------------------------------------------------------------------------------------------------------------------------------------------------------------------------------------GCTGACCAAGGACGTTTACAAGAACCTGCAGAAGTGCGTTGAGAATAACAAAGACTTCAACATGGCACTGGCCGTCAAGTCTACCCACATAACCAATGGTCTTCGGTACTCACTGGCTACTGGTAATTGGGGAGACCAGAAGAAGGCTGCGCAATCTAAAGCTGGAGTGTCCCAAGTCCTGAATCGCTACACGTTTGCCTCTACACTGTCACATCTTCGACGTACCAATACTCCCATCGGCCGCGATGGCAAGATCGCAAAGCCACGTCAACTACACAATACCCATTGGGGCTTGGTCTGTCCTGCCGAGACTCCAGAAGGCCAGGCTTGTGGTCTGGTGAAAAATTTGGCACTTATGTGCTATATCACTGTCGGTACTCCCAGTGAGCCCATTATCGACTTTATGATACAAAGGAATATGGAGGTACTTGAAGAGTACGAGCCTCTCAGTTCTCCAAATGCGACAAAAATCTTTGTCAACGGTGTATGGGTTGGTGTGCATAGAGATCCAGCGCATCTCGTTAGCACTGTGCAGAATCTGCGGAGGAAAGGCATGATCTCTCACGAAGTTAGCTTGATTCGCGATATTCGTGATCGTGAATTCAAGATCTTCACCGACGCAGGCAGAGTCTGTCGTCCATTGTTCGTCATTGAGAACAACCCCGCAAGCCCCAACCGTGGAAACCTTGTATTGACAAAACAAATGCTCGAGCAACTCGAACAAGATAAACAAGATTTGGCTGCCAGAGCTGCTGGTGGGGATAGCGATGATACGGATAAGGCGAAGCTGGGCTGGTATCGCTTAATCAATAACG--------------------------------------------------------------------------------------------------------------------------------------------------------------------------------------------------------------------------------------------------------------------------------------------------------------------------------------------------------------------------------------------------------------------------------------------------------------------------------------------------------------------------------------------------------------------------------------------------------------------------------------------------------------------------------------------------------------------------------------------------------------------------------------------------------------------------------------------------------------------------------------------------------------------------------------------------------------------------------------------------------------------------------------------------------------------------------------------------------------------------------------------------------------------------------------------------------------------------------------------------------------------------------------------------------------------------------------------------------------------------------------------------------------------------------------------------------------------------------------------------------------------------------------------------------------------------------------------------------------------------------------------------------------------------------------------------
>MK180146.1_UNVERIFIED:_Cladonia_vareschii_isolate_LK85_RNA_polymerase_II_second_largest_subunit-like_(RPB2)_gene,_partial_sequence
--------------------------------------------------------------------------------------------------------------------------------------------------------------------------------------------------------------------------------------------------------------------------------------------------------------------------------------------------------------------------------------------------------------------------------------------------------------------------------------------------------------------------------------------------------------------------------------------------------------------------------------------------------------------------------------------------------------------------------------------------------------------------------------------------------------------------------------------------------------------------------------------------------------------------------------------------------------------------------------------------------------------------------------------------------------------------------------------------------------------------------------------------------------------------------------------------------------------------------------------------------------------------------------------------------------------GCTGACCAAGGACGTTTACAAGTACCTGCAGAAGTGCGTTGAGAATAATAAAGACTTCAACATGGCACTGGCTGTCAAGTCCACCCACATAACTAATGGTCTTCGGTATTCACTGGCTACTGGTAACTGGGGAGACCAGAAGAAGGCTGCGCAATCTAAGGCTGGAGTGTCCCAAGTCCTAAATCGCTACACATTTGCCTCTACACTGTCACATCTTCGACGTACGAATACTCCCATCGGCCGCGATGGCAAGATCGCAAAGCCACGTCAGCTACACAATACCCATTGGGGCTTGGTCTGTCCTGCCGAGACTCCAGAAGGCCAGGCTTGTGGTCTGGTGAAAAATTTGGCACTTATGTGCTATATTACCGTCGGTACTCCCAGTGAGCCCATTATCGACTTTATGATACAAAGGAATATGGAGGTACTTGAAGAGTACGAGCCTCTTAGTTCTCCAAATGCGACAAAAATCTTTGTCAACGGTGTATGGGTTGGTGTGCATAGAGATCCAGCGCATCTCGTTAGCACTGTACAAAATCTGCGGAGGAAAGGCATGATCTCTCACGAAGTTAGCTTGATTCGCGATATTCGTGATCGTGAATTCAAGATCTTCACCGACGCAGGCAGAGTCTGTCGTCCGTTGTTCGTCATTGAGAACAACCCCGCAAGCCCCAACCGTGGAAACCTTGTGTTGACAAAACAAATGCTCGAGCAACTCGAACAAGATAAACAAGATTTGGCTGCCAGAGCTGCTGGTGGGGATAGCGATGATATGGACAAGGCGAAGCTGGGCTGGTATCGCTTAATCAATAACGGTGTTGT-------------------------------------------------------------------------------------------------------------------------------------------------------------------------------------------------------------------------------------------------------------------------------------------------------------------------------------------------------------------------------------------------------------------------------------------------------------------------------------------------------------------------------------------------------------------------------------------------------------------------------------------------------------------------------------------------------------------------------------------------------------------------------------------------------------------------------------------------------------------------------------------------------------------------------------------------------------------------------------------------------------------------------------------------------------------------------------------------------------------------------------------------------------------------------------------------------------------------------------------------------------------------------------------------------------------------------------------------------------------------------------------------------------------------------------------------------------------------------------------------------------------------------------------------------------------------------------------------------------------------------------------------------------------------------------------
>MK180013.1_UNVERIFIED:_Cladonia_piedadensis_isolate_SATU23_RNA_polymerase_II_second_largest_subunit-like_(RPB2)_gene,_partial_sequence
--------------------------------------------------------------------------------------------------------------------------------------------------------------------------------------------------------------------------------------------------------------------------------------------------------------------------------------------------------------------------------------------------------------------------------------------------------------------------------------------------------------------------------------------------------------------------------------------------------------------------------------------------------------------------------------------------------------------------------------------------------------------------------------------------------------------------------------------------------------------------------------------------------------------------------------------------------------------------------------------------------------------------------------------------------------------------------------------------------------------------------------------------------------------------------------------------------------------------------------------------------------------------------------------------------------------GCTGACCAAGGACGTTTACAAGTACCTGCAGAAGTGCGTTGAGAATAACAAAGACTTCAACATGGCACTGGCTGTCAAGTCTACCCACATAACTAATGGTCTTCGGTATTCACTGGCTACTGGTAACTGGGGAGACCAGAAGAAGGCTGCGCAATCTAAGGCTGGAGTGTCCCAAGTCCTGAATCGCTACACGTTTGCCTCTACACTGTCACATCTTCGACGTACGAATACTCCCATCGGCCGCGATGGCAAGATCGCAAAGCCACGTCAGCTACACAATACCCATTGGGGCTTGGTCTGTCCTGCCGAGACTCCAGAAGGCCAGGCTTGTGGTTTGGTGAAAAATTTGGCACTTATGTGCTATATTACCGTCGGTACTCCCAGTGAGCCCATTATCGACTTTATGATACAAAGGAATATGGAGGTACTTGAAGAGTATGAGCCTCTCAGTTCTCCAAATGCGACAAAAATCTTTGTCAACGGTGTATGGGTTGGTGTGCATAGAGATCCAGCGCATCTCGTTAGCACTGTGCAAAATCTGCGGAGGAAAGGCATGATCTCTCACGAAGTTAGCTTGATTCGCGATATTCGTGATCGTGAATTCAAGATCTTCACCGACGCAGGCAGAGTCTGTCGTCCATTGTTCGTCATTGAGAACAACCCCGCAAGTCCCAACCGTGGAAACCTTGTATTGACAAAACAAATACTCGAGCAACTCGAACAAGATAAACAAGATTTGGCTGCCAGAGCTGCTGGTGGGGATAGCGATGATATGGATAAGGCGAAGCTGGGCTGGTATCGCTTAATCAATAACGGTGTTGT-------------------------------------------------------------------------------------------------------------------------------------------------------------------------------------------------------------------------------------------------------------------------------------------------------------------------------------------------------------------------------------------------------------------------------------------------------------------------------------------------------------------------------------------------------------------------------------------------------------------------------------------------------------------------------------------------------------------------------------------------------------------------------------------------------------------------------------------------------------------------------------------------------------------------------------------------------------------------------------------------------------------------------------------------------------------------------------------------------------------------------------------------------------------------------------------------------------------------------------------------------------------------------------------------------------------------------------------------------------------------------------------------------------------------------------------------------------------------------------------------------------------------------------------------------------------------------------------------------------------------------------------------------------------------------------------
>MK179826.1_UNVERIFIED:_Cladonia_cenotea_isolate_LK81_RNA_polymerase_II_second_largest_subunit-like_(RPB2)_gene,_partial_sequence
--------------------------------------------------------------------------------------------------------------------------------------------------------------------------------------------------------------------------------------------------------------------------------------------------------------------------------------------------------------------------------------------------------------------------------------------------------------------------------------------------------------------------------------------------------------------------------------------------------------------------------------------------------------------------------------------------------------------------------------------------------------------------------------------------------------------------------------------------------------------------------------------------------------------------------------------------------------------------------------------------------------------------------------------------------------------------------------------------------------------------------------------------------------------------------------------------------------------------------------------------------------------------------------------------------------------GCTGACCAAGGACGTTTACAAGTACCTGCAGAAGTGCGTTGAGAATAACAAAGACTTCAACATGGCACTGGCTGTCAAGTCTACCCACATAACTAATGGTCTTCGGTACTCACTGGCTACTGGTAATTGGGGAGACCAGAAGAAGGCTGCGCAATCTAAGGCTGGAGTGTCCCAAGTCCTGAATCGCTACACGTTTGCCTCTACACTGTCACATCTTCGACGTACGAATACTCCCATCGGCCGCGATGGCAAGATCGCAAAGCCACGTCAACTACACAATACCCATTGGGGCTTGGTCTGTCCTGCCGAGACTCCAGAAGGCCAGGCTTGTGGTCTGGTGAAAAACTTGGCACTTATGTGCTATATTACCGTCGGTACTCCCAGTGAGCCCATTATCGACTTTATGATACAAAGGAATATGGAGGTACTTGAAGAGTACGAGCCTCTCAGTTCTCCAAATGCGACAAAAATCTTTGTCAACGGTGTGTGGGTTGGTGTGCATAGAGATCCAGCGCATCTCGTTAGCACTGTGCAAAATCTGCGGAGGAAAGGCATGATCTCTCACGAAGTTAGCTTGATTCGCGATATTCGTGATCGTGAATTCAAGATCTTCACCGACGCAGGCAGAGTCTGTCGTCCGTTGTTCGTCATTGAGAACAACCCCGCAAGCTCCAACCGTGGAAACCTTGTATTGACAAAACAAATGCTCGAGCAACTCGAACAAGATAAACAAGATTTGGCCGCCAGAGCTGCTGGTGGGGATAGCGATGATATGGATAAGGCGAAGCTGGGCTGGTATCGCTTAATCAATAACGGTGTTGT-------------------------------------------------------------------------------------------------------------------------------------------------------------------------------------------------------------------------------------------------------------------------------------------------------------------------------------------------------------------------------------------------------------------------------------------------------------------------------------------------------------------------------------------------------------------------------------------------------------------------------------------------------------------------------------------------------------------------------------------------------------------------------------------------------------------------------------------------------------------------------------------------------------------------------------------------------------------------------------------------------------------------------------------------------------------------------------------------------------------------------------------------------------------------------------------------------------------------------------------------------------------------------------------------------------------------------------------------------------------------------------------------------------------------------------------------------------------------------------------------------------------------------------------------------------------------------------------------------------------------------------------------------------------------------------------
>MK180117.1_UNVERIFIED:_Cladonia_subsubulata_isolate_AT745_RNA_polymerase_II_second_largest_subunit-like_(RPB2)_gene,_partial_sequence
--------------------------------------------------------------------------------------------------------------------------------------------------------------------------------------------------------------------------------------------------------------------------------------------------------------------------------------------------------------------------------------------------------------------------------------------------------------------------------------------------------------------------------------------------------------------------------------------------------------------------------------------------------------------------------------------------------------------------------------------------------------------------------------------------------------------------------------------------------------------------------------------------------------------------------------------------------------------------------------------------------------------------------------------------------------------------------------------------------------------------------------------------------------------------------------------------------------------------------------------------------------------------------------------------------------------GCTGACCAAGGACGTTTACAAGTACCTGCAGAAGTGCGTTGAGAATAACAAAGACTTCAACATGGCACTGGCTGTCAAGTCTACCCACATAACTAATGGTCTTCGGTACTCACTGGCTACTGGTAACTGGGGAGACCAGAAAAAGGCTGCGCAATCTAAGGCTGGAGTGTCCCAAGTCCTGAATCGCTACACGTTTGCCTCTACACTGTCACATCTTCGACGTACGAATACTCCCATCGGCCGCGATGGCAAGATCGCAAAGCCACGTCAACTACACAATACCCATTGGGGCTTGGTCTGTCCTGCCGAGACTCCAGAAGGCCAGGCTTGTGGTCTGGTGAAAAACTTGGCACTTATGTGCTATATTACCGTCGGTACTCCCAGTGAGCCCATTATCGACTTTATGATACAAAGGAATATGGAGGTACTTGAAGAGTACGAGCCTCTCAGTTCTCCAAATGCGACAAAAATCTTTGTCAACGGTGTGTGGGTTGGTGTGCATAGAGATCCAGCGCATCTCGTTAGCACTGTGCAAAATCTGCGGAGGAAAGGCATGATCTCTCACGAAGTTAGCTTGATTCGCGATATTCGTGATCGTGAATTCAAGATCTTCACCGACGCAGGCAGAGTCTGTCGTCCGTTGTTCGTCATTGAGAACAACCCCGCAAGCCCCAACCGTGGAAACCTTGTATTGACAAAACAAATGCTCGAGCAACTCGAACAAGATAAACAAGATTTGGCTGCCAGAGCTGCTGGTGGGGATAGCGATGATATGGATAAGGCGAAGCTGGGCTGGTATCGCTTAATCAATAACGGTGTTGT-------------------------------------------------------------------------------------------------------------------------------------------------------------------------------------------------------------------------------------------------------------------------------------------------------------------------------------------------------------------------------------------------------------------------------------------------------------------------------------------------------------------------------------------------------------------------------------------------------------------------------------------------------------------------------------------------------------------------------------------------------------------------------------------------------------------------------------------------------------------------------------------------------------------------------------------------------------------------------------------------------------------------------------------------------------------------------------------------------------------------------------------------------------------------------------------------------------------------------------------------------------------------------------------------------------------------------------------------------------------------------------------------------------------------------------------------------------------------------------------------------------------------------------------------------------------------------------------------------------------------------------------------------------------------------------------
>MK179912.1_UNVERIFIED:_Cladonia_sp._isolate_CL215_RNA_polymerase_II_second_largest_subunit-like_(RPB2)_gene,_partial_sequence
--------------------------------------------------------------------------------------------------------------------------------------------------------------------------------------------------------------------------------------------------------------------------------------------------------------------------------------------------------------------------------------------------------------------------------------------------------------------------------------------------------------------------------------------------------------------------------------------------------------------------------------------------------------------------------------------------------------------------------------------------------------------------------------------------------------------------------------------------------------------------------------------------------------------------------------------------------------------------------------------------------------------------------------------------------------------------------------------------------------------------------------------------------------------------------------------------------------------------------------------------------------------------------------------------------------------GCTGACCAAGGACGTTTACAAGTACCTGCAGAAGTGCGTTGAGAATAACAAAGACTTCAACATGGCACTGGCTGTCAAGTCTACCCACATAACTAATGGTCTTCGGTACTCACTGGCTACTGGTAACTGGGGAGACCAGAAGAAGGCTGCGCAATCTAAGGCTGGAGTGTCCCAAGTCCTGAATCGCTACACGTTTGCCTCTACACTGTCACATCTTCGACGTACGAATACTCCCATCGGCCGCGATGGCAAGATCGCAAAGCCACGTCAACTACACAATACCCATTGGGGCTTGGTCTGTCCTGCCGAGACTCCAGAAGGCCAGGCTTGTGGCCTGGTGAAAAAYTTGGCACTTATGTGCTATATTACCGTCGGTACTCCCAGTGAGCCCATTATCGACTTTATGATACAAAGGAATATGGAGGTACTTGAAGAGTACGAGCCTCTCAGTTCTCCAAATGCGACAAAAATCTTTGTCAACGGTGTGTGGGTTGGTGTGCATAGAGATCCAGCGCATCTCGTTAGCACTGTGCAAAATCTGCGGAGGAAAGGCATGATCTCTCACGAAGTTAGCTTGATTCGCGATATTCGTGATCGTGAATTCAAGATCTTCACCGACGCAGGCAGAGTCTGTCGTCCGTTGTTCGTCATTGAGAACAACCCCGCAAGCCCCAACCGTGGAAACCTTGTATTGACAAAACAAATGCTCGAGCAACTCGAACAAGATAAACAAGATTTGGCTGCCAGAGCTGCTGGTGGGGATAGCGATGATATGGATAAGGCGAAGCTGGGCTGGTATCGCTTAATCAATAACGGTGTTGT-------------------------------------------------------------------------------------------------------------------------------------------------------------------------------------------------------------------------------------------------------------------------------------------------------------------------------------------------------------------------------------------------------------------------------------------------------------------------------------------------------------------------------------------------------------------------------------------------------------------------------------------------------------------------------------------------------------------------------------------------------------------------------------------------------------------------------------------------------------------------------------------------------------------------------------------------------------------------------------------------------------------------------------------------------------------------------------------------------------------------------------------------------------------------------------------------------------------------------------------------------------------------------------------------------------------------------------------------------------------------------------------------------------------------------------------------------------------------------------------------------------------------------------------------------------------------------------------------------------------------------------------------------------------------------------------
>HM243221.1_Cladonia_cenotea_isolate_1CENO_RNA_polymerase_II_second_largest_subunit_(RPB2)_gene,_partial_cds
----------------------------------------------------------------------------------------------------------------------------------------------------------------------------------------------------------------------------------------------------------------------------------------------------------------------------------------------------------------------------------------------------------------------------------------------------------------------------------------------------------------------------------------------------------------------------------------------------------------------------------------------------------------------------------------------------------------------------------------------------------------------------------------------------------------------------------------------------------------------------------------------------------------------------------------------------------------------------------------------------------------------------------------------------------------------------------------------------------------------------------------------------------------------------------------------------------------------------------------------------------------------------------------------------------TGTTTCATAAGCTGACCAAGGACGTTTACAAGTACCTGCAGAAGTGCGTTGAGAATAACAAAGACTTCAACATGGCACTGGCTGTCAAGTCTACCCACATAACTAATGGTCTTCGGTACTCACTGGCTACTGGTAACTGGGGAGACCAGAAGAAGGCTGCGCAATCTAAGGCTGGAGTGTCCCAAGTCCTGAATCGCTACACGTTTGCCTCTACACTGTCACATCTTCGACGTACGAATACTCCCATCGGCCGCGATGGCAAGATCGCAAAGCCACGTCAACTACACAATACCCATTGGGGCTTGGTCTGTCCTGCCGAGACTCCAGAAGGCCAGGCTTGTGGCCTGGTGAAAAACTTGGCACTTATGTGCTATATTACCGTCGGTACTCCCAGTGAGCCCATTATCGACTTTATGATACAAAGGAATATGGAGGTACTTGAAGAGTACGAGCCTCTCAGTTCTCCAAATGCGACAAAAATCTTTGTCAACGGTGTGTGGGTTGGTGTGCATAGAGATCCAGCGCATCTCGTTAGCACTGTGCAAAATCTGCGGAGGAAAGGCATGATCTCTCACGAAGTTAGCTTGATTCGCGATATTCGTGATCGTGAATTCAAGATCTTCACCGACGCAGGCAGAGTCTGTCGTCCGTTGTTCGTCATTGAGAACAACCCCGCAAGCCCCAACCGTGGAAACCTTGTATTGACAAAACAAATGCTCGAGCAACTCGAACAAGATAAACAAGATTTGGCTGCCAGAGCTGCTGGTGGGGATAGCGATGATATGGATAAGGCGAAGCTGGGCTGGTATCGGTTAATCAATAACGGTGTTGTTTA----------------------------------------------------------------------------------------------------------------------------------------------------------------------------------------------------------------------------------------------------------------------------------------------------------------------------------------------------------------------------------------------------------------------------------------------------------------------------------------------------------------------------------------------------------------------------------------------------------------------------------------------------------------------------------------------------------------------------------------------------------------------------------------------------------------------------------------------------------------------------------------------------------------------------------------------------------------------------------------------------------------------------------------------------------------------------------------------------------------------------------------------------------------------------------------------------------------------------------------------------------------------------------------------------------------------------------------------------------------------------------------------------------------------------------------------------------------------------------------------------------------------------------------------------------------------------------------------------------------------------------------------------------------------------------------
>MK179910.1_UNVERIFIED:_Cladonia_glauca_isolate_CL214_RNA_polymerase_II_second_largest_subunit-like_(RPB2)_gene,_partial_sequence
--------------------------------------------------------------------------------------------------------------------------------------------------------------------------------------------------------------------------------------------------------------------------------------------------------------------------------------------------------------------------------------------------------------------------------------------------------------------------------------------------------------------------------------------------------------------------------------------------------------------------------------------------------------------------------------------------------------------------------------------------------------------------------------------------------------------------------------------------------------------------------------------------------------------------------------------------------------------------------------------------------------------------------------------------------------------------------------------------------------------------------------------------------------------------------------------------------------------------------------------------------------------------------------------------------------------GCTGACCAAGGACGTTTACAAGTACCTGCAGAAGTGCGTTGAGAATAACAAAGACTTCAACATGGCACTGGCTGTCAAGTCTACCCACATAACTAATGGTCTTCGGTACTCACTGGCTACTGGTAACTGGGGAGACCAGAAGAAGGCTGCGCAATCTAAGGCTGGAGTGTCCCAAGTCCTGAATCGCTACACGTTTGCCTCTACACTGTCACATCTTCGACGTACGAATACTCCCATCGGCCGCGATGGCAAGATCGCAAAGCCACGTCAACTACACAATACCCATTGGGGCTTGGTCTGTCCTGCCGAGACTCCAGAAGGCCAGGCTTGTGGCCTGGTGAAAAACTTGGCACTTATGTGCTATATTACCGTCGGTACTCCCAGTGAGCCCATTATCGACTTTATGATACAAAGGAATATGGAGGTACTTGAAGAGTACGAGCCTCTCAGTTCTCCAAATGCGACAAAAATCTTTGTCAACGGTGTGTGGGTTGGTGTGCATAGAGATCCAGCGCATCTCGTTAGCACTGTGCAAAATCTGCGGAGGAAAGGCATGATCTCTCACGAAGTTAGCTTGATTCGCGATATTCGTGATCGTGAATTCAAGATCTTCACCGACGCAGGCAGAGTCTGTCGTCCGTTGTTCGTCATTGAGAACAACCCCGCAAGCCCCAACCGTGGAAACCTTGTATTGACAAAACAAATGCTCGAGCAACTCGAACAAGATAAACAAGATTTGGCTGCCAGAGCTGCTGGTGGGGATAGCGATGATATGGATAAGGCGAAGCTGGGCTGGTATCGCTTAATCAATAACGGTGTTGT-------------------------------------------------------------------------------------------------------------------------------------------------------------------------------------------------------------------------------------------------------------------------------------------------------------------------------------------------------------------------------------------------------------------------------------------------------------------------------------------------------------------------------------------------------------------------------------------------------------------------------------------------------------------------------------------------------------------------------------------------------------------------------------------------------------------------------------------------------------------------------------------------------------------------------------------------------------------------------------------------------------------------------------------------------------------------------------------------------------------------------------------------------------------------------------------------------------------------------------------------------------------------------------------------------------------------------------------------------------------------------------------------------------------------------------------------------------------------------------------------------------------------------------------------------------------------------------------------------------------------------------------------------------------------------------------
>MK180104.1_UNVERIFIED:_Cladonia_subfurcata_isolate_LK21_RNA_polymerase_II_second_largest_subunit-like_(RPB2)_gene,_partial_sequence
--------------------------------------------------------------------------------------------------------------------------------------------------------------------------------------------------------------------------------------------------------------------------------------------------------------------------------------------------------------------------------------------------------------------------------------------------------------------------------------------------------------------------------------------------------------------------------------------------------------------------------------------------------------------------------------------------------------------------------------------------------------------------------------------------------------------------------------------------------------------------------------------------------------------------------------------------------------------------------------------------------------------------------------------------------------------------------------------------------------------------------------------------------------------------------------------------------------------------------------------------------------------------------------------------------------------GCTGACCAAGGACGTTTACAAGTACCTGCAGAAGTGCGTTGAGAATAACAAAGACTTCAACATGGCACTGGCTGTCAAGTCTACCCATATAACTAACGGTCTTCGGTACTCACTGGCTACTGGTAACTGGGGAGACCAGAAGAAGGCTGCGCAATCTAAGGCTGGAGTGTCCCAAGTCCTGAATCGCTACACGTTTGCCTCTACACTGTCACATCTTCGACGTACGAATACTCCCATCGGCCGCGATGGCAAGATCGCAAAGCCACGTCAGCTACACAACACCCATTGGGGCTTGGTCTGTCCTGCCGAGACTCCAGAAGGCCAGGCTTGTGGTCTGGTGAAAAATTTGGCACTTATGTGCTATATTACCGTCGGTACTCCCAGTGAGCCCATTATCGACTTTATGATACAAAGGAATATGGAGGTACTTGAAGAGTACGAGCCTCTCAGTTCTCCAAATGCGACAAAAATCTTTGTCAACGGTGTATGGGTTGGTGTGCATAGAGATCCAGCGCATCTCGTTAGCACTGTGCAAAATCTGCGGAGGAAAGGCATGATCTCTCACGAAGTTAGCTTGATTCGCGATATTCGTGATCGTGAATTCAAGATCTTCACCGACGCAGGCAGAGTCTGTCGTCCATTGTTCGTCATTGAGAACAACCCCGCAAGCCCCAACCGTGGAAACCTTGTATTGACAAAACAAATGCTCGAGCAACTCGAACAAGATAAACAAGATTTGGCTGCCAGAGCTGCTGGTGGGGATAGCGATGATATGGATAAGGCGAAGCTGGGCTGGTATCGCTTAATCAATAACGGTGT----------------------------------------------------------------------------------------------------------------------------------------------------------------------------------------------------------------------------------------------------------------------------------------------------------------------------------------------------------------------------------------------------------------------------------------------------------------------------------------------------------------------------------------------------------------------------------------------------------------------------------------------------------------------------------------------------------------------------------------------------------------------------------------------------------------------------------------------------------------------------------------------------------------------------------------------------------------------------------------------------------------------------------------------------------------------------------------------------------------------------------------------------------------------------------------------------------------------------------------------------------------------------------------------------------------------------------------------------------------------------------------------------------------------------------------------------------------------------------------------------------------------------------------------------------------------------------------------------------------------------------------------------------------------------------------------
>MK180070.1_UNVERIFIED:_Cladonia_rigida_isolate_CL75_RNA_polymerase_II_second_largest_subunit-like_(RPB2)_gene,_partial_sequence
--------------------------------------------------------------------------------------------------------------------------------------------------------------------------------------------------------------------------------------------------------------------------------------------------------------------------------------------------------------------------------------------------------------------------------------------------------------------------------------------------------------------------------------------------------------------------------------------------------------------------------------------------------------------------------------------------------------------------------------------------------------------------------------------------------------------------------------------------------------------------------------------------------------------------------------------------------------------------------------------------------------------------------------------------------------------------------------------------------------------------------------------------------------------------------------------------------------------------------------------------------------------------------------------------------------------GCTGACCAAGGACGTTTACAAGTACCTGCAGAAGTGCGTTGAGAATAACAAAGACTTCAACATGGCACTGGCTGTCAAGTCTACCCACATAACTAATGGTCTTCGGTACTCACTGGCTACTGGTAACTGGGGAGACCAGAAGAAGGCTGCGCAATCTAAGGCTGGAGTGTCCCAAGTCCTGAATCGCTACACGTTTGCCTCTACACTGTCACATCTTCGACGTACGAATACTCCCATCGGCCGCGATGGCAAGATCGCAAAGCCACGTCAACTACACAATACCCATTGGGGCTTGGTCTGTCCTGCCGAGACTCCAGAAGGCCAGGCTTGTGGTCTGGTGAAAAATTTGGCACTTATGTGCTATATTACCGTCGGTACTCCCAGTGAGCCCATTATCGACTTTATGATACAAAGGAATATGGAGGTACTTGAAGAGTACGAGCCTCTCAGTTCTCCAAATGCGACAAAAATCTTTGTCAACGGTGTATGGGTTGGTGTGCATAGAGATCCAGCGCATCTCGTTAGCACTGTGCAAAATCTGCGGAGGAAAGGCATGATCTCTCACGAAGTTAGCTTGATTCGCGATATTCGTGATCGTGAATTCAAGATCTTCACCGACGCAGGCAGAGTCTGTCGTCCATTGTTCGTCATTGAGAACAACCCCGCAAGCCCCAACCGTGGAAATCTTGTGTTGACAAAACAAATGCTCGAGCAACTCGAACAAGATAAACAAGATTTGGCTGCCAGAGCTGCTGGTGGGGATAGCGATGATATGGATAAGGCGAAGCTGGGCTGGTATCGCTTAATCAATAACGGTGTTGT-------------------------------------------------------------------------------------------------------------------------------------------------------------------------------------------------------------------------------------------------------------------------------------------------------------------------------------------------------------------------------------------------------------------------------------------------------------------------------------------------------------------------------------------------------------------------------------------------------------------------------------------------------------------------------------------------------------------------------------------------------------------------------------------------------------------------------------------------------------------------------------------------------------------------------------------------------------------------------------------------------------------------------------------------------------------------------------------------------------------------------------------------------------------------------------------------------------------------------------------------------------------------------------------------------------------------------------------------------------------------------------------------------------------------------------------------------------------------------------------------------------------------------------------------------------------------------------------------------------------------------------------------------------------------------------------
>MK180071.1_UNVERIFIED:_Cladonia_rigida_isolate_CL192_RNA_polymerase_II_second_largest_subunit-like_(RPB2)_gene,_partial_sequence
--------------------------------------------------------------------------------------------------------------------------------------------------------------------------------------------------------------------------------------------------------------------------------------------------------------------------------------------------------------------------------------------------------------------------------------------------------------------------------------------------------------------------------------------------------------------------------------------------------------------------------------------------------------------------------------------------------------------------------------------------------------------------------------------------------------------------------------------------------------------------------------------------------------------------------------------------------------------------------------------------------------------------------------------------------------------------------------------------------------------------------------------------------------------------------------------------------------------------------------------------------------------------------------------------------------------GCTGACCAAGGACGTTTACAAGTACCTGCAGAAGTGCGTTGAGAATAACAAAGACTTCAACATGGCACTGGCTGTCAAGTCTACCCACATAACTAATGGTCTTCGGTACTCACTGGCTACTGGTAACTGGGGAGACCAGAAGAAGGCTGCGCAATCTAAGGCTGGAGTGTCCCAAGTCCTGAATCGCTACACGTTTGCCTCTACACTGTCACATCTTCGACGTACGAATACTCCCATCGGCCGCGATGGCAAGATCGCAAAGCCACGTCAACTACACAATACCCATTGGGGCTTGGTCTGTCCTGCCGAGACTCCAGAAGGCCAGGCTTGTGGTCTGGTGAAAAATTTGGCACTTATGTGCTATATTACCGTCGGTACTCCCAGTGAGCCCATTATCGACTTTATGATACAAAGGAATATGGAGGTACTTGAAGAGTACGAGCCTCTCAGTTCTCCAAATGCGACAAAAATCTTTGTCAACGGTGTATGGGTTGGTGTGCATAGAGATCCAGCGCATCTCGTTAGCACTGTGCAAAATCTGCGGAGGAAAGGCATGATCTCTCACGAAGTTAGCTTGATTCGCGATATTCGTGATCGTGAATTCAAGATCTTCACCGACGCAGGCAGAGTCTGTCGTCCATTGTTCGTCATTGAGAACAACCCCGCAAGCCCCAACCGTGGAAATCTTGTGTTGACAAAACAAATGCTCGAGCAACTCGAACAAGATAAACAAGATTTGGCTGCCAGAGCTGCTGGTGGGGATAGCGATGATATGGATAAGGCGAAGCTGGGCTGGTATCGCTTAATCAATAACGGTGTTGT-------------------------------------------------------------------------------------------------------------------------------------------------------------------------------------------------------------------------------------------------------------------------------------------------------------------------------------------------------------------------------------------------------------------------------------------------------------------------------------------------------------------------------------------------------------------------------------------------------------------------------------------------------------------------------------------------------------------------------------------------------------------------------------------------------------------------------------------------------------------------------------------------------------------------------------------------------------------------------------------------------------------------------------------------------------------------------------------------------------------------------------------------------------------------------------------------------------------------------------------------------------------------------------------------------------------------------------------------------------------------------------------------------------------------------------------------------------------------------------------------------------------------------------------------------------------------------------------------------------------------------------------------------------------------------------------
>MK179788.1_UNVERIFIED:_Cladonia_beaumontii_isolate_AT633_RNA_polymerase_II_second_largest_subunit-like_(RPB2)_gene,_partial_sequence
--------------------------------------------------------------------------------------------------------------------------------------------------------------------------------------------------------------------------------------------------------------------------------------------------------------------------------------------------------------------------------------------------------------------------------------------------------------------------------------------------------------------------------------------------------------------------------------------------------------------------------------------------------------------------------------------------------------------------------------------------------------------------------------------------------------------------------------------------------------------------------------------------------------------------------------------------------------------------------------------------------------------------------------------------------------------------------------------------------------------------------------------------------------------------------------------------------------------------------------------------------------------------------------------------------------------GCTGACCAAGGACGTTTACAAGTACCTGCAGAAGTGCGTTGAGAATAACAAAGACTTCAACATGGCACTGGCTGTCAAGTCTACCCACATAACTAATGGTCTTCGGTACTCACTGGCTACTGGTAACTGGGGAGACCAGAAGAAGGCTGCGCAATCTAAGGCTGGAGTGTCCCAAGTCCTGAATCGCTACACGTTTGCCTCTACACTGTCACATCTTCGACGTACGAATACTCCCATCGGCCGCGATGGCAAGATCGCAAAGCCACGTCAACTACACAATACCCATTGGGGCTTGGTCTGTCCTGCCGAGACTCCAGAAGGCCAGGCTTGTGGTCTGGTGAAAAATCTGGCACTTATGTGCTATATCACCGTCGGTACTCCCAGTGAGCCCATTATCGACTTTATGATACAAAGGAATATGGAGGTACTTGAAGAGTACGAGCCTCTCAGTTCTCCAAATGCGACAAAAATCTTTGTCAACGGTGTATGGGTTGGTGTGCATAGAGATCCAGCGCATCTCGTTAGCACTGTGCAAAATCTGCGGAGGAAAGGCATGATCTCTCACGAAGTTAGCTTGATTCGCGATATTCGTGATCGTGAATTCAAGATCTTCACCGACGCAGGCAGAGTCTGTCGTCCATTGTTCGTCATTGAGAACAACCCCGCAAGCCCCAACCGTGGAAATCTTGTATTGACAAAACAAATGCTCGAGCAACTCGAACAAGATAAACAAGATTTGGCTGCCAGAGCTGCTGGTGGGGATAGCGATGATATGGATAAGGCGAAGCTGGGCTGGTATCGCTTAATCAATAACGGTGTTGT-------------------------------------------------------------------------------------------------------------------------------------------------------------------------------------------------------------------------------------------------------------------------------------------------------------------------------------------------------------------------------------------------------------------------------------------------------------------------------------------------------------------------------------------------------------------------------------------------------------------------------------------------------------------------------------------------------------------------------------------------------------------------------------------------------------------------------------------------------------------------------------------------------------------------------------------------------------------------------------------------------------------------------------------------------------------------------------------------------------------------------------------------------------------------------------------------------------------------------------------------------------------------------------------------------------------------------------------------------------------------------------------------------------------------------------------------------------------------------------------------------------------------------------------------------------------------------------------------------------------------------------------------------------------------------------------
>MK180087.1_UNVERIFIED:_Cladonia_squamosa_isolate_SATU16_RNA_polymerase_II_second_largest_subunit-like_(RPB2)_gene,_partial_sequence
--------------------------------------------------------------------------------------------------------------------------------------------------------------------------------------------------------------------------------------------------------------------------------------------------------------------------------------------------------------------------------------------------------------------------------------------------------------------------------------------------------------------------------------------------------------------------------------------------------------------------------------------------------------------------------------------------------------------------------------------------------------------------------------------------------------------------------------------------------------------------------------------------------------------------------------------------------------------------------------------------------------------------------------------------------------------------------------------------------------------------------------------------------------------------------------------------------------------------------------------------------------------------------------------------------------------GCTGACCAAGGACGTTTACAAGTACCTGCAGAAGTGCGTTGAGAATAACAAAGACTTCAACATGGCACTGGCTGTCAAGTCTACCCACATAACTAATGGTCTTCGGTACTCACTGGCTACTGGTAACTGGGGAGACCAGAAGAAGGCTGCGCAATCTAAGGCTGGAGTGTCCCAAGTCCTGAATCGCTACACGTTTGCCTCTACACTGTCACATCTTCGACGTACGAATACTCCCATCGGCCGCGATGGCAAGATCGCAAAGCCACGTCAACTACACAATACCCATTGGGGCTTGGTCTGTCCTGCCGAGACTCCAGAAGGCCAGGCTTGTGGTCTGGTGAAAAATTTGGCACTTATGTGCTATATCACCGTCGGTACTCCCAGTGAGCCCATTATCGACTTTATGATACAAAGAAATATGGAGGTACTTGAAGAGTACGAGCCTCTCAGTTCTCCAAATGCGACAAAAATCTTTGTCAACGGTGTATGGGTTGGTGTGCATAGAGATCCAGCGCATCTCGTTAGCACTGTGCAAAATCTGCGGAGGAAAGGCATGATCTCTCACGAAGTTAGCTTGATTCGCGATATTCGTGATCGTGAATTCAAGATCTTCACCGACGCAGGCAGAGTCTGTCGTCCATTGTTCGTCATTGAGAACAACCCCGCAAGCCCCAACCGTGGAAATCTTGTATTGACAAAACAAATGCTCGAGCAACTCGAACAAGATAAACAAGATTTGGCTGCCAGAGCTGCTGGTGGGGATAGCGATGATATGGATAAGGCGAAGCTGGGCTGGTATCGCTTAATCAATAACGGTGTTGT-------------------------------------------------------------------------------------------------------------------------------------------------------------------------------------------------------------------------------------------------------------------------------------------------------------------------------------------------------------------------------------------------------------------------------------------------------------------------------------------------------------------------------------------------------------------------------------------------------------------------------------------------------------------------------------------------------------------------------------------------------------------------------------------------------------------------------------------------------------------------------------------------------------------------------------------------------------------------------------------------------------------------------------------------------------------------------------------------------------------------------------------------------------------------------------------------------------------------------------------------------------------------------------------------------------------------------------------------------------------------------------------------------------------------------------------------------------------------------------------------------------------------------------------------------------------------------------------------------------------------------------------------------------------------------------------
>MK179824.1_UNVERIFIED:_Cladonia_sp._isolate_LK61_RNA_polymerase_II_second_largest_subunit-like_(RPB2)_gene,_partial_sequence
--------------------------------------------------------------------------------------------------------------------------------------------------------------------------------------------------------------------------------------------------------------------------------------------------------------------------------------------------------------------------------------------------------------------------------------------------------------------------------------------------------------------------------------------------------------------------------------------------------------------------------------------------------------------------------------------------------------------------------------------------------------------------------------------------------------------------------------------------------------------------------------------------------------------------------------------------------------------------------------------------------------------------------------------------------------------------------------------------------------------------------------------------------------------------------------------------------------------------------------------------------------------------------------------------------------------GCTGACCAAGGACGTTTACAAGTACCTGCAGAAGTGCGTTGAGAATAACAAAGACTTCAACATGGCACTGGCTGTCAAGTCTACCCACATAACTAATGGTCTTCGGTACTCACTGGCTACTGGTAACTGGGGAGACCAGAAGAAGGCTGCGCAATCTAAGGCTGGAGTGTCCCAAGTCCTGAATCGCTACACGTTTGCCTCTACACTGTCACATCTCCGACGTACGAATACTCCCATCGGCCGCGATGGCAAGATCGCAAAGCCACGTCAACTACACAATACCCATTGGGGCTTGGTCTGTCCTGCCGAGACTCCAGAAGGCCAGGCTTGTGGTCTGGTGAAAAATTTGGCACTTATGTGCTATATCACCGTCGGTACTCCCAGTGAGCCCATTATCGACTTTATGATACAAAGGAATATGGAGGTACTTGAAGAGTACGAGCCTCTCAGTTCTCCAAATGCGACAAAAATCTTTGTCAACGGTGTATGGGTTGGTGTGCATAGAGATCCAGCGCATCTCGTTAGCACTGTGCAAAATCTGCGGAGGAAAGGCATGATCTCTCACGAAGTTAGCTTGATTCGCGATATTCGTGATCGTGAATTCAAGATCTTCACCGACGCAGGCAGAGTCTGTCGTCCATTGTTCGTCATTGAGAACAACCCCGCAAGCCCCAACCGTGGAAATCTTGTATTGACAAAACAAATGCTCGAGCAACTCGAACAAGATAAACAAGATTTGGCTGCCAGAGCTGCTGGTGGGGATAGCGATGATATGGATAAGGCGAAGCTGGGCTGGTATCGCTTAATCAATAACGGTGTYGT-------------------------------------------------------------------------------------------------------------------------------------------------------------------------------------------------------------------------------------------------------------------------------------------------------------------------------------------------------------------------------------------------------------------------------------------------------------------------------------------------------------------------------------------------------------------------------------------------------------------------------------------------------------------------------------------------------------------------------------------------------------------------------------------------------------------------------------------------------------------------------------------------------------------------------------------------------------------------------------------------------------------------------------------------------------------------------------------------------------------------------------------------------------------------------------------------------------------------------------------------------------------------------------------------------------------------------------------------------------------------------------------------------------------------------------------------------------------------------------------------------------------------------------------------------------------------------------------------------------------------------------------------------------------------------------------
>MK179825.1_UNVERIFIED:_Cladonia_cenotea_isolate_LK62_RNA_polymerase_II_second_largest_subunit-like_(RPB2)_gene,_partial_sequence
--------------------------------------------------------------------------------------------------------------------------------------------------------------------------------------------------------------------------------------------------------------------------------------------------------------------------------------------------------------------------------------------------------------------------------------------------------------------------------------------------------------------------------------------------------------------------------------------------------------------------------------------------------------------------------------------------------------------------------------------------------------------------------------------------------------------------------------------------------------------------------------------------------------------------------------------------------------------------------------------------------------------------------------------------------------------------------------------------------------------------------------------------------------------------------------------------------------------------------------------------------------------------------------------------------------------GCTGACCAAGGACGTTTACAAGTACCTGCAGAAGTGCGTTGAGAATAACAAAGACTTCAACATGGCACTGGCTGTCAAGTCTACCCACATAACTAATGGTCTTCGGTACTCACTGGCTACTGGTAACTGGGGAGACCAGAAGAAGGCTGCGCAATCTAAGGCTGGAGTGTCCCAAGTCCTGAATCGCTACACGTTTGCCTCTACACTGTCACATCTCCGACGTACGAATACTCCCATCGGCCGCGATGGCAAGATCGCAAAGCCACGTCAACTACACAATACCCATTGGGGCTTGGTCTGTCCTGCCGAGACTCCAGAAGGCCAGGCTTGTGGTCTGGTGAAAAATTTGGCACTTATGTGCTATATCACCGTCGGTACTCCCAGTGAGCCCATTATCGACTTTATGATACAAAGGAATATGGAGGTACTTGAAGAGTACGAGCCTCTCAGTTCTCCAAATGCGACAAAAATCTTTGTCAACGGTGTATGGGTTGGTGTGCATAGAGATCCAGCGCATCTCGTTAGCACTGTGCAAAATCTGCGGAGGAAAGGCATGATCTCTCACGAAGTTAGCTTGATTCGCGATATTCGTGATCGTGAATTCAAGATCTTCACCGACGCAGGCAGAGTCTGTCGTCCATTGTTCGTCATTGAGAACAACCCCGCAAGCCCCAACCGTGGAAATCTTGTATTGACAAAACAAATGCTCGAGCAACTCGAACAAGATAAACAAGATTTGGCTGCCAGAGCTGCTGGTGGGGATAGCGATGATATGGATAAGGCGAAGCTGGGCTGGTATCGCTTAATCAATAACGGTGTTGT-------------------------------------------------------------------------------------------------------------------------------------------------------------------------------------------------------------------------------------------------------------------------------------------------------------------------------------------------------------------------------------------------------------------------------------------------------------------------------------------------------------------------------------------------------------------------------------------------------------------------------------------------------------------------------------------------------------------------------------------------------------------------------------------------------------------------------------------------------------------------------------------------------------------------------------------------------------------------------------------------------------------------------------------------------------------------------------------------------------------------------------------------------------------------------------------------------------------------------------------------------------------------------------------------------------------------------------------------------------------------------------------------------------------------------------------------------------------------------------------------------------------------------------------------------------------------------------------------------------------------------------------------------------------------------------------
>MK179827.1_UNVERIFIED:_Cladonia_cenotea_isolate_LK9_RNA_polymerase_II_second_largest_subunit-like_(RPB2)_gene,_partial_sequence
--------------------------------------------------------------------------------------------------------------------------------------------------------------------------------------------------------------------------------------------------------------------------------------------------------------------------------------------------------------------------------------------------------------------------------------------------------------------------------------------------------------------------------------------------------------------------------------------------------------------------------------------------------------------------------------------------------------------------------------------------------------------------------------------------------------------------------------------------------------------------------------------------------------------------------------------------------------------------------------------------------------------------------------------------------------------------------------------------------------------------------------------------------------------------------------------------------------------------------------------------------------------------------------------------------------------GCTGACCAAGGACGTTTACAAGTACCTGCAGAAGTGCGTTGAGAATAACAAAGACTTCAACATGGCACTGGCTGTCAAGTCTACCCACATAACTAATGGTCTTCGGTACTCACTGGCTACTGGTAACTGGGGAGACCAGAAGAAGGCTGCGCAATCTAAGGCTGGAGTGTCCCAAGTCCTGAATCGCTACACGTTTGCCTCTACACTGTCACATCTCCGACGTACGAATACTCCCATCGGCCGCGATGGCAAGATCGCAAAGCCACGTCAACTACACAATACCCATTGGGGCTTGGTCTGTCCTGCCGAGACTCCAGAAGGCCAGGCTTGTGGTCTGGTGAAAAATTTGGCACTTATGTGCTATATCACCGTCGGTACTCCCAGTGAGCCCATTATCGACTTTATGATACAAAGGAATATGGAGGTACTTGAAGAGTACGAGCCTCTCAGTTCTCCAAATGCGACAAAAATCTTTGTCAACGGTGTATGGGTTGGTGTGCATAGAGATCCAGCGCATCTCGTTAGCACTGTGCAAAATCTGCGGAGGAAAGGCATGATCTCTCACGAAGTTAGCTTGATTCGCGATATTCGTGATCGTGAATTCAAGATCTTCACCGACGCAGGCAGAGTCTGTCGTCCATTGTTCGTCATTGAGAACAACCCCGCAAGCCCCAACCGTGGAAATCTTGTATTGACAAAACAAATGCTCGAGCAACTCGAACAAGATAAACAAGATTTGGCTGCCAGAGCTGCTGGTGGGGATAGCGATGATATGGATAAGGCGAAGCTGGGCTGGTATCGCTTAATCAATAACGGTGTTGT-------------------------------------------------------------------------------------------------------------------------------------------------------------------------------------------------------------------------------------------------------------------------------------------------------------------------------------------------------------------------------------------------------------------------------------------------------------------------------------------------------------------------------------------------------------------------------------------------------------------------------------------------------------------------------------------------------------------------------------------------------------------------------------------------------------------------------------------------------------------------------------------------------------------------------------------------------------------------------------------------------------------------------------------------------------------------------------------------------------------------------------------------------------------------------------------------------------------------------------------------------------------------------------------------------------------------------------------------------------------------------------------------------------------------------------------------------------------------------------------------------------------------------------------------------------------------------------------------------------------------------------------------------------------------------------------
>MK180147.1_UNVERIFIED:_Cladonia_varians_isolate_CL144_RNA_polymerase_II_second_largest_subunit-like_(RPB2)_gene,_partial_sequence
--------------------------------------------------------------------------------------------------------------------------------------------------------------------------------------------------------------------------------------------------------------------------------------------------------------------------------------------------------------------------------------------------------------------------------------------------------------------------------------------------------------------------------------------------------------------------------------------------------------------------------------------------------------------------------------------------------------------------------------------------------------------------------------------------------------------------------------------------------------------------------------------------------------------------------------------------------------------------------------------------------------------------------------------------------------------------------------------------------------------------------------------------------------------------------------------------------------------------------------------------------------------------------------------------------------------GCTGACCAAGGACGTTTACAAGTACCTGCAGAAGTGCGTTGAGAATAACAAAGACTTCAACATGGCACTGGCTGTCAAGTCTACCCACATAACTAATGGTCTTCGGTACTCACTGGCTACTGGTAACTGGGGAGACCAGAAGAAGGCTGCGCAATCTAAGGCTGGAGTGTCCCAAGTCCTGAATCGCTACACGTTTGCCTCTACACTGTCACATCTCCGACGTACGAATACTCCCATCGGCCGCGATGGCAAGATCGCAAAGCCACGTCAACTACACAATACCCATTGGGGCTTGGTCTGTCCTGCCGAGACTCCAGAAGGCCAGGCTTGTGGTCTGGTGAAAAATTTGGCACTTATGTGCTATATCACCGTCGGTACTCCCAGTGAGCCCATTATCGACTTTATGATACAAAGGAATATGGAGGTACTTGAAGAGTACGAGCCTCTCAGTTCTCCAAATGCGACAAAAATCTTTGTCAACGGTGTATGGGTTGGTGTGCATAGAGATCCAGCGCATCTCGTTAGCACTGTGCAAAATCTGCGGAGGAAAGGCATGATCTCTCACGAAGTTAGCTTGATTCGCGATATTCGTGATCGTGAATTCAAGATCTTCACCGACGCAGGCAGAGTCTGTCGTCCATTGTTCGTCATTGAGAACAACCCCGCAAGCCCCAACCGTGGAAATCTTGTATTGACAAAACAAATGCTCGAGCAACTCGAACAAGATAAACAAGATTTGGCTGCCAGAGCTGCTGGTGGGGATAGCGATGATATGGATAAGGCGAAGCTGGGCTGGTATCGCTTAATCAATAACGGTGTTGT-------------------------------------------------------------------------------------------------------------------------------------------------------------------------------------------------------------------------------------------------------------------------------------------------------------------------------------------------------------------------------------------------------------------------------------------------------------------------------------------------------------------------------------------------------------------------------------------------------------------------------------------------------------------------------------------------------------------------------------------------------------------------------------------------------------------------------------------------------------------------------------------------------------------------------------------------------------------------------------------------------------------------------------------------------------------------------------------------------------------------------------------------------------------------------------------------------------------------------------------------------------------------------------------------------------------------------------------------------------------------------------------------------------------------------------------------------------------------------------------------------------------------------------------------------------------------------------------------------------------------------------------------------------------------------------------
>MK180074.1_UNVERIFIED:_Cladonia_rugulosa_isolate_AT577_RNA_polymerase_II_second_largest_subunit-like_(RPB2)_gene,_partial_sequence
--------------------------------------------------------------------------------------------------------------------------------------------------------------------------------------------------------------------------------------------------------------------------------------------------------------------------------------------------------------------------------------------------------------------------------------------------------------------------------------------------------------------------------------------------------------------------------------------------------------------------------------------------------------------------------------------------------------------------------------------------------------------------------------------------------------------------------------------------------------------------------------------------------------------------------------------------------------------------------------------------------------------------------------------------------------------------------------------------------------------------------------------------------------------------------------------------------------------------------------------------------------------------------------------------------------------GCTGACCAAGGACGTTTACAAGTACCTGCAGAAGTGCGTTGAGAATAATAAAGACTTCAACATGGCACTGGCTGTCAAGTCTACCCACATAACGAATGGTCTTCGGTACTCATTGGCTACTGGTAACTGGGGAGACCAGAAGAAGGCTGCGCAATCTAAAGCTGGAGTGTCCCAAGTCCTGAATCGCTACACGTTTGCCTCTACACTGTCACATCTTCGACGTACGAATACTCCCATCGGCCGCGATGGCAAGATCGCAAAGCCACGTCAGCTACACAATACCCATTGGGGCTTGGTCTGTCCTGCCGAGACTCCAGAAGGCCAGGCTTGTGGTCTGGTGAAAAATTTGGCACTTATGTGCTATATTACCGTCGGTACTCCCAGTGAGCCCATTATCGACTTTATGATACAAAGGAATATGGAGGTACTTGAAGAGTACGAGCCTCTCAGTTCTCCAAATGCGACAAAGATCTTTGTCAACGGTGTATGGGTTGGTGTGCACAGAGATCCAGCGCATCTCGTTAGCACTGTGCAAAATCTGCGGAGGAAAGGCATGATCTCTCACGAAGTTAGCTTGATTCGCGATATTCGTGATCGTGAATTCAAGATCTTCACCGACGCAGGCAGAGTCTGTCGTCCATTGTTCGTCATTGAGAACAACCCCGCAAGCCCCAACCGTGGGAATCTTGTATTGACAAAACAAATGCTCGAGCAACTCGAACAAGATAAACAAGATTTGGCTGCAAGAGCTGCTGGTGGGGATAGCGATGATATGGATAAGGCGAAGCTGGGCTGGTATCGCTTAATCAATAACGGTGTTGT-------------------------------------------------------------------------------------------------------------------------------------------------------------------------------------------------------------------------------------------------------------------------------------------------------------------------------------------------------------------------------------------------------------------------------------------------------------------------------------------------------------------------------------------------------------------------------------------------------------------------------------------------------------------------------------------------------------------------------------------------------------------------------------------------------------------------------------------------------------------------------------------------------------------------------------------------------------------------------------------------------------------------------------------------------------------------------------------------------------------------------------------------------------------------------------------------------------------------------------------------------------------------------------------------------------------------------------------------------------------------------------------------------------------------------------------------------------------------------------------------------------------------------------------------------------------------------------------------------------------------------------------------------------------------------------------
>MK179812.1_UNVERIFIED:_Cladonia_capitellata_isolate_CL184_RNA_polymerase_II_second_largest_subunit-like_(RPB2)_gene,_partial_sequence
--------------------------------------------------------------------------------------------------------------------------------------------------------------------------------------------------------------------------------------------------------------------------------------------------------------------------------------------------------------------------------------------------------------------------------------------------------------------------------------------------------------------------------------------------------------------------------------------------------------------------------------------------------------------------------------------------------------------------------------------------------------------------------------------------------------------------------------------------------------------------------------------------------------------------------------------------------------------------------------------------------------------------------------------------------------------------------------------------------------------------------------------------------------------------------------------------------------------------------------------------------------------------------------------------------------------GCTGACCAAGGACGTTTACAAGTACCTGCAGAAGTGCGTTGAGAATAACAAAGACTTCAACATGGCACTGGCTGTCAAGTCTACCCACATAACGAATGGTCTTCGGTACTCACTGGCTACTGGTAACTGGGGAGACCAAAAGAAGGCTGCGCAATCTAAAGCTGGAGTGTCCCAAGTCCTGAATCGCTACACGTTTGCCTCTACACTGTCACATCTTCGACGTACGAATACTCCCATCGGCCGCGATGGCAAGATCGCAAAGCCACGTCAGCTACACAATACCCATTGGGGCTTGGTCTGTCCTGCCGAGACTCCAGAAGGCCAGGCTTGTGGTCTGGTGAAAAATTTGGCACTTATGTGCTATATTACCGTCGGTACTCCCAGTGAGCCCATTATCGACTTTATGATACAAAGGAATATGGAGGTACTTGAAGAGTACGAGCCTCTCAGTTCTCCAAATGCGACAAAGATCTTTGTCAACGGTGTATGGGTTGGTGTGCATAGAGATCCAGCGCATCTCGTTAGCACTGTGCAAAATCTGCGGAGGAAAGGCATGATCTCTCACGAGGTTAGCTTGATTCGCGATATTCGTGATCGTGAATTCAAGATCTTCACCGACGCAGGCAGAGTCTGTCGTCCATTGTTCGTCATTGAGAACAACCCCGCAAGCCCCAACCGTGGAAACCTTGTATTGACAAAACAAATGCTCGAGCAACTCGAACAAGATAAACAAGATTTGGCTGCCAGAGCTGCTGGTGGGGATAGCGATGATATGGATAAGGCGAAGCTGGGCTGGTATCGCTTAATCAATAACGGTGTTGT-------------------------------------------------------------------------------------------------------------------------------------------------------------------------------------------------------------------------------------------------------------------------------------------------------------------------------------------------------------------------------------------------------------------------------------------------------------------------------------------------------------------------------------------------------------------------------------------------------------------------------------------------------------------------------------------------------------------------------------------------------------------------------------------------------------------------------------------------------------------------------------------------------------------------------------------------------------------------------------------------------------------------------------------------------------------------------------------------------------------------------------------------------------------------------------------------------------------------------------------------------------------------------------------------------------------------------------------------------------------------------------------------------------------------------------------------------------------------------------------------------------------------------------------------------------------------------------------------------------------------------------------------------------------------------------------
>MK180115.1_UNVERIFIED:_Cladonia_subsubulata_isolate_AT725_RNA_polymerase_II_second_largest_subunit-like_(RPB2)_gene,_partial_sequence
--------------------------------------------------------------------------------------------------------------------------------------------------------------------------------------------------------------------------------------------------------------------------------------------------------------------------------------------------------------------------------------------------------------------------------------------------------------------------------------------------------------------------------------------------------------------------------------------------------------------------------------------------------------------------------------------------------------------------------------------------------------------------------------------------------------------------------------------------------------------------------------------------------------------------------------------------------------------------------------------------------------------------------------------------------------------------------------------------------------------------------------------------------------------------------------------------------------------------------------------------------------------------------------------------------------------GCTGACCAAGGACGTTTACAAGTACCTGCAGAAGTGCGTTGAGAATAACAAAGACTTCAACATGGCACTGGCTGTCAAGTCTACCCACATAACGAATGGTCTTCGGTACTCACTGGCTACTGGTAACTGGGGAGACCAAAAGAAGGCTGCGCAATCTAAAGCTGGAGTGTCCCAAGTCCTGAATCGCTACACGTTTGCCTCTACACTGTCACATCTTCGACGTACGAATACTCCCATCGGCCGCGATGGCAAGATCGCAAAGCCACGTCAGCTACACAATACCCATTGGGGCTTGGTCTGTCCTGCCGAGACTCCAGAAGGCCAGGCTTGTGGTCTGGTGAAAAATTTGGCACTTATGTGCTATATTACCGTCGGTACTCCCAGTGAGCCCATTATCGACTTTATGATACAAAGGAATATGGAGGTACTTGAAGAGTACGAGCCTCTCAGTTCTCCAAATGCGACAAAGATCTTTGTCAACGGTGTATGGGTTGGTGTGCATAGAGATCCAGCGCATCTCGTTAGCACTGTGCAAAATCTGCGGAGGAAAGGCATGATCTCTCACGAGGTTAGCTTGATTCGCGATATTCGTGATCGTGAATTCAAGATCTTCACCGACGCAGGCAGAGTCTGTCGTCCATTGTTCGTCATTGAGAACAACCCCGCAAGCCCCAACCGTGGAAACCTTGTATTGACAAAACAAATGCTCGAGCAACTCGAACAAGATAAACAAGATTTGGCTGCCAGAGCTGCTGGTGGGGATAGCGATGATATGGATAAGGCGAAGCTGGGCTGGTATCGCTTAATCAATAACGGTGTTGT-------------------------------------------------------------------------------------------------------------------------------------------------------------------------------------------------------------------------------------------------------------------------------------------------------------------------------------------------------------------------------------------------------------------------------------------------------------------------------------------------------------------------------------------------------------------------------------------------------------------------------------------------------------------------------------------------------------------------------------------------------------------------------------------------------------------------------------------------------------------------------------------------------------------------------------------------------------------------------------------------------------------------------------------------------------------------------------------------------------------------------------------------------------------------------------------------------------------------------------------------------------------------------------------------------------------------------------------------------------------------------------------------------------------------------------------------------------------------------------------------------------------------------------------------------------------------------------------------------------------------------------------------------------------------------------------
>MK180116.1_UNVERIFIED:_Cladonia_subsubulata_isolate_AT744_RNA_polymerase_II_second_largest_subunit-like_(RPB2)_gene,_partial_sequence
--------------------------------------------------------------------------------------------------------------------------------------------------------------------------------------------------------------------------------------------------------------------------------------------------------------------------------------------------------------------------------------------------------------------------------------------------------------------------------------------------------------------------------------------------------------------------------------------------------------------------------------------------------------------------------------------------------------------------------------------------------------------------------------------------------------------------------------------------------------------------------------------------------------------------------------------------------------------------------------------------------------------------------------------------------------------------------------------------------------------------------------------------------------------------------------------------------------------------------------------------------------------------------------------------------------------GCTGACCAAGGACGTTTACAAGTACCTGCAGAAGTGCGTTGAGAATAACAAAGACTTCAACATGGCACTGGCTGTCAAGTCTACCCACATAACGAATGGTCTTCGGTACTCACTGGCTACTGGTAACTGGGGAGACCAAAAGAAGGCTGCGCAATCTAAAGCTGGAGTGTCCCAAGTCCTGAATCGCTACACGTTTGCCTCTACACTGTCACATCTTCGACGTACGAATACTCCCATCGGCCGCGATGGCAAGATCGCAAAGCCACGTCAGCTACACAATACCCATTGGGGCTTGGTCTGTCCTGCCGAGACTCCAGAAGGCCAGGCTTGTGGTCTGGTGAAAAATTTGGCACTTATGTGCTATATTACCGTCGGTACTCCCAGTGAGCCCATTATCGACTTTATGATACAAAGGAATATGGAGGTACTTGAAGAGTACGAGCCTCTCAGTTCTCCAAATGCGACAAAGATCTTTGTCAACGGTGTATGGGTTGGTGTGCATAGAGATCCAGCGCATCTCGTTAGCACTGTGCAAAATCTGCGGAGGAAAGGCATGATCTCTCACGAGGTTAGCTTGATTCGCGATATTCGTGATCGTGAATTCAAGATCTTCACCGACGCAGGCAGAGTCTGTCGTCCATTGTTCGTCATTGAGAACAACCCCGCAAGCCCCAACCGTGGAAACCTTGTATTGACAAAACAAATGCTCGAGCAACTCGAACAAGATAAACAAGATTTGGCTGCCAGAGCTGCTGGTGGGGATAGCGATGATATGGATAAGGCGAAGCTGGGCTGGTATCGCTTAATCAATAACGGTGT----------------------------------------------------------------------------------------------------------------------------------------------------------------------------------------------------------------------------------------------------------------------------------------------------------------------------------------------------------------------------------------------------------------------------------------------------------------------------------------------------------------------------------------------------------------------------------------------------------------------------------------------------------------------------------------------------------------------------------------------------------------------------------------------------------------------------------------------------------------------------------------------------------------------------------------------------------------------------------------------------------------------------------------------------------------------------------------------------------------------------------------------------------------------------------------------------------------------------------------------------------------------------------------------------------------------------------------------------------------------------------------------------------------------------------------------------------------------------------------------------------------------------------------------------------------------------------------------------------------------------------------------------------------------------------------------
>MK180060.1_UNVERIFIED:_Cladonia_rangiformis_isolate_CL108_RNA_polymerase_II_second_largest_subunit-like_(RPB2)_gene,_partial_sequence
--------------------------------------------------------------------------------------------------------------------------------------------------------------------------------------------------------------------------------------------------------------------------------------------------------------------------------------------------------------------------------------------------------------------------------------------------------------------------------------------------------------------------------------------------------------------------------------------------------------------------------------------------------------------------------------------------------------------------------------------------------------------------------------------------------------------------------------------------------------------------------------------------------------------------------------------------------------------------------------------------------------------------------------------------------------------------------------------------------------------------------------------------------------------------------------------------------------------------------------------------------------------------------------------------------------------GCTGACCAAGGACGTTTACAAATACTTGCAGAAATGCGTTGAGAATAACAAAGACTTTAATATGGCGCTGGCTGTCAAGTCTACCCACATAACTAATGGCCTTCGGTACTCGCTGGCTACTGGTAACTGGGGAGACCAGAAAAAGGCTGCGCAATCCAAAGCAGGAGTGTCTCAAGTCTTGAATCGCTACACATTTGCCTCTACGCTGTCACATCTTCGACGTACGAATACCCCCATCGGCCGCGATGGTAAGATCGCAAAGCCACGTCAATTACATAACACCCATTGGGGATTGGTTTGTCCTGCCGAGACTCCAGAAGGCCAAGCTTGTGGTCTGGTGAAGAATTTGGCACTTATGTGCTATATCACCGTCGGTACACCCAGCGAGCCCATCATTGACTTTATGATACAAAGAAATATGGAGGTTCTTGAAGAGTATGAGCCTCTCAGTTCTCCAAACGCTACAAAAATCTTTGTCAACGGTGTATGGGTTGGTGTGCATAGAGATCCGGCGCATCTCGTTAGTACTGTGCAAAATTTGCGGAGGAAAGGCATGATCTCTCACGAAGTCAGCTTGATTCGCGATATTCGTGATCGTGAATTCAAGATCTTCACCGACGCAGGCAGAGTCTGTCGCCCATTATTCGTTATTGAGAACAACCCCGCAAGCCCTAATCGTGGTAATCTTGTATTGACAAAACAAATGCTCGAGCAACTTGAACAAGATAAACAGGATCTGGCTGCAAGAGCTGCTGGTGGGGATAGCGATGATATGGACAAGGCCAAGCTGGGCTGGTACCGTTTAATCAATAACGGTGT----------------------------------------------------------------------------------------------------------------------------------------------------------------------------------------------------------------------------------------------------------------------------------------------------------------------------------------------------------------------------------------------------------------------------------------------------------------------------------------------------------------------------------------------------------------------------------------------------------------------------------------------------------------------------------------------------------------------------------------------------------------------------------------------------------------------------------------------------------------------------------------------------------------------------------------------------------------------------------------------------------------------------------------------------------------------------------------------------------------------------------------------------------------------------------------------------------------------------------------------------------------------------------------------------------------------------------------------------------------------------------------------------------------------------------------------------------------------------------------------------------------------------------------------------------------------------------------------------------------------------------------------------------------------------------------------
>MK179780.1_UNVERIFIED:_Cladonia_asahinae_isolate_LK82_RNA_polymerase_II_second_largest_subunit-like_(RPB2)_gene,_partial_sequence
--------------------------------------------------------------------------------------------------------------------------------------------------------------------------------------------------------------------------------------------------------------------------------------------------------------------------------------------------------------------------------------------------------------------------------------------------------------------------------------------------------------------------------------------------------------------------------------------------------------------------------------------------------------------------------------------------------------------------------------------------------------------------------------------------------------------------------------------------------------------------------------------------------------------------------------------------------------------------------------------------------------------------------------------------------------------------------------------------------------------------------------------------------------------------------------------------------------------------------------------------------------------------------------------------------------------GCTGACCAAGGACGTTTATAAATACCTGCAGAAGTGCGTTGAGAATAATAAAGACTTCAATATGGCGCTGGCTGTCAAGTCTACCCACATAACTAATGGACTTCGGTATTCATTGGCTACAGGTAACTGGGGAGACCAGAAAAAGGCTGCTCAATCTAAAGCTGGAGTGTCCCAAGTCCTGAATCGCTACACATTTGCCTCTACACTGTCACATCTTCGACGTACGAATACTCCCATTGGCCGCGATGGTAAGATCGCAAAGCCACGTCAACTACACAACACCCACTGGGGCTTGGTCTGTCCTGCCGAGACTCCTGAAGGCCAAGCTTGTGGTCTGGTGAAAAATTTGGCACTTATGTGCTATATCACCGTCGGTACACCCAGTGAGCCCATCATCGACTTTATGATACAAAGGAATATGGAGGTTCTTGAAGAGTATGAGCCTCTCAGTTCTCCAAATGCAACAAAAATCTTTGTCAACGGTGTATGGGTTGGTGTGCATAGAGATCCGGCGCATCTTGTGAGCACTGTGCAAAACTTGCGGAGGAAAGGCATGATCTCTCACGAAGTCAGCTTGATTCGTGACATTCGTGATCGTGAATTCAAGATCTTCACCGACGCAGGCAGAGTCTGTCGCCCATTGTTCGTCATTGAGAACAATCCCGCAAGCCCCAATCGTGGTAATCTTGTACTGACAAAACAAATGCTCGAGCAACTCGAACAAGATAAACAGGATTTGGCTGCAAGAGCTGCTGGTGGGGATAGCGATGATATGGACAAGGCCAAGCTGGGCTGGTATCGTTTAATCAATAACGGCGTTGT-------------------------------------------------------------------------------------------------------------------------------------------------------------------------------------------------------------------------------------------------------------------------------------------------------------------------------------------------------------------------------------------------------------------------------------------------------------------------------------------------------------------------------------------------------------------------------------------------------------------------------------------------------------------------------------------------------------------------------------------------------------------------------------------------------------------------------------------------------------------------------------------------------------------------------------------------------------------------------------------------------------------------------------------------------------------------------------------------------------------------------------------------------------------------------------------------------------------------------------------------------------------------------------------------------------------------------------------------------------------------------------------------------------------------------------------------------------------------------------------------------------------------------------------------------------------------------------------------------------------------------------------------------------------------------------------
>MK179835.1_UNVERIFIED:_Cladonia_aff._chlorophaea_isolate_CL326M_RNA_polymerase_II_second_largest_subunit-like_(RPB2)_gene,_partial_sequence
--------------------------------------------------------------------------------------------------------------------------------------------------------------------------------------------------------------------------------------------------------------------------------------------------------------------------------------------------------------------------------------------------------------------------------------------------------------------------------------------------------------------------------------------------------------------------------------------------------------------------------------------------------------------------------------------------------------------------------------------------------------------------------------------------------------------------------------------------------------------------------------------------------------------------------------------------------------------------------------------------------------------------------------------------------------------------------------------------------------------------------------------------------------------------------------------------------------------------------------------------------------------------------------------------------------------GCTGACCAAGGACGTTTATAAATACCTGCAGAAGTGCGTTGAGAATAATAAAGACTTCAATATGGCGCTGGCTGTCAAGTCTACCCACATAACTAATGGACTTCGGTATTCATTGGCTACAGGTAACTGGGGAGACCAGAAAAAGGCTGCTCAATCTAAAGCTGGAGTGTCCCAAGTCCTGAATCGCTACACATTTGCCTCTACACTGTCACATCTTCGACGTACGAATACTCCCATTGGCCGCGATGGTAAGATCGCAAAGCCACGTCAACTACACAACACCCACTGGGGCTTGGTCTGTCCTGCCGAGACTCCTGAAGGCCAAGCTTGTGGTCTGGTGAAAAATTTGGCACTTATGTGCTATATCACCGTCGGTACACCCAGTGAGCCCATCATCGACTTTATGATACAAAGGAATATGGAGGTTCTTGAAGAGTATGAGCCTCTCAGTTCTCCAAATGCAACAAAAATCTTTGTCAACGGTGTATGGGTTGGTGTGCATAGAGATCCGGCGCATCTTGTGAGCACTGTGCAAAACTTGCGGAGGAAAGGCATGATCTCTCACGAAGTCAGCTTGATTCGTGACATTCGTGATCGTGAATTCAAGATCTTCACCGACGCAGGCAGAGTCTGTCGCCCATTGTTCGTCATTGAGAACAATCCCGCAAGCCCCAATCGTGGTAATCTTGTACTGACAAAACAAATGCTCGAGCAACTCGAACAAGATAAACAGGATTTGGCTGCAAGAGCTGCTGGTGGGGATAGCGATGATATGGACAAGGCCAAGCTGGGCTGGTATCGTTTAATCAATAACGGCGTTG--------------------------------------------------------------------------------------------------------------------------------------------------------------------------------------------------------------------------------------------------------------------------------------------------------------------------------------------------------------------------------------------------------------------------------------------------------------------------------------------------------------------------------------------------------------------------------------------------------------------------------------------------------------------------------------------------------------------------------------------------------------------------------------------------------------------------------------------------------------------------------------------------------------------------------------------------------------------------------------------------------------------------------------------------------------------------------------------------------------------------------------------------------------------------------------------------------------------------------------------------------------------------------------------------------------------------------------------------------------------------------------------------------------------------------------------------------------------------------------------------------------------------------------------------------------------------------------------------------------------------------------------------------------------------------------------
>MK179806.1_UNVERIFIED:_Cladonia_brevis_isolate_CL114_RNA_polymerase_II_second_largest_subunit-like_(RPB2)_gene,_partial_sequence
--------------------------------------------------------------------------------------------------------------------------------------------------------------------------------------------------------------------------------------------------------------------------------------------------------------------------------------------------------------------------------------------------------------------------------------------------------------------------------------------------------------------------------------------------------------------------------------------------------------------------------------------------------------------------------------------------------------------------------------------------------------------------------------------------------------------------------------------------------------------------------------------------------------------------------------------------------------------------------------------------------------------------------------------------------------------------------------------------------------------------------------------------------------------------------------------------------------------------------------------------------------------------------------------------------------------GCTGACCAAGGACGTTTACAAATACCTGCAGAAGTGCGTTGAGAATAACAAAGACTTCAATATGGCGCTGGCTGTCAAGTCTACCCACATAACGAACGGTCTTCGGTACTCACTGGCTACTGGTAACTGGGGAGACCAGAAAAAGGCTGCGCAATCTAAAGCTGGAGTGTCCCAAGTCCTGAATCGCTACACATTTGCCTCTACACTGTCACATCTTCGACGTACGAATACCCCCATCGGCCGCGATGGTAAGATTGCAAAGCCACGGCAGTTACACAACACCCATTGGGGCTTGGTTTGTCCTGCCGAGACACCTGAAGGACAAGCTTGTGGTCTGGTGAAAAATCTGGCACTCATGTGCTATATTACCGTCGGTACACCCAGTGAGCCCATCATCGACTTTATGATACAAAGAAATATGGAGGTTCTTGAAGAGTATGAGCCTCTCAGTTCCCCAAACGCAACAAAGATTTTTGTCAACGGTGTTTGGGTTGGTGTGCATAGAGATCCGGCGCATCTCGTGAGCACTGTGCAAAACTTGCGGAGGAAAGGCATGATCTCTCACGAAGTCAGCTTGATTCGTGACATTCGTGATCGTGAATTCAAGATCTTCACCGATGCAGGCAGAGTCTGTCGCCCATTGTTCGTCATTGAGAATAACCCCGCAAGCCCCAATCGTGGTAATCTTGTATTGACAAAGCAAATGCTCGAGCAACTTGAACAAGATAAACAGGATTTGGCTGCAAGAGCTGCTGGAGGGGATAGCGATGATATGGACAAGGCCAAGCTGGGCTGGTATCGTTTAATCAATAACGGCGT----------------------------------------------------------------------------------------------------------------------------------------------------------------------------------------------------------------------------------------------------------------------------------------------------------------------------------------------------------------------------------------------------------------------------------------------------------------------------------------------------------------------------------------------------------------------------------------------------------------------------------------------------------------------------------------------------------------------------------------------------------------------------------------------------------------------------------------------------------------------------------------------------------------------------------------------------------------------------------------------------------------------------------------------------------------------------------------------------------------------------------------------------------------------------------------------------------------------------------------------------------------------------------------------------------------------------------------------------------------------------------------------------------------------------------------------------------------------------------------------------------------------------------------------------------------------------------------------------------------------------------------------------------------------------------------------
>MK179958.1_UNVERIFIED:_Cladonia_macrophylla_isolate_CL328_RNA_polymerase_II_second_largest_subunit-like_(RPB2)_gene,_partial_sequence
--------------------------------------------------------------------------------------------------------------------------------------------------------------------------------------------------------------------------------------------------------------------------------------------------------------------------------------------------------------------------------------------------------------------------------------------------------------------------------------------------------------------------------------------------------------------------------------------------------------------------------------------------------------------------------------------------------------------------------------------------------------------------------------------------------------------------------------------------------------------------------------------------------------------------------------------------------------------------------------------------------------------------------------------------------------------------------------------------------------------------------------------------------------------------------------------------------------------------------------------------------------------------------------------------------------------GCTGACCAAGGACGTTTATAAATACCTGCAGAAGTGCGTTGAGAATAACAAAGACTTCAATATGGCGCTGGCTGTTAAGTCTACCCACATAACGAATGGTCTTCGGTACTCATTGGCTACTGGTAACTGGGGAGACCAGAAAAAGGCTGCGCAATCTAAAGCTGGAGTGTCCCAAGTCCTGAATCGCTACACATTTGCCTCTACACTGTCACATCTTCGACGTACGAATACTCCCATCGGCCGCGATGGTAAGATCGCAAAGCCACGTCAACTACACAACACCCATTGGGGCTTGGTCTGTCCTGCCGAGACACCTGAAGGCCAAGCTTGTGGTCTGGTGAAAAATTTGGCACTAATGTGCTATATTACCGTCGGTACACCCAGTGAGCCCATCATCGACTTTATGATACAAAGAAATATGGAGGTTCTCGAAGAGTATGAGCCTCTCAGTTCTCCAAATGCAACAAAAATCTTTGTCAACGGTGTTTGGGTTGGTGTGCATAGAGATCCGGCGCATCTCGTGAGCACTGTGCAAAACTTGCGGAGGAAAGGCATGATCTCTCACGAAGTCAGCTTGATTCGTGACATTCGTGATCGTGAATTCAAGATCTTCACCGACGCAGGCAGAGTCTGTCGCCCATTATTCGTCATTGAGAACAACCCCGCAAGCCCCAATCGTGGCAATCTTGTATTGACAAAGCAAATGCTCGAGCAACTTGAACAAGATAAACAGGATTTGGCTGCAAGAGCTGCTGGAGGGGATAGCGATGATATGGACAAGGCCAAGCTGGGCTGGTATCGTTTAATCAATAATGGCGT----------------------------------------------------------------------------------------------------------------------------------------------------------------------------------------------------------------------------------------------------------------------------------------------------------------------------------------------------------------------------------------------------------------------------------------------------------------------------------------------------------------------------------------------------------------------------------------------------------------------------------------------------------------------------------------------------------------------------------------------------------------------------------------------------------------------------------------------------------------------------------------------------------------------------------------------------------------------------------------------------------------------------------------------------------------------------------------------------------------------------------------------------------------------------------------------------------------------------------------------------------------------------------------------------------------------------------------------------------------------------------------------------------------------------------------------------------------------------------------------------------------------------------------------------------------------------------------------------------------------------------------------------------------------------------------------
>MK179892.1_UNVERIFIED:_Cladonia_evansii_isolate_LK80_RNA_polymerase_II_second_largest_subunit-like_(RPB2)_gene,_partial_sequence
--------------------------------------------------------------------------------------------------------------------------------------------------------------------------------------------------------------------------------------------------------------------------------------------------------------------------------------------------------------------------------------------------------------------------------------------------------------------------------------------------------------------------------------------------------------------------------------------------------------------------------------------------------------------------------------------------------------------------------------------------------------------------------------------------------------------------------------------------------------------------------------------------------------------------------------------------------------------------------------------------------------------------------------------------------------------------------------------------------------------------------------------------------------------------------------------------------------------------------------------------------------------------------------------------------------------GCTGACCAAGGACGTTTACAAATACCTGCAGAAGTGCGTTGAGAATAACAAAGACTTCAATATGGCGCTGGCTGTGAAGTCTACCCACATAACTAATGGCCTTCGGTACTCACTGGCTACTGGTAACTGGGGGGACCAGAAAAAGGCTGCGCAATCTAAAGCTGGAGTGTCCCAAGTCCTGAATCGCTACACGTTTGCCTCTACACTGTCACATCTCCGACGCACCAATACTCCCATCGGCCGCGATGGCAAGATCGCAAAGCCGCGTCAACTACATAACACCCATTGGGGCTTGGTCTGTCCTGCCGAGACTCCAGAAGGTCAAGCTTGTGGTCTGGTTAAAAATTTGGCACTTATGTGCTATATCACCGTCGGTACACCCAGTGAGCCCATCATCGACTTTATGATACAAAGAAACATGGAGGTTCTTGAAGAGTATGAGCCTCTCAGTTCTCCAAATGCAACGAAAATCTTTGTCAACGGTGTATGGGTTGGTGTGCATAGAGATCCGGCGCATCTCGTTAGCACTGTGCAAAATCTGCGGAGGAAGGGCATGATCTCTCACGAGGTTAGCTTGATCCGCGACATTCGTGATCGTGAATTCAAGATCTTCACCGACGCAGGCAGGGTCTGTCGCCCGTTGTTCGTCATTGAGAACAACCCCGCAAGCCCCAATCGTGGTAATCTTGTATTGACAAAACAAATGCTCGAGCAACTCGAACAAGACAAACAGGATTTGGCTGCAAGAGCTGCTGGAGGGGATAGCGATGATATGGACAAGGCCAAGCTGGGCTGGTATCGTCTAATCAATAACGGTGTTGT-------------------------------------------------------------------------------------------------------------------------------------------------------------------------------------------------------------------------------------------------------------------------------------------------------------------------------------------------------------------------------------------------------------------------------------------------------------------------------------------------------------------------------------------------------------------------------------------------------------------------------------------------------------------------------------------------------------------------------------------------------------------------------------------------------------------------------------------------------------------------------------------------------------------------------------------------------------------------------------------------------------------------------------------------------------------------------------------------------------------------------------------------------------------------------------------------------------------------------------------------------------------------------------------------------------------------------------------------------------------------------------------------------------------------------------------------------------------------------------------------------------------------------------------------------------------------------------------------------------------------------------------------------------------------------------------
>MK179847.1_UNVERIFIED:_Cladonia_confusa_isolate_CL271_RNA_polymerase_II_second_largest_subunit-like_(RPB2)_gene,_partial_sequence
--------------------------------------------------------------------------------------------------------------------------------------------------------------------------------------------------------------------------------------------------------------------------------------------------------------------------------------------------------------------------------------------------------------------------------------------------------------------------------------------------------------------------------------------------------------------------------------------------------------------------------------------------------------------------------------------------------------------------------------------------------------------------------------------------------------------------------------------------------------------------------------------------------------------------------------------------------------------------------------------------------------------------------------------------------------------------------------------------------------------------------------------------------------------------------------------------------------------------------------------------------------------------------------------------------------------GCTGACCAAGGACGTTTACAAATACCTGCAGAAGTGCGTTGAGAATAACAAAGACTTCAATATGGCGCTGGCTGTGAAGTCTACCCACATAACTAATGGCCTTCGCTACTCACTGGCTACTGGTAATTGGGGGGACCAGAAAAAGGCTGCGCAATCTAAAGCTGGAGTGTCCCAAGTCCTGAATCGCTACACATTTGCCTCTACACTGTCACATCTTCGACGTACCAATACTCCCATCGGCCGCGATGGCAAGATCGCAAAGCCGCGTCAACTACATAACACCCATTGGGGCTTGGTCTGTCCTGCCGAGACTCCAGAAGGTCAAGCTTGTGGTCTGGTAAAAAACTTGGCACTTATGTGCTATATCACCGTCGGTACACCCAGTGAGCCCATCATCGACTTTATGATACAAAGAAATATGGAGGTTCTTGAAGAGTACGAGCCTCTCAGTTCTCCAAATGCAACAAAAATCTTTGTCAACGGTGTATGGGTTGGTGTGCATAGAGATCCGGCGCATCTCGTTAGCACTGTGCAAAACCTGCGGAGGAAGGGCATGATCTCTCACGAAGTTAGCTTGATCCGCGACATTCGTGATCGTGAATTCAAGATCTTCACCGACGCAGGCAGGGTCTGTCGCCCGTTGTTCGTCATTGAGAACAACCCCGCAAGCCCCAATCGTGGTAACCTTGTATTGACAAAACAAATGCTCGAGCAACTCGAACAAGATAAACAGGATTTGGCTGCAAGAGCTGCTGGAGGAGATAGCGATGATATGGACAAAGCCAAGCTGGGCTGGTATCGTCTAATCAATAATGGTGTGT--------------------------------------------------------------------------------------------------------------------------------------------------------------------------------------------------------------------------------------------------------------------------------------------------------------------------------------------------------------------------------------------------------------------------------------------------------------------------------------------------------------------------------------------------------------------------------------------------------------------------------------------------------------------------------------------------------------------------------------------------------------------------------------------------------------------------------------------------------------------------------------------------------------------------------------------------------------------------------------------------------------------------------------------------------------------------------------------------------------------------------------------------------------------------------------------------------------------------------------------------------------------------------------------------------------------------------------------------------------------------------------------------------------------------------------------------------------------------------------------------------------------------------------------------------------------------------------------------------------------------------------------------------------------------------------------
>KP941560.1_Cladonia_confusa_isolate_CL271_RNA_polymerase_II_second_largest_subunit_(RPB2)_gene,_partial_cds
--------------------------------------------------------------------------------------------------------------------------------------------------------------------------------------------------------------------------------------------------------------------------------------------------------------------------------------------------------------------------------------------------------------------------------------------------------------------------------------------------------------------------------------------------------------------------------------------------------------------------------------------------------------------------------------------------------------------------------------------------------------------------------------------------------------------------------------------------------------------------------------------------------------------------------------------------------------------------------------------------------------------------------------------------------------------------------------------------------------------------------------------------------------------------------------------------------------------------------------------------------------------------------------------------------------------GCTGACCAAGGACGTTTACAAATACCTGCAGAAGTGCGTTGAGAATAACAAAGACTTCAATATGGCGCTGGCTGTGAAGTCTACCCACATAACTAATGGCCTTCGCTACTCACTGGCTACTGGTAATTGGGGGGACCAGAAAAAGGCTGCGCAATCTAAAGCTGGAGTGTCCCAAGTCCTGAATCGCTACACATTTGCCTCTACACTGTCACATCTTCGACGTACCAATACTCCCATCGGCCGCGATGGCAAGATCGCAAAGCCGCGTCAACTACATAACACCCATTGGGGCTTGGTCTGTCCTGCCGAGACTCCAGAAGGTCAAGCTTGTGGTCTGGTAAAAAACTTGGCACTTATGTGCTATATCACCGTCGGTACACCCAGTGAGCCCATCATCGACTTTATGATACAAAGAAATATGGAGGTTCTTGAAGAGTACGAGCCTCTCAGTTCTCCAAATGCAACAAAAATCTTTGTCAACGGTGTATGGGTTGGTGTGCATAGAGATCCGGCGCATCTCGTTAGCACTGTGCAAAACCTGCGGAGGAAGGGCATGATCTCTCACGAAGTTAGCTTGATCCGCGACATTCGTGATCGTGAATTCAAGATCTTCACCGACGCAGGCAGGGTCTGTCGCCCGTTGTTCGTCATTGAGAACAACCCCGCAAGCCCCAATCGTGGTAACCTTGTATTGACAAAACAAATGCTCGAGCAACTCGAACAAGATAAACAGGATTTGGCTGCAAGAGCTGCTGGAGGAGATAGCGATGATATGGACAAAGCCAAGCTGGGCTGGTATCGTCTAATCAATAATGGTGT----------------------------------------------------------------------------------------------------------------------------------------------------------------------------------------------------------------------------------------------------------------------------------------------------------------------------------------------------------------------------------------------------------------------------------------------------------------------------------------------------------------------------------------------------------------------------------------------------------------------------------------------------------------------------------------------------------------------------------------------------------------------------------------------------------------------------------------------------------------------------------------------------------------------------------------------------------------------------------------------------------------------------------------------------------------------------------------------------------------------------------------------------------------------------------------------------------------------------------------------------------------------------------------------------------------------------------------------------------------------------------------------------------------------------------------------------------------------------------------------------------------------------------------------------------------------------------------------------------------------------------------------------------------------------------------------
>MK179851.1_UNVERIFIED:_Cladonia_confusa_isolate_LK46_RNA_polymerase_II_second_largest_subunit-like_(RPB2)_gene,_partial_sequence
--------------------------------------------------------------------------------------------------------------------------------------------------------------------------------------------------------------------------------------------------------------------------------------------------------------------------------------------------------------------------------------------------------------------------------------------------------------------------------------------------------------------------------------------------------------------------------------------------------------------------------------------------------------------------------------------------------------------------------------------------------------------------------------------------------------------------------------------------------------------------------------------------------------------------------------------------------------------------------------------------------------------------------------------------------------------------------------------------------------------------------------------------------------------------------------------------------------------------------------------------------------------------------------------------------------------GCTGACCAAGGACGTTTACAAATACCTGCAGAAGTGCGTTGAGAATAACAAAGACTTCAATATGGCGCTGGCTGTGAAGTCTACCCACATAACTAATGGCCTTCGCTACTCACTGGCTACTGGTAATTGGGGGGACCAGAAAAAGGCTGCGCAATCTAAAGCTGGAGTGTCCCAAGTCCTGAATCGCTACACATTTGCCTCTACACTGTCACATCTTCGACGCACCAATACTCCCATCGGCCGCGATGGCAAGATCGCAAAGCCGCGTCAACTACATAACACCCATTGGGGCTTGGTCTGTCCTGCCGAGACTCCAGAAGGTCAAGCTTGTGGTCTGGTAAAAAACTTGGCACTTATGTGCTATATCACCGTCGGTACACCCAGTGAACCCATCATCGACTTTATGATACAAAGAAATATGGAGGTTCTTGAAGAGTACGAGCCTCTCAGTTCTCCAAATGCAACAAAAATCTTTGTCAACGGTGTATGGGTTGGTGTGCATAGAGATCCGGCGCATCTCGTTAGCACTGTGCAAAATCTGCGGAGGAAGGGCATGATCTCTCACGAAGTTAGCTTGATCCGCGACATTCGTGATCGTGAATTCAAGATCTTCACCGACGCAGGCAGGGTCTGTCGCCCGTTGTTCGTCATTGAGAACAACCCCGCAAGCCCCAATCGTGGTAACCTTGTATTGACAAAACAAATGCTCGAGCAACTCGAACAAGATAAACAGGATTTGGCTGCAAGAGCTGCTGGAGGAGACAGCGATGATATGGACAAAGCCAAGCTGGGCTGGTATCGTCTAATCAATAATGGTGTTGT-------------------------------------------------------------------------------------------------------------------------------------------------------------------------------------------------------------------------------------------------------------------------------------------------------------------------------------------------------------------------------------------------------------------------------------------------------------------------------------------------------------------------------------------------------------------------------------------------------------------------------------------------------------------------------------------------------------------------------------------------------------------------------------------------------------------------------------------------------------------------------------------------------------------------------------------------------------------------------------------------------------------------------------------------------------------------------------------------------------------------------------------------------------------------------------------------------------------------------------------------------------------------------------------------------------------------------------------------------------------------------------------------------------------------------------------------------------------------------------------------------------------------------------------------------------------------------------------------------------------------------------------------------------------------------------------
>KP941559.1_Cladonia_confusa_isolate_LK46_RNA_polymerase_II_second_largest_subunit_(RPB2)_gene,_partial_cds
--------------------------------------------------------------------------------------------------------------------------------------------------------------------------------------------------------------------------------------------------------------------------------------------------------------------------------------------------------------------------------------------------------------------------------------------------------------------------------------------------------------------------------------------------------------------------------------------------------------------------------------------------------------------------------------------------------------------------------------------------------------------------------------------------------------------------------------------------------------------------------------------------------------------------------------------------------------------------------------------------------------------------------------------------------------------------------------------------------------------------------------------------------------------------------------------------------------------------------------------------------------------------------------------------------------------GCTGACCAAGGACGTTTACAAATACCTGCAGAAGTGCGTTGAGAATAACAAAGACTTCAATATGGCGCTGGCTGTGAAGTCTACCCACATAACTAATGGCCTTCGCTACTCACTGGCTACTGGTAATTGGGGGGACCAGAAAAAGGCTGCGCAATCTAAAGCTGGAGTGTCCCAAGTCCTGAATCGCTACACATTTGCCTCTACACTGTCACATCTTCGACGCACCAATACTCCCATCGGCCGCGATGGCAAGATCGCAAAGCCGCGTCAACTACATAACACCCATTGGGGCTTGGTCTGTCCTGCCGAGACTCCAGAAGGTCAAGCTTGTGGTCTGGTAAAAAACTTGGCACTTATGTGCTATATCACCGTCGGTACACCCAGTGAACCCATCATCGACTTTATGATACAAAGAAATATGGAGGTTCTTGAAGAGTACGAGCCTCTCAGTTCTCCAAATGCAACAAAAATCTTTGTCAACGGTGTATGGGTTGGTGTGCATAGAGATCCGGCGCATCTCGTTAGCACTGTGCAAAATCTGCGGAGGAAGGGCATGATCTCTCACGAAGTTAGCTTGATCCGCGACATTCGTGATCGTGAATTCAAGATCTTCACCGACGCAGGCAGGGTCTGTCGCCCGTTGTTCGTCATTGAGAACAACCCCGCAAGCCCCAATCGTGGTAACCTTGTATTGACAAAACAAATGCTCGAGCAACTCGAACAAGATAAACAGGATTTGGCTGCAAGAGCTGCTGGAGGAGACAGCGATGATATGGACAAAGCCAAGCTGGGCTGGTATCGTCTAATCAATAATGGTGT----------------------------------------------------------------------------------------------------------------------------------------------------------------------------------------------------------------------------------------------------------------------------------------------------------------------------------------------------------------------------------------------------------------------------------------------------------------------------------------------------------------------------------------------------------------------------------------------------------------------------------------------------------------------------------------------------------------------------------------------------------------------------------------------------------------------------------------------------------------------------------------------------------------------------------------------------------------------------------------------------------------------------------------------------------------------------------------------------------------------------------------------------------------------------------------------------------------------------------------------------------------------------------------------------------------------------------------------------------------------------------------------------------------------------------------------------------------------------------------------------------------------------------------------------------------------------------------------------------------------------------------------------------------------------------------------
>MK180041.1_UNVERIFIED:_Cladonia_pycnoclada_isolate_AT510_RNA_polymerase_II_second_largest_subunit-like_(RPB2)_gene,_partial_sequence
--------------------------------------------------------------------------------------------------------------------------------------------------------------------------------------------------------------------------------------------------------------------------------------------------------------------------------------------------------------------------------------------------------------------------------------------------------------------------------------------------------------------------------------------------------------------------------------------------------------------------------------------------------------------------------------------------------------------------------------------------------------------------------------------------------------------------------------------------------------------------------------------------------------------------------------------------------------------------------------------------------------------------------------------------------------------------------------------------------------------------------------------------------------------------------------------------------------------------------------------------------------------------------------------------------------------GCTGACCAAGGACGTTTACAAATACCTGCAGAAGTGCGTTGAGAATAACAAAGACTTCAATATGGCGCTGGCTGTGAAGTCTACCCACATAACTAATGGCCTTCGCTACTCACTGGCTACTGGTAATTGGGGGGACCAGAAAAAGGCTGCGCAATCTAAAGCTGGAGTGTCCCAAGTCCTGAATCGCTACACATTTGCCTCTACACTGTCACATCTTCGACGCACCAATACTCCCATTGGCCGCGATGGCAAGATCGCAAAGCCGCGTCAACTACATAACACCCATTGGGGCTTGGTCTGTCCTGCCGAGACTCCAGAAGGTCAAGCTTGTGGTCTGGTGAAAAACTTGGCACTTATGTGCTATATCACCGTCGGTACACCCAGTGAGCCCATCATCGACTTTATGATACAAAGAAATATGGAGGTTCTTGAAGAGTACGAGCCTCTCAGTTCTCCAAATGCAACAAAAATCTTTGTCAACGGTGTATGGGTTGGTGTGCATAGAGATCCGGCGCATCTCGTTAGCACTGTGCAAAATCTGCGGAGGAAGGGCATGATCTCTCACGAAGTTAGCTTGATCCGCGACATTCGTGATCGTGAATTCAAGATCTTCACCGACGCAGGCAGGGTCTGTCGCCCGTTGTTCGTCATTGAGAACAACCCCGCAAGCCCCAATCGTGGTAACCTTGTATTGACAAAACAAATGCTCGAGCAACTCGAACAAGATAAACAGGATTTGGCTGCAAGAGCTGCTGGAGGAGATAGCGATGATATGGACAAAGCCAAGCTGGGCTGGTATCGTCTAATCAATAATGGTGTTG--------------------------------------------------------------------------------------------------------------------------------------------------------------------------------------------------------------------------------------------------------------------------------------------------------------------------------------------------------------------------------------------------------------------------------------------------------------------------------------------------------------------------------------------------------------------------------------------------------------------------------------------------------------------------------------------------------------------------------------------------------------------------------------------------------------------------------------------------------------------------------------------------------------------------------------------------------------------------------------------------------------------------------------------------------------------------------------------------------------------------------------------------------------------------------------------------------------------------------------------------------------------------------------------------------------------------------------------------------------------------------------------------------------------------------------------------------------------------------------------------------------------------------------------------------------------------------------------------------------------------------------------------------------------------------------------
>KP941562.1_Cladonia_pycnoclada_isolate_AT510_RNA_polymerase_II_second_largest_subunit_(RPB2)_gene,_partial_cds
--------------------------------------------------------------------------------------------------------------------------------------------------------------------------------------------------------------------------------------------------------------------------------------------------------------------------------------------------------------------------------------------------------------------------------------------------------------------------------------------------------------------------------------------------------------------------------------------------------------------------------------------------------------------------------------------------------------------------------------------------------------------------------------------------------------------------------------------------------------------------------------------------------------------------------------------------------------------------------------------------------------------------------------------------------------------------------------------------------------------------------------------------------------------------------------------------------------------------------------------------------------------------------------------------------------------GCTGACCAAGGACGTTTACAAATACCTGCAGAAGTGCGTTGAGAATAACAAAGACTTCAATATGGCGCTGGCTGTGAAGTCTACCCACATAACTAATGGCCTTCGCTACTCACTGGCTACTGGTAATTGGGGGGACCAGAAAAAGGCTGCGCAATCTAAAGCTGGAGTGTCCCAAGTCCTGAATCGCTACACATTTGCCTCTACACTGTCACATCTTCGACGCACCAATACTCCCATTGGCCGCGATGGCAAGATCGCAAAGCCGCGTCAACTACATAACACCCATTGGGGCTTGGTCTGTCCTGCCGAGACTCCAGAAGGTCAAGCTTGTGGTCTGGTGAAAAACTTGGCACTTATGTGCTATATCACCGTCGGTACACCCAGTGAGCCCATCATCGACTTTATGATACAAAGAAATATGGAGGTTCTTGAAGAGTACGAGCCTCTCAGTTCTCCAAATGCAACAAAAATCTTTGTCAACGGTGTATGGGTTGGTGTGCATAGAGATCCGGCGCATCTCGTTAGCACTGTGCAAAATCTGCGGAGGAAGGGCATGATCTCTCACGAAGTTAGCTTGATCCGCGACATTCGTGATCGTGAATTCAAGATCTTCACCGACGCAGGCAGGGTCTGTCGCCCGTTGTTCGTCATTGAGAACAACCCCGCAAGCCCCAATCGTGGTAACCTTGTATTGACAAAACAAATGCTCGAGCAACTCGAACAAGATAAACAGGATTTGGCTGCAAGAGCTGCTGGAGGAGATAGCGATGATATGGACAAAGCCAAGCTGGGCTGGTATCGTCTAATCAATAATGGTGT----------------------------------------------------------------------------------------------------------------------------------------------------------------------------------------------------------------------------------------------------------------------------------------------------------------------------------------------------------------------------------------------------------------------------------------------------------------------------------------------------------------------------------------------------------------------------------------------------------------------------------------------------------------------------------------------------------------------------------------------------------------------------------------------------------------------------------------------------------------------------------------------------------------------------------------------------------------------------------------------------------------------------------------------------------------------------------------------------------------------------------------------------------------------------------------------------------------------------------------------------------------------------------------------------------------------------------------------------------------------------------------------------------------------------------------------------------------------------------------------------------------------------------------------------------------------------------------------------------------------------------------------------------------------------------------------
>MK180040.1_UNVERIFIED:_Cladonia_pycnoclada_isolate_AT509_RNA_polymerase_II_second_largest_subunit-like_(RPB2)_gene,_partial_sequence
--------------------------------------------------------------------------------------------------------------------------------------------------------------------------------------------------------------------------------------------------------------------------------------------------------------------------------------------------------------------------------------------------------------------------------------------------------------------------------------------------------------------------------------------------------------------------------------------------------------------------------------------------------------------------------------------------------------------------------------------------------------------------------------------------------------------------------------------------------------------------------------------------------------------------------------------------------------------------------------------------------------------------------------------------------------------------------------------------------------------------------------------------------------------------------------------------------------------------------------------------------------------------------------------------------------------GCTGACCAAGGACGTTTACAAATACCTGCAGAAGTGCGTTGAGAATAACAAAGACTTCAATATGGCGCTGGCTGTGAAGTCTACCCACATAACTAATGGCCTTCGCTACTCACTGGCTACTGGTAATTGGGGGGACCAGAAAAAGGCTGCGCAATCTAAAGCTGGAGTGTCCCAAGTCCTGAATCGCTACACATTTGCCTCTACACTGTCACATCTTCGACGCACCAATACTCCCATCGGTCGCGATGGCAAGATCGCAAAGCCGCGTCAACTACATAACACCCATTGGGGCTTGGTCTGTCCTGCCGAGACTCCAGAAGGTCAAGCTTGTGGTCTGGTTAAAAACTTGGCACTTATGTGCTATATCACCGTCGGTACACCCAGTGAGCCCATCATCGACTTTATGATACAAAGAAATATGGAGGTTCTTGAAGAGTACGAGCCTCTCAGTTCTCCAAATGCAACAAAAATCTTTGTCAACGGTGTATGGGTTGGTGTGCATAGAGATCCGGCGCATCTCGTTAGCACTGTGCAAAATCTGCGGAGGAAGGGCATGATCTCTCACGAAGTTAGCTTGATCCGCGACATTCGTGATCGTGAATTCAAGATCTTCACCGACGCAGGCAGGGTCTGTCGCCCGTTGTTCGTCATTGAGAACAACCCCGCAAGCCCCAATCGTGGTAACCTTGTATTGACAAAACAAATGCTCGAGCAACTCGAACAAGATAAACAGGATTTGGCTGCAAGAGCTGCTGGAGGAGATAGCGATGATATGGACAAAGCCAAGCTGGGCTGGTATCGTCTAATCAATAATGGTGTTGT-------------------------------------------------------------------------------------------------------------------------------------------------------------------------------------------------------------------------------------------------------------------------------------------------------------------------------------------------------------------------------------------------------------------------------------------------------------------------------------------------------------------------------------------------------------------------------------------------------------------------------------------------------------------------------------------------------------------------------------------------------------------------------------------------------------------------------------------------------------------------------------------------------------------------------------------------------------------------------------------------------------------------------------------------------------------------------------------------------------------------------------------------------------------------------------------------------------------------------------------------------------------------------------------------------------------------------------------------------------------------------------------------------------------------------------------------------------------------------------------------------------------------------------------------------------------------------------------------------------------------------------------------------------------------------------------
>KP941561.1_Cladonia_pycnoclada_isolate_AT509_RNA_polymerase_II_second_largest_subunit_(RPB2)_gene,_partial_cds
--------------------------------------------------------------------------------------------------------------------------------------------------------------------------------------------------------------------------------------------------------------------------------------------------------------------------------------------------------------------------------------------------------------------------------------------------------------------------------------------------------------------------------------------------------------------------------------------------------------------------------------------------------------------------------------------------------------------------------------------------------------------------------------------------------------------------------------------------------------------------------------------------------------------------------------------------------------------------------------------------------------------------------------------------------------------------------------------------------------------------------------------------------------------------------------------------------------------------------------------------------------------------------------------------------------------GCTGACCAAGGACGTTTACAAATACCTGCAGAAGTGCGTTGAGAATAACAAAGACTTCAATATGGCGCTGGCTGTGAAGTCTACCCACATAACTAATGGCCTTCGCTACTCACTGGCTACTGGTAATTGGGGGGACCAGAAAAAGGCTGCGCAATCTAAAGCTGGAGTGTCCCAAGTCCTGAATCGCTACACATTTGCCTCTACACTGTCACATCTTCGACGCACCAATACTCCCATCGGTCGCGATGGCAAGATCGCAAAGCCGCGTCAACTACATAACACCCATTGGGGCTTGGTCTGTCCTGCCGAGACTCCAGAAGGTCAAGCTTGTGGTCTGGTTAAAAACTTGGCACTTATGTGCTATATCACCGTCGGTACACCCAGTGAGCCCATCATCGACTTTATGATACAAAGAAATATGGAGGTTCTTGAAGAGTACGAGCCTCTCAGTTCTCCAAATGCAACAAAAATCTTTGTCAACGGTGTATGGGTTGGTGTGCATAGAGATCCGGCGCATCTCGTTAGCACTGTGCAAAATCTGCGGAGGAAGGGCATGATCTCTCACGAAGTTAGCTTGATCCGCGACATTCGTGATCGTGAATTCAAGATCTTCACCGACGCAGGCAGGGTCTGTCGCCCGTTGTTCGTCATTGAGAACAACCCCGCAAGCCCCAATCGTGGTAACCTTGTATTGACAAAACAAATGCTCGAGCAACTCGAACAAGATAAACAGGATTTGGCTGCAAGAGCTGCTGGAGGAGATAGCGATGATATGGACAAAGCCAAGCTGGGCTGGTATCGTCTAATCAATAATGGTGT----------------------------------------------------------------------------------------------------------------------------------------------------------------------------------------------------------------------------------------------------------------------------------------------------------------------------------------------------------------------------------------------------------------------------------------------------------------------------------------------------------------------------------------------------------------------------------------------------------------------------------------------------------------------------------------------------------------------------------------------------------------------------------------------------------------------------------------------------------------------------------------------------------------------------------------------------------------------------------------------------------------------------------------------------------------------------------------------------------------------------------------------------------------------------------------------------------------------------------------------------------------------------------------------------------------------------------------------------------------------------------------------------------------------------------------------------------------------------------------------------------------------------------------------------------------------------------------------------------------------------------------------------------------------------------------------
>KP941541.1_Cladonia_portentosa_isolate_1850_RNA_polymerase_II_second_largest_subunit_(RPB2)_gene,_partial_cds
-----------------------------------------------------------------------------------------------------------------------------------------------------------------------------------------------------------------------------------------------------------------------------------------------------------------------------------------------------------------------------------------------------------------------------------------------------------------------------------------------------------------------------------------------------------------------------------------------------------------------------------------------------------------------------------------------------------------------------------------------------------------------------------------------------------------------------------------------------------------------------------------------------------------------------------------------------------------------------------------------------------------------------------------------------------------------------------------------------------------------------------------------------------------------------------------------------------------------------------------------------------------------------------------------------------------------------GGACGTTTACAAATACCTGCAGAAGTGCGTTGAGAATAACAAAGACTTCAATATGGCGCTGGCTGTCAAGTCTACCCACATAACTAATGGCCTTCGGTACTCACTGGCTACTGGTAACTGGGGAGACCAGAAAAAGGCTGCGCAATCTAAAGCTGGAGTGTCCCAAGTCCTGAATCGCTACACATTTGCCTCTACACTGTCACATCTTCGACGCACCAATACTCCCATCGGCCGCGATGGCAAGATCGCAAAGCCGCGTCAACTACATAACACCCATTGGGGCTTGGTCTGTCCTGCCGAGACTCCAGAAGGTCAAGCTTGTGGTCTGGTAAAAAATTTGGCACTTATGTGCTATATCACCGTCGGTACACCCAGTGAGCCCATTATCGACTTTATGATACAAAGAAATATGGAGGTTCTTGAAGAGTATGAGCCTCTCAGTTCTCCAAATGCAACAAAAATCTTTGTCAACGGTGTATGGGTTGGTGTGCATAGAGATCCGGCGCATCTCGTTAGCACTGTGCAAAATCTGCGGAGGAAGGGCATGATCTCTCACGAAGTTAGCTTGATCCGCGACATTCGTGATCGTGAATTCAAGATCTTCACCGACGCAGGCAGGGTCTGTCGCCCGTTGTTCGTCATTGAGAACAACCCTGCAAGCCCCAACCGTGGTAACCTCGTATTGACAAAACAAATGCTCGAGCAACTCGAACAAGATAAACAGGATTTGGCTGCAAGAGCTGCTGGAGGGGATAGCGATGATATGGACAAGGCCAAGCTGGGCTGGTATCGTCTATTCAATAACGGTGT----------------------------------------------------------------------------------------------------------------------------------------------------------------------------------------------------------------------------------------------------------------------------------------------------------------------------------------------------------------------------------------------------------------------------------------------------------------------------------------------------------------------------------------------------------------------------------------------------------------------------------------------------------------------------------------------------------------------------------------------------------------------------------------------------------------------------------------------------------------------------------------------------------------------------------------------------------------------------------------------------------------------------------------------------------------------------------------------------------------------------------------------------------------------------------------------------------------------------------------------------------------------------------------------------------------------------------------------------------------------------------------------------------------------------------------------------------------------------------------------------------------------------------------------------------------------------------------------------------------------------------------------------------------------------------------------
>KP941542.1_Cladonia_portentosa_isolate_1893_RNA_polymerase_II_second_largest_subunit_(RPB2)_gene,_partial_cds
-----------------------------------------------------------------------------------------------------------------------------------------------------------------------------------------------------------------------------------------------------------------------------------------------------------------------------------------------------------------------------------------------------------------------------------------------------------------------------------------------------------------------------------------------------------------------------------------------------------------------------------------------------------------------------------------------------------------------------------------------------------------------------------------------------------------------------------------------------------------------------------------------------------------------------------------------------------------------------------------------------------------------------------------------------------------------------------------------------------------------------------------------------------------------------------------------------------------------------------------------------------------------------------------------------------------------------GGACGTTTACAAATACCTGCAGAAGTGCGTTGAGAATAACAAAGACTTCAATATGGCGCTGGCTGTCAAGTCTACCCACATAACTAATGGCCTTCGGTACTCACTGGCTACTGGTAACTGGGGAGACCAGAAAAAGGCTGCGCAATCTAAAGCTGGAGTGTCCCAAGTCCTGAATCGCTACACATTTGCCTCTACACTGTCACATCTTCGACGCACCAATACTCCCATCGGCCGCGATGGCAAGATCGCAAAGCCGCGTCAACTACATAACACCCATTGGGGCTTGGTCTGTCCTGCCGAGACTCCAGAAGGTCAAGCTTGTGGTCTGGTAAAAAATTTGGCACTTATGTGCTATATCACCGTCGGTACACCCAGTGAGCCCATTATCGACTTTATGATACAAAGAAATATGGAGGTTCTTGAAGAGTATGAGCCTCTCAGTTCTCCAAATGCAACAAAAATCTTTGTCAACGGTGTATGGGTTGGTGTGCATAGAGATCCGGCGCATCTCGTTAGCACTGTGCAAAATCTGCGGAGGAAGGGCATGATCTCTCACGAAGTTAGCTTGATCCGCGACATTCGTGATCGTGAATTCAAGATCTTCACCGACGCAGGCAGGGTCTGTCGCCCGTTGTTCGTCATTGAGAACAACCCTGCAAGCCCCAACCGTGGTAACCTCGTATTGACAAAACAAATGCTCGAGCAACTCGAACAAGATAAACAGGATTTGGCTGCAAGAGCTGCTGGAGGGGATAGCGATGATATGGACAAGGCCAAGCTGGGCTGGTATCGTCTATTCAATAACGGTGT----------------------------------------------------------------------------------------------------------------------------------------------------------------------------------------------------------------------------------------------------------------------------------------------------------------------------------------------------------------------------------------------------------------------------------------------------------------------------------------------------------------------------------------------------------------------------------------------------------------------------------------------------------------------------------------------------------------------------------------------------------------------------------------------------------------------------------------------------------------------------------------------------------------------------------------------------------------------------------------------------------------------------------------------------------------------------------------------------------------------------------------------------------------------------------------------------------------------------------------------------------------------------------------------------------------------------------------------------------------------------------------------------------------------------------------------------------------------------------------------------------------------------------------------------------------------------------------------------------------------------------------------------------------------------------------------
>KP941538.1_Cladonia_portentosa_isolate_1849_RNA_polymerase_II_second_largest_subunit_(RPB2)_gene,_partial_cds
-----------------------------------------------------------------------------------------------------------------------------------------------------------------------------------------------------------------------------------------------------------------------------------------------------------------------------------------------------------------------------------------------------------------------------------------------------------------------------------------------------------------------------------------------------------------------------------------------------------------------------------------------------------------------------------------------------------------------------------------------------------------------------------------------------------------------------------------------------------------------------------------------------------------------------------------------------------------------------------------------------------------------------------------------------------------------------------------------------------------------------------------------------------------------------------------------------------------------------------------------------------------------------------------------------------------------------GGACGTTTACAAATACCTGCAGAAGTGCGTTGAGAATAACAAAGACTTCAATATGGCGCTGGCTGTCAAGTCTACCCACATAACTAATGGCCTTCGGTACTCACTGGCTACTGGTAACTGGGGAGACCAGAAAAAGGCTGCGCAATCTAAAGCTGGAGTGTCCCAAGTCCTGAATCGCTACACATTTGCCTCTACACTGTCACATCTTCGACGCACCAATACTCCCATCGGCCGCGATGGCAAGATCGCAAAGCCGCGTCAACTACATAACACCCATTGGGGCTTGGTCTGTCCTGCCGAGACTCCAGAAGGTCAAGCTTGTGGTCTGGTAAAAAATTTGGCACTTATGTGCTATATCACCGTCGGTACACCCAGTGAGCCCATTATCGACTTTATGATACAAAGAAATATGGAGGTTCTTGAAGAGTATGAGCCTCTCAGTTCTCCAAATGCAACAAAAATCTTTGTCAACGGTGTATGGGTTGGTGTGCATAGAGATCCGGCGCATCTCGTTAGCACTGTGCAAAATCTGCGGAGGAAGGGCATGATCTCTCACGAAGTTAGCTTGATCCGCGACATTCGTGATCGTGAATTCAAGATCTTCACCGACGCAGGCAGGGTCTGTCGCCCGTTGTTCGTCATTGAGAACAACCCTGCAAGCCCCAACCGTGGTAACCTCGTATTGACAAAACAAATGCTCGAGCAACTCGAACAAGATAAACAGGATTTGGCTGCAAGAGCTGCTGGAGGGGATAGCGATGATATGGACAAGGCCAAGCTGGGCTGGTATCGTCTAATCAATAACGGTGT----------------------------------------------------------------------------------------------------------------------------------------------------------------------------------------------------------------------------------------------------------------------------------------------------------------------------------------------------------------------------------------------------------------------------------------------------------------------------------------------------------------------------------------------------------------------------------------------------------------------------------------------------------------------------------------------------------------------------------------------------------------------------------------------------------------------------------------------------------------------------------------------------------------------------------------------------------------------------------------------------------------------------------------------------------------------------------------------------------------------------------------------------------------------------------------------------------------------------------------------------------------------------------------------------------------------------------------------------------------------------------------------------------------------------------------------------------------------------------------------------------------------------------------------------------------------------------------------------------------------------------------------------------------------------------------------
>KP941539.1_Cladonia_portentosa_isolate_1852_RNA_polymerase_II_second_largest_subunit_(RPB2)_gene,_partial_cds
-----------------------------------------------------------------------------------------------------------------------------------------------------------------------------------------------------------------------------------------------------------------------------------------------------------------------------------------------------------------------------------------------------------------------------------------------------------------------------------------------------------------------------------------------------------------------------------------------------------------------------------------------------------------------------------------------------------------------------------------------------------------------------------------------------------------------------------------------------------------------------------------------------------------------------------------------------------------------------------------------------------------------------------------------------------------------------------------------------------------------------------------------------------------------------------------------------------------------------------------------------------------------------------------------------------------------------GGACGTTTACAAATACCTGCAGAAGTGCGTTGAGAATAACAAAGACTTCAATATGGCGCTGGCTGTCAAGTCTACCCACATAACTAATGGCCTTCGGTACTCACTGGCTACTGGTAACTGGGGAGACCAGAAAAAGGCTGCGCAATCTAAAGCTGGAGTGTCCCAAGTCCTGAATCGCTACACATTTGCCTCTACACTGTCACATCTTCGACGCACCAATACTCCCATCGGCCGCGATGGCAAGATCGCAAAGCCGCGTCAACTACATAACACCCATTGGGGCTTGGTCTGTCCTGCCGAGACTCCAGAAGGTCAAGCTTGTGGTCTGGTAAAAAATTTGGCACTTATGTGCTATATCACCGTCGGTACACCCAGTGAGCCCATTATCGACTTTATGATACAAAGAAATATGGAGGTTCTTGAAGAGTATGAGCCTCTCAGTTCTCCAAATGCAACAAAAATCTTTGTCAACGGTGTATGGGTTGGTGTGCATAGAGATCCGGCGCATCTCGTTAGCACTGTGCAAAATCTGCGGAGGAAGGGCATGATCTCTCACGAAGTTAGCTTGATCCGCGACATTCGTGATCGTGAATTCAAGATCTTCACCGACGCAGGCAGGGTCTGTCGCCCGTTGTTCGTCATTGAGAACAACCCTGCAAGCCCCAACCGTGGTAACCTCGTATTGACAAAACAAATGCTCGAGCAACTCGAACAAGATAAACAGGATTTGGCTGCAAGAGCTGCTGGAGGGGATAGCGATGATATGGACAAGGCCAAGCTGGGCTGGTATCGTCTAATCAATAACGGTGT----------------------------------------------------------------------------------------------------------------------------------------------------------------------------------------------------------------------------------------------------------------------------------------------------------------------------------------------------------------------------------------------------------------------------------------------------------------------------------------------------------------------------------------------------------------------------------------------------------------------------------------------------------------------------------------------------------------------------------------------------------------------------------------------------------------------------------------------------------------------------------------------------------------------------------------------------------------------------------------------------------------------------------------------------------------------------------------------------------------------------------------------------------------------------------------------------------------------------------------------------------------------------------------------------------------------------------------------------------------------------------------------------------------------------------------------------------------------------------------------------------------------------------------------------------------------------------------------------------------------------------------------------------------------------------------------
>KP941540.1_Cladonia_portentosa_isolate_1854_RNA_polymerase_II_second_largest_subunit_(RPB2)_gene,_partial_cds
-----------------------------------------------------------------------------------------------------------------------------------------------------------------------------------------------------------------------------------------------------------------------------------------------------------------------------------------------------------------------------------------------------------------------------------------------------------------------------------------------------------------------------------------------------------------------------------------------------------------------------------------------------------------------------------------------------------------------------------------------------------------------------------------------------------------------------------------------------------------------------------------------------------------------------------------------------------------------------------------------------------------------------------------------------------------------------------------------------------------------------------------------------------------------------------------------------------------------------------------------------------------------------------------------------------------------------GGACGTTTACAAATACCTGCAGAAGTGCGTTGAGAATAACAAAGACTTCAATATGGCGCTGGCTGTCAAGTCTACCCACATAACTAATGGCCTTCGGTACTCACTGGCTACTGGTAACTGGGGAGACCAGAAAAAGGCTGCGCAATCTAAAGCTGGAGTGTCCCAAGTCCTGAATCGCTACACATTTGCCTCTACACTGTCACATCTTCGACGCACCAATACTCCCATCGGCCGCGATGGCAAGATCGCAAAGCCGCGTCAACTACATAACACCCATTGGGGCTTGGTCTGTCCTGCCGAGACTCCAGAAGGTCAAGCTTGTGGTCTGGTAAAAAATTTGGCACTTATGTGCTATATCACCGTCGGTACACCCAGTGAGCCCATTATCGACTTTATGATACAAAGAAATATGGAGGTTCTTGAAGAGTATGAGCCTCTCAGTTCTCCAAATGCAACAAAAATCTTTGTCAACGGTGTATGGGTTGGTGTGCATAGAGATCCGGCGCATCTCGTTAGCACTGTGCAAAATCTGCGGAGGAAGGGCATGATCTCTCACGAAGTTAGCTTGATCCGCGACATTCGTGATCGTGAATTCAAGATCTTCACCGACGCAGGCAGGGTCTGTCGCCCGTTGTTCGTCATTGAGAACAACCCTGCAAGCCCCAACCGTGGTAACCTCGTATTGACAAAACAAATGCTCGAGCAACTCGAACAAGATAAACAGGATTTGGCTGCAAGAGCTGCTGGAGGGGATAGCGATGATATGGACAAGGCCAAGCTGGGCTGGTATCGTCTAATCAATAACGGTGT----------------------------------------------------------------------------------------------------------------------------------------------------------------------------------------------------------------------------------------------------------------------------------------------------------------------------------------------------------------------------------------------------------------------------------------------------------------------------------------------------------------------------------------------------------------------------------------------------------------------------------------------------------------------------------------------------------------------------------------------------------------------------------------------------------------------------------------------------------------------------------------------------------------------------------------------------------------------------------------------------------------------------------------------------------------------------------------------------------------------------------------------------------------------------------------------------------------------------------------------------------------------------------------------------------------------------------------------------------------------------------------------------------------------------------------------------------------------------------------------------------------------------------------------------------------------------------------------------------------------------------------------------------------------------------------------
>KP941543.1_Cladonia_portentosa_isolate_1853_RNA_polymerase_II_second_largest_subunit_(RPB2)_gene,_partial_cds
-----------------------------------------------------------------------------------------------------------------------------------------------------------------------------------------------------------------------------------------------------------------------------------------------------------------------------------------------------------------------------------------------------------------------------------------------------------------------------------------------------------------------------------------------------------------------------------------------------------------------------------------------------------------------------------------------------------------------------------------------------------------------------------------------------------------------------------------------------------------------------------------------------------------------------------------------------------------------------------------------------------------------------------------------------------------------------------------------------------------------------------------------------------------------------------------------------------------------------------------------------------------------------------------------------------------------------GGACGTTTACAAATACCTGCAGAAGTGCGTTGAGAATAACAAAGACTTCAATATGGCGCTGGCTGTCAAGTCTACCCACATAACTAATGGCCTTCGGTACTCACTGGCTACTGGTAACTGGGGAGACCAGAAAAAGGCTGCGCAATCTAAAGCTGGAGTGTCCCAAGTCCTGAATCGCTACACATTTGCCTCTACACTGTCACATCTTCGACGCACCAATACTCCCATCGGCCGCGATGGCAAGATCGCAAAGCCGCGTCAACTACATAACACCCATTGGGGCTTGGTCTGTCCTGCCGAGACTCCAGAAGGTCAAGCTTGTGGTCTGGTAAAAAATTTGGCACTTATGTGCTATATCACCGTCGGTACACCCAGTGAGCCCATTATCGACTTTATGATACAAAGAAATATGGAGGTTCTTGAAGAGTATGAGCCTCTCAGTTCTCCAAATGCAACAAAAATCTTTGTCAACGGTGTATGGGTTGGTGTGCATAGAGATCCGGCGCATCTCGTTAGCACTGTGCAAAATCTGCGGAGGAAGGGCATGATCTCTCACGAAGTTAGCTTGATCCGCGACATTCGTGATCGTGAATTCAAGATCTTCACCGACGCAGGCAGGGTCTGTCGCCCGTTGTTCGTCATTGAGAACAACCCTGCAAGCCCCAACCGTGGTAACCTCGTATTGACAAAACAAATGCTCGAGCAACTCGAACAAGATAAACAGGATTTGGCTGCAAGAGCTGCTGGAGGGGATAGCGATGATATGGACAAGGCCAAGCTGGGCTGGTATCGTCTAATCAATAACGGTGT----------------------------------------------------------------------------------------------------------------------------------------------------------------------------------------------------------------------------------------------------------------------------------------------------------------------------------------------------------------------------------------------------------------------------------------------------------------------------------------------------------------------------------------------------------------------------------------------------------------------------------------------------------------------------------------------------------------------------------------------------------------------------------------------------------------------------------------------------------------------------------------------------------------------------------------------------------------------------------------------------------------------------------------------------------------------------------------------------------------------------------------------------------------------------------------------------------------------------------------------------------------------------------------------------------------------------------------------------------------------------------------------------------------------------------------------------------------------------------------------------------------------------------------------------------------------------------------------------------------------------------------------------------------------------------------------
>KP941544.1_Cladonia_portentosa_isolate_1894_RNA_polymerase_II_second_largest_subunit_(RPB2)_gene,_partial_cds
-----------------------------------------------------------------------------------------------------------------------------------------------------------------------------------------------------------------------------------------------------------------------------------------------------------------------------------------------------------------------------------------------------------------------------------------------------------------------------------------------------------------------------------------------------------------------------------------------------------------------------------------------------------------------------------------------------------------------------------------------------------------------------------------------------------------------------------------------------------------------------------------------------------------------------------------------------------------------------------------------------------------------------------------------------------------------------------------------------------------------------------------------------------------------------------------------------------------------------------------------------------------------------------------------------------------------------GGACGTTTACAAATACCTGCAGAAGTGCGTTGAGAATAACAAAGACTTCAATATGGCGCTGGCTGTCAAGTCTACCCACATAACTAATGGCCTTCGGTACTCACTGGCTACTGGTAACTGGGGAGACCAGAAAAAGGCTGCGCAATCTAAAGCTGGAGTGTCCCAAGTCCTGAATCGCTACACATTTGCCTCTACACTGTCACATCTTCGACGCACCAATACTCCCATCGGCCGCGATGGCAAGATCGCAAAGCCGCGTCAACTACATAACACCCATTGGGGCTTGGTCTGTCCTGCCGAGACTCCAGAAGGTCAAGCTTGTGGTCTGGTAAAAAATTTGGCACTTATGTGCTATATCACCGTCGGTACACCCAGTGAGCCCATTATCGACTTTATGATACAAAGAAATATGGAGGTTCTTGAAGAGTATGAGCCTCTCAGTTCTCCAAATGCAACAAAAATCTTTGTCAACGGTGTATGGGTTGGTGTGCATAGAGATCCGGCGCATCTCGTTAGCACTGTGCAAAATCTGCGGAGGAAGGGCATGATCTCTCACGAAGTTAGCTTGATCCGCGACATTCGTGATCGTGAATTCAAGATCTTCACCGACGCAGGCAGGGTCTGTCGCCCGTTGTTCGTCATTGAGAACAACCCTGCAAGCCCCAACCGTGGTAACCTCGTATTGACAAAACAAATGCTCGAGCAACTCGAACAAGATAAACAGGATTTGGCTGCAAGAGCTGCTGGAGGGGATAGCGATGATATGGACAAGGCCAAGCTGGGCTGGTATCGTCTAATCAATAACGGTGT----------------------------------------------------------------------------------------------------------------------------------------------------------------------------------------------------------------------------------------------------------------------------------------------------------------------------------------------------------------------------------------------------------------------------------------------------------------------------------------------------------------------------------------------------------------------------------------------------------------------------------------------------------------------------------------------------------------------------------------------------------------------------------------------------------------------------------------------------------------------------------------------------------------------------------------------------------------------------------------------------------------------------------------------------------------------------------------------------------------------------------------------------------------------------------------------------------------------------------------------------------------------------------------------------------------------------------------------------------------------------------------------------------------------------------------------------------------------------------------------------------------------------------------------------------------------------------------------------------------------------------------------------------------------------------------------
>KP941545.1_Cladonia_portentosa_isolate_1898_RNA_polymerase_II_second_largest_subunit_(RPB2)_gene,_partial_cds
-----------------------------------------------------------------------------------------------------------------------------------------------------------------------------------------------------------------------------------------------------------------------------------------------------------------------------------------------------------------------------------------------------------------------------------------------------------------------------------------------------------------------------------------------------------------------------------------------------------------------------------------------------------------------------------------------------------------------------------------------------------------------------------------------------------------------------------------------------------------------------------------------------------------------------------------------------------------------------------------------------------------------------------------------------------------------------------------------------------------------------------------------------------------------------------------------------------------------------------------------------------------------------------------------------------------------------GGACGTTTACAAATACCTGCAGAAGTGCGTTGAGAATAACAAAGACTTCAATATGGCGCTGGCTGTCAAGTCTACCCACATAACTAATGGCCTTCGGTACTCACTGGCTACTGGTAACTGGGGAGACCAGAAAAAGGCTGCGCAATCTAAAGCTGGAGTGTCCCAAGTCCTGAATCGCTACACATTTGCCTCTACACTGTCACATCTTCGACGCACCAATACTCCCATCGGCCGCGATGGCAAGATCGCAAAGCCGCGTCAACTACATAACACCCATTGGGGCTTGGTCTGTCCTGCCGAGACTCCAGAAGGTCAAGCTTGTGGTCTGGTAAAAAATTTGGCACTTATGTGCTATATCACCGTCGGTACACCCAGTGAGCCCATTATCGACTTTATGATACAAAGAAATATGGAGGTTCTTGAAGAGTATGAGCCTCTCAGTTCTCCAAATGCAACAAAAATCTTTGTCAACGGTGTATGGGTTGGTGTGCATAGAGATCCGGCGCATCTCGTTAGCACTGTGCAAAATCTGCGGAGGAAGGGCATGATCTCTCACGAAGTTAGCTTGATCCGCGACATTCGTGATCGTGAATTCAAGATCTTCACCGACGCAGGCAGGGTCTGTCGCCCGTTGTTCGTCATTGAGAACAACCCTGCAAGCCCCAACCGTGGTAACCTCGTATTGACAAAACAAATGCTCGAGCAACTCGAACAAGATAAACAGGATTTGGCTGCAAGAGCTGCTGGAGGGGATAGCGATGATATGGACAAGGCCAAGCTGGGCTGGTATCGTCTAATCAATAACGGTGT----------------------------------------------------------------------------------------------------------------------------------------------------------------------------------------------------------------------------------------------------------------------------------------------------------------------------------------------------------------------------------------------------------------------------------------------------------------------------------------------------------------------------------------------------------------------------------------------------------------------------------------------------------------------------------------------------------------------------------------------------------------------------------------------------------------------------------------------------------------------------------------------------------------------------------------------------------------------------------------------------------------------------------------------------------------------------------------------------------------------------------------------------------------------------------------------------------------------------------------------------------------------------------------------------------------------------------------------------------------------------------------------------------------------------------------------------------------------------------------------------------------------------------------------------------------------------------------------------------------------------------------------------------------------------------------------
>KP941556.1_Cladonia_portentosa_isolate_1845_RNA_polymerase_II_second_largest_subunit_(RPB2)_gene,_partial_cds
-----------------------------------------------------------------------------------------------------------------------------------------------------------------------------------------------------------------------------------------------------------------------------------------------------------------------------------------------------------------------------------------------------------------------------------------------------------------------------------------------------------------------------------------------------------------------------------------------------------------------------------------------------------------------------------------------------------------------------------------------------------------------------------------------------------------------------------------------------------------------------------------------------------------------------------------------------------------------------------------------------------------------------------------------------------------------------------------------------------------------------------------------------------------------------------------------------------------------------------------------------------------------------------------------------------------------------GGACGTTTACAAATACCTGCAGAAGTGCGTTGAGAATAACAAAGACTTCAATATGGCGCTGGCTGTCAAGTCTACCCACATAACTAATGGCCTTCGGTACTCACTGGCTACTGGTAACTGGGGAGACCAGAAAAAGGCTGCGCAATCTAAAGCTGGAGTGTCCCAAGTCCTGAATCGCTACACATTTGCCTCTACACTGTCACATCTTCGACGCACCAATACTCCCATCGGCCGCGATGGCAAGATCGCAAAGCCGCGTCAACTACATAACACCCATTGGGGCTTGGTCTGTCCTGCCGAGACTCCAGAAGGTCAAGCTTGTGGTCTGGTAAAAAATTTGGCACTTATGTGCTATATCACCGTCGGTACACCCAGTGAGCCCATTATCGACTTTATGATACAAAGAAATATGGAGGTTCTTGAAGAGTATGAGCCTCTCAGTTCTCCAAATGCAACAAAAATCTTTGTCAACGGTGTATGGGTTGGTGTGCATAGAGATCCGGCGCATCTCGTTAGCACTGTGCAAAATCTGCGGAGGAAGGGCATGATCTCTCACGAAGTTAGCTTGATCCGCGACATTCGTGATCGTGAATTCAAGATCTTCACCGACGCAGGCAGGGTCTGTCGCCCGTTGTTCGTCATTGAGAACAACCCTGCAAGCCCCAACCGTGGTAACCTCGTATTGACAAAACAAATGCTCGAGCAACTCGAACAAGATAAACAGGATTTGGCTGCAAGAGCTGCTGGAGGGGATAGCGATGATATGGACAAGGCCAAGCTGGGC------------------------------------------------------------------------------------------------------------------------------------------------------------------------------------------------------------------------------------------------------------------------------------------------------------------------------------------------------------------------------------------------------------------------------------------------------------------------------------------------------------------------------------------------------------------------------------------------------------------------------------------------------------------------------------------------------------------------------------------------------------------------------------------------------------------------------------------------------------------------------------------------------------------------------------------------------------------------------------------------------------------------------------------------------------------------------------------------------------------------------------------------------------------------------------------------------------------------------------------------------------------------------------------------------------------------------------------------------------------------------------------------------------------------------------------------------------------------------------------------------------------------------------------------------------------------------------------------------------------------------------------------------------------------------------------------------------------------
>MK180028.1_UNVERIFIED:_Cladonia_portentosa_isolate_CL308_RNA_polymerase_II_second_largest_subunit-like_(RPB2)_gene,_partial_sequence
--------------------------------------------------------------------------------------------------------------------------------------------------------------------------------------------------------------------------------------------------------------------------------------------------------------------------------------------------------------------------------------------------------------------------------------------------------------------------------------------------------------------------------------------------------------------------------------------------------------------------------------------------------------------------------------------------------------------------------------------------------------------------------------------------------------------------------------------------------------------------------------------------------------------------------------------------------------------------------------------------------------------------------------------------------------------------------------------------------------------------------------------------------------------------------------------------------------------------------------------------------------------------------------------------------------------GCTGACCAAGGACGTTTACAAATACCTGCAGAAGTGCGTTGAGAATAACAAAGACTTCAATATGGCGCTGGCTGTGAAGTCTACCCACATAACTAATGGCCTTCGGTACTCACTGGCTACTGGTAACTGGGGGGACCAGAAAAAGGCTGCGCAATCTAAAGCTGGAGTGTCCCAAGTCCTGAATCGCTACACATTTGCCTCTACACTATCACATCTTCGACGCACCAATACTCCCATCGGCCGCGATGGCAAGATCGCAAAGCCGCGTCAACTACATAACACCCATTGGGGCTTGGTCTGTCCTGCCGAGACTCCAGAAGGTCAAGCTTGTGGTCTGGTAAAAAATTTGGCACTTATGTGCTATATCACCGTCGGTACACCCAGTGAGCCCATCATCGACTTTATGATACAAAGAAATATGGAGGTTCTTGAAGAGTATGAGCCTCTCAGTTCTCCAAATGCAACAAAAATCTTTGTCAACGGTGTATGGGTTGGTGTGCATAGAGATCCGGCGCATCTCGTTAGCACTGTGCAAAATCTGCGTAGGAAGGGCATGATCTCTCACGAAGTTAGCTTGATCCGCGACATTCGTGATCGTGAATTCAAGATCTTCACCGACGCAGGCAGGGTCTGTCGCCCGTTGTTCGTCATTGAGAACAACCCTGCAAGCCCCAATCGTGGTAACCTTGTATTGACAAAACAAATGCTCGAGCAACTCGAACAAGATAAACAGGATTTGGCTGCAAGAGCTGCTGGAGGGGATAGCGATGATATGGACAAGGCCAAGCTGGGCTGGTATCGTCTAATCAATAACGGTGTTG--------------------------------------------------------------------------------------------------------------------------------------------------------------------------------------------------------------------------------------------------------------------------------------------------------------------------------------------------------------------------------------------------------------------------------------------------------------------------------------------------------------------------------------------------------------------------------------------------------------------------------------------------------------------------------------------------------------------------------------------------------------------------------------------------------------------------------------------------------------------------------------------------------------------------------------------------------------------------------------------------------------------------------------------------------------------------------------------------------------------------------------------------------------------------------------------------------------------------------------------------------------------------------------------------------------------------------------------------------------------------------------------------------------------------------------------------------------------------------------------------------------------------------------------------------------------------------------------------------------------------------------------------------------------------------------------
>KP941557.1_Cladonia_portentosa_isolate_CL308_RNA_polymerase_II_second_largest_subunit_(RPB2)_gene,_partial_cds
--------------------------------------------------------------------------------------------------------------------------------------------------------------------------------------------------------------------------------------------------------------------------------------------------------------------------------------------------------------------------------------------------------------------------------------------------------------------------------------------------------------------------------------------------------------------------------------------------------------------------------------------------------------------------------------------------------------------------------------------------------------------------------------------------------------------------------------------------------------------------------------------------------------------------------------------------------------------------------------------------------------------------------------------------------------------------------------------------------------------------------------------------------------------------------------------------------------------------------------------------------------------------------------------------------------------GCTGACCAAGGACGTTTACAAATACCTGCAGAAGTGCGTTGAGAATAACAAAGACTTCAATATGGCGCTGGCTGTGAAGTCTACCCACATAACTAATGGCCTTCGGTACTCACTGGCTACTGGTAACTGGGGGGACCAGAAAAAGGCTGCGCAATCTAAAGCTGGAGTGTCCCAAGTCCTGAATCGCTACACATTTGCCTCTACACTATCACATCTTCGACGCACCAATACTCCCATCGGCCGCGATGGCAAGATCGCAAAGCCGCGTCAACTACATAACACCCATTGGGGCTTGGTCTGTCCTGCCGAGACTCCAGAAGGTCAAGCTTGTGGTCTGGTAAAAAATTTGGCACTTATGTGCTATATCACCGTCGGTACACCCAGTGAGCCCATCATCGACTTTATGATACAAAGAAATATGGAGGTTCTTGAAGAGTATGAGCCTCTCAGTTCTCCAAATGCAACAAAAATCTTTGTCAACGGTGTATGGGTTGGTGTGCATAGAGATCCGGCGCATCTCGTTAGCACTGTGCAAAATCTGCGTAGGAAGGGCATGATCTCTCACGAAGTTAGCTTGATCCGCGACATTCGTGATCGTGAATTCAAGATCTTCACCGACGCAGGCAGGGTCTGTCGCCCGTTGTTCGTCATTGAGAACAACCCTGCAAGCCCCAATCGTGGTAACCTTGTATTGACAAAACAAATGCTCGAGCAACTCGAACAAGATAAACAGGATTTGGCTGCAAGAGCTGCTGGAGGGGATAGCGATGATATGGACAAGGCCAAGCTGGGCTGGTATCGTCTAATCAATAACGGTGT----------------------------------------------------------------------------------------------------------------------------------------------------------------------------------------------------------------------------------------------------------------------------------------------------------------------------------------------------------------------------------------------------------------------------------------------------------------------------------------------------------------------------------------------------------------------------------------------------------------------------------------------------------------------------------------------------------------------------------------------------------------------------------------------------------------------------------------------------------------------------------------------------------------------------------------------------------------------------------------------------------------------------------------------------------------------------------------------------------------------------------------------------------------------------------------------------------------------------------------------------------------------------------------------------------------------------------------------------------------------------------------------------------------------------------------------------------------------------------------------------------------------------------------------------------------------------------------------------------------------------------------------------------------------------------------------
>KP941558.1_Cladonia_portentosa_isolate_CL340_RNA_polymerase_II_second_largest_subunit_(RPB2)_gene,_partial_cds
--------------------------------------------------------------------------------------------------------------------------------------------------------------------------------------------------------------------------------------------------------------------------------------------------------------------------------------------------------------------------------------------------------------------------------------------------------------------------------------------------------------------------------------------------------------------------------------------------------------------------------------------------------------------------------------------------------------------------------------------------------------------------------------------------------------------------------------------------------------------------------------------------------------------------------------------------------------------------------------------------------------------------------------------------------------------------------------------------------------------------------------------------------------------------------------------------------------------------------------------------------------------------------------------------------------------GCTGACCAAGGACGTTTACAAATACCTGCAGAAGTGCGTTGAGAATAACAAAGACTTCAATATGGCGCTGGCTGTGAAGTCTACCCACATAACTAATGGCCTTCGGTACTCACTGGCTACTGGTAACTGGGGGGACCAGAAAAAGGCTGCGCAATCTAAAGCTGGAGTGTCCCAAGTCCTGAATCGCTACACATTTGCCTCTACACTATCACATCTTCGACGCACCAATACTCCCATCGGCCGCGATGGCAAGATCGCAAAGCCGCGTCAACTACATAACACCCATTGGGGCTTGGTCTGTCCTGCCGAGACTCCAGAAGGTCAAGCTTGTGGTCTGGTAAAAAATTTGGCACTTATGTGCTATATCACCGTCGGTACACCCAGTGAGCCCATCATCGACTTTATGATACAAAGAAATATGGAGGTTCTTGAAGAGTATGAGCCTCTCAGTTCTCCAAATGCAACAAAAATCTTTGTCAACGGTGTATGGGTTGGTGTGCATAGAGATCCGGCGCATCTCGTTAGCACTGTGCAAAATCTGCGTAGGAAGGGCATGATCTCTCACGAAGTTAGCTTGATCCGCGACATTCGTGATCGTGAATTCAAGATCTTCACCGACGCAGGCAGGGTCTGTCGCCCGTTGTTCGTCATTGAGAACAACCCTGCAAGCCCCAATCGTGGTAACCTTGTATTGACAAAACAAATGCTCGAGCAACTCGAACAAGATAAACAGGATTTGGCTGCAAGAGCTGCTGGAGGGGATAGCGATGATATGGACAAGGCCAAGCTGGGCTGGTATCGTCTAATCAATAACGGTGT----------------------------------------------------------------------------------------------------------------------------------------------------------------------------------------------------------------------------------------------------------------------------------------------------------------------------------------------------------------------------------------------------------------------------------------------------------------------------------------------------------------------------------------------------------------------------------------------------------------------------------------------------------------------------------------------------------------------------------------------------------------------------------------------------------------------------------------------------------------------------------------------------------------------------------------------------------------------------------------------------------------------------------------------------------------------------------------------------------------------------------------------------------------------------------------------------------------------------------------------------------------------------------------------------------------------------------------------------------------------------------------------------------------------------------------------------------------------------------------------------------------------------------------------------------------------------------------------------------------------------------------------------------------------------------------------
>MK180029.1_UNVERIFIED:_Cladonia_portentosa_isolate_CL340I_RNA_polymerase_II_second_largest_subunit-like_(RPB2)_gene,_partial_sequence
--------------------------------------------------------------------------------------------------------------------------------------------------------------------------------------------------------------------------------------------------------------------------------------------------------------------------------------------------------------------------------------------------------------------------------------------------------------------------------------------------------------------------------------------------------------------------------------------------------------------------------------------------------------------------------------------------------------------------------------------------------------------------------------------------------------------------------------------------------------------------------------------------------------------------------------------------------------------------------------------------------------------------------------------------------------------------------------------------------------------------------------------------------------------------------------------------------------------------------------------------------------------------------------------------------------------GCTGACCAAGGACGTTTACAAATACCTGCAGAAGTGCGTTGAGAATAACAAAGACTTCAATATGGCGCTGGCTGTGAAGTCTACCCACATAACTAATGGCCTTCGGTACTCACTGGCTACTGGTAACTGGGGGGACCAGAAAAAGGCTGCGCAATCTAAAGCTGGAGTGTCCCAAGTCCTGAATCGCTACACATTTGCCTCTACACTATCACATCTTCGACGCACCAATACTCCCATCGGCCGCGATGGCAAGATCGCAAAGCCGCGTCAACTACATAACACCCATTGGGGCTTGGTCTGTCCTGCCGAGACTCCAGAAGGTCAAGCTTGTGGTCTGGTAAAAAATTTGGCACTTATGTGCTATATCACCGTCGGTACACCCAGTGAGCCCATCATCGACTTTATGATACAAAGAAATATGGAGGTTCTTGAAGAGTATGAGCCTCTCAGTTCTCCAAATGCAACAAAAATCTTTGTCAACGGTGTATGGGTTGGTGTGCATAGAGATCCGGCGCATCTCGTTAGCACTGTGCAAAATCTGCGTAGGAAGGGCATGATCTCTCACGAAGTTAGCTTGATCCGCGACATTCGTGATCGTGAATTCAAGATCTTCACCGACGCAGGCAGGGTCTGTCGCCCGTTGTTCGTCATTGAGAACAACCCTGCAAGCCCCAATCGTGGTAACCTTGTATTGACAAAACAAATGCTCGAGCAACTCGAACAAGATAAACAGGATTTGGCTGCAAGAGCTGCTGGAGGGGATAGCGATGATATGGACAAGGCCAAGCTGGGCTGGTATCGTCTAATCAATAACGGTGT----------------------------------------------------------------------------------------------------------------------------------------------------------------------------------------------------------------------------------------------------------------------------------------------------------------------------------------------------------------------------------------------------------------------------------------------------------------------------------------------------------------------------------------------------------------------------------------------------------------------------------------------------------------------------------------------------------------------------------------------------------------------------------------------------------------------------------------------------------------------------------------------------------------------------------------------------------------------------------------------------------------------------------------------------------------------------------------------------------------------------------------------------------------------------------------------------------------------------------------------------------------------------------------------------------------------------------------------------------------------------------------------------------------------------------------------------------------------------------------------------------------------------------------------------------------------------------------------------------------------------------------------------------------------------------------------
>MK180136.1_UNVERIFIED:_Cladonia_terrae-novae_isolate_AT572_RNA_polymerase_II_second_largest_subunit-like_(RPB2)_gene,_partial_sequence
--------------------------------------------------------------------------------------------------------------------------------------------------------------------------------------------------------------------------------------------------------------------------------------------------------------------------------------------------------------------------------------------------------------------------------------------------------------------------------------------------------------------------------------------------------------------------------------------------------------------------------------------------------------------------------------------------------------------------------------------------------------------------------------------------------------------------------------------------------------------------------------------------------------------------------------------------------------------------------------------------------------------------------------------------------------------------------------------------------------------------------------------------------------------------------------------------------------------------------------------------------------------------------------------------------------------GCTGACCAAGGACGTTTACAAATACCTGCAGAAGTGCGTTGAGAATAACAAAGACTTCAATATGGCGCTGGCTGTGAAGTCTACCCACATAACTAATGGCCTTCGGTACTCACTGGCTACTGGTAACTGGGGGGACCAGAAAAAGGCTGCGCAATCTAAAGCTGGAGTGTCCCAAGTCCTGAATCGCTACACATTTGCCTCTACACTATCACATCTTCGACGCACCAATACTCCCATCGGCCGCGATGGCAAGATCGCAAAGCCGCGTCAACTACATAACACCCATTGGGGCTTGGTCTGTCCTGCCGAGACTCCAGAAGGTCAAGCTTGTGGTCTGGTAAAAAATTTGGCACTTATGTGCTATATCACCGTCGGTACACCCAGTGAGCCCATCATCGACTTTATGATACAAAGAAATATGGAGGTTCTTGAAGAGTATGAGCCTCTCAGTTCTCCAAATGCAACAAAAATCTTTGTCAACGGTGTATGGGTTGGTGTGCATAGAGATCCGGCGCATCTCGTTAGCACTGTGCAAAATCTGCGTAGGAAGGGCATGATCTCTCACGAAGTTAGCTTGATCCGCGACATTCGTGATCGTGAATTCAAGATCTTCACCGACGCAGGCAGGGTCTGTCGCCCGTTGTTCGTCATTGAGAACAACCCTGCAAGCCCCAATCGTGGTAACCTTGTATTGACAAAACAAATGCTCGAGCAACTCGAACAAGATAAACAGGATTTGGCTGCAAGAGCTGCTGGAGGGGATAGCGATGATATGGACAAGGCCAAGCTGGGCTGGTATCGTCTAATCAATAACGGTGT----------------------------------------------------------------------------------------------------------------------------------------------------------------------------------------------------------------------------------------------------------------------------------------------------------------------------------------------------------------------------------------------------------------------------------------------------------------------------------------------------------------------------------------------------------------------------------------------------------------------------------------------------------------------------------------------------------------------------------------------------------------------------------------------------------------------------------------------------------------------------------------------------------------------------------------------------------------------------------------------------------------------------------------------------------------------------------------------------------------------------------------------------------------------------------------------------------------------------------------------------------------------------------------------------------------------------------------------------------------------------------------------------------------------------------------------------------------------------------------------------------------------------------------------------------------------------------------------------------------------------------------------------------------------------------------------
>KP941546.1_Cladonia_portentosa_isolate_1847_RNA_polymerase_II_second_largest_subunit_(RPB2)_gene,_partial_cds
-----------------------------------------------------------------------------------------------------------------------------------------------------------------------------------------------------------------------------------------------------------------------------------------------------------------------------------------------------------------------------------------------------------------------------------------------------------------------------------------------------------------------------------------------------------------------------------------------------------------------------------------------------------------------------------------------------------------------------------------------------------------------------------------------------------------------------------------------------------------------------------------------------------------------------------------------------------------------------------------------------------------------------------------------------------------------------------------------------------------------------------------------------------------------------------------------------------------------------------------------------------------------------------------------------------------------------GGACGTTTACAAATACCTGCAGAAGTGCGTTGAGAATAACAAAGACTTCAATATGGCGCTGGCTGTGAAGTCTACCCACATAACTAATGGCCTTCGGTACTCACTGGCTACTGGTAACTGGGGGGACCAGAAAAAGGCTGCGCAATCTAAAGCTGGAGTGTCCCAAGTCCTGAATCGCTACACATTTGCCTCTACACTATCACATCTTCGACGCACCAATACTCCCATCGGCCGCGATGGCAAGATCGCAAAGCCGCGTCAACTACATAACACCCATTGGGGCTTGGTCTGTCCTGCCGAGACTCCAGAAGGTCAAGCTTGTGGTCTGGTAAAAAATTTGGCACTTATGTGCTATATCACCGTCGGTACACCCAGTGAGCCCATCATCGACTTTATGATACAAAGAAATATGGAGGTTCTTGAAGAGTATGAGCCTCTCAGTTCTCCAAATGCAACAAAAATCTTTGTCAACGGTGTATGGGTTGGTGTGCATAGAGATCCGGCGCATCTCGTTAGCACTGTGCAAAATCTGCGTAGGAAGGGCATGATCTCTCACGAAGTTAGCTTGATCCGCGACATTCGTGATCGTGAATTCAAGATCTTCACCGACGCAGGCAGGGTCTGTCGCCCGTTGTTCGTCATTGAGAACAACCCTGCAAGCCCCAATCGTGGTAACCTTGTATTGACAAAACAAATGCTCGAGCAACTCGAACAAGATAAACAGGATTTGGCTGCAAGAGCTGCTGGAGGGGATAGCGATGATATGGACAAGGCCAAGCTGGGCTGGTATCGTCTAATCAATAACGGTGT----------------------------------------------------------------------------------------------------------------------------------------------------------------------------------------------------------------------------------------------------------------------------------------------------------------------------------------------------------------------------------------------------------------------------------------------------------------------------------------------------------------------------------------------------------------------------------------------------------------------------------------------------------------------------------------------------------------------------------------------------------------------------------------------------------------------------------------------------------------------------------------------------------------------------------------------------------------------------------------------------------------------------------------------------------------------------------------------------------------------------------------------------------------------------------------------------------------------------------------------------------------------------------------------------------------------------------------------------------------------------------------------------------------------------------------------------------------------------------------------------------------------------------------------------------------------------------------------------------------------------------------------------------------------------------------------
>KP941547.1_Cladonia_portentosa_isolate_1866_RNA_polymerase_II_second_largest_subunit_(RPB2)_gene,_partial_cds
-----------------------------------------------------------------------------------------------------------------------------------------------------------------------------------------------------------------------------------------------------------------------------------------------------------------------------------------------------------------------------------------------------------------------------------------------------------------------------------------------------------------------------------------------------------------------------------------------------------------------------------------------------------------------------------------------------------------------------------------------------------------------------------------------------------------------------------------------------------------------------------------------------------------------------------------------------------------------------------------------------------------------------------------------------------------------------------------------------------------------------------------------------------------------------------------------------------------------------------------------------------------------------------------------------------------------------GGACGTTTACAAATACCTGCAGAAGTGCGTTGAGAATAACAAAGACTTCAATATGGCGCTGGCTGTGAAGTCTACCCACATAACTAATGGCCTTCGGTACTCACTGGCTACTGGTAACTGGGGGGACCAGAAAAAGGCTGCGCAATCTAAAGCTGGAGTGTCCCAAGTCCTGAATCGCTACACATTTGCCTCTACACTATCACATCTTCGACGCACCAATACTCCCATCGGCCGCGATGGCAAGATCGCAAAGCCGCGTCAACTACATAACACCCATTGGGGCTTGGTCTGTCCTGCCGAGACTCCAGAAGGTCAAGCTTGTGGTCTGGTAAAAAATTTGGCACTTATGTGCTATATCACCGTCGGTACACCCAGTGAGCCCATCATCGACTTTATGATACAAAGAAATATGGAGGTTCTTGAAGAGTATGAGCCTCTCAGTTCTCCAAATGCAACAAAAATCTTTGTCAACGGTGTATGGGTTGGTGTGCATAGAGATCCGGCGCATCTCGTTAGCACTGTGCAAAATCTGCGTAGGAAGGGCATGATCTCTCACGAAGTTAGCTTGATCCGCGACATTCGTGATCGTGAATTCAAGATCTTCACCGACGCAGGCAGGGTCTGTCGCCCGTTGTTCGTCATTGAGAACAACCCTGCAAGCCCCAATCGTGGTAACCTTGTATTGACAAAACAAATGCTCGAGCAACTCGAACAAGATAAACAGGATTTGGCTGCAAGAGCTGCTGGAGGGGATAGCGATGATATGGACAAGGCCAAGCTGGGCTGGTATCGTCTAATCAATAACGGTGT----------------------------------------------------------------------------------------------------------------------------------------------------------------------------------------------------------------------------------------------------------------------------------------------------------------------------------------------------------------------------------------------------------------------------------------------------------------------------------------------------------------------------------------------------------------------------------------------------------------------------------------------------------------------------------------------------------------------------------------------------------------------------------------------------------------------------------------------------------------------------------------------------------------------------------------------------------------------------------------------------------------------------------------------------------------------------------------------------------------------------------------------------------------------------------------------------------------------------------------------------------------------------------------------------------------------------------------------------------------------------------------------------------------------------------------------------------------------------------------------------------------------------------------------------------------------------------------------------------------------------------------------------------------------------------------------
>KP941548.1_Cladonia_portentosa_isolate_1897_RNA_polymerase_II_second_largest_subunit_(RPB2)_gene,_partial_cds
-----------------------------------------------------------------------------------------------------------------------------------------------------------------------------------------------------------------------------------------------------------------------------------------------------------------------------------------------------------------------------------------------------------------------------------------------------------------------------------------------------------------------------------------------------------------------------------------------------------------------------------------------------------------------------------------------------------------------------------------------------------------------------------------------------------------------------------------------------------------------------------------------------------------------------------------------------------------------------------------------------------------------------------------------------------------------------------------------------------------------------------------------------------------------------------------------------------------------------------------------------------------------------------------------------------------------------GGACGTTTACAAATACCTGCAGAAGTGCGTTGAGAATAACAAAGACTTCAATATGGCGCTGGCTGTGAAGTCTACCCACATAACTAATGGCCTTCGGTACTCACTGGCTACTGGTAACTGGGGGGACCAGAAAAAGGCTGCGCAATCTAAAGCTGGAGTGTCCCAAGTCCTGAATCGCTACACATTTGCCTCTACACTATCACATCTTCGACGCACCAATACTCCCATCGGCCGCGATGGCAAGATCGCAAAGCCGCGTCAACTACATAACACCCATTGGGGCTTGGTCTGTCCTGCCGAGACTCCAGAAGGTCAAGCTTGTGGTCTGGTAAAAAATTTGGCACTTATGTGCTATATCACCGTCGGTACACCCAGTGAGCCCATCATCGACTTTATGATACAAAGAAATATGGAGGTTCTTGAAGAGTATGAGCCTCTCAGTTCTCCAAATGCAACAAAAATCTTTGTCAACGGTGTATGGGTTGGTGTGCATAGAGATCCGGCGCATCTCGTTAGCACTGTGCAAAATCTGCGTAGGAAGGGCATGATCTCTCACGAAGTTAGCTTGATCCGCGACATTCGTGATCGTGAATTCAAGATCTTCACCGACGCAGGCAGGGTCTGTCGCCCGTTGTTCGTCATTGAGAACAACCCTGCAAGCCCCAATCGTGGTAACCTTGTATTGACAAAACAAATGCTCGAGCAACTCGAACAAGATAAACAGGATTTGGCTGCAAGAGCTGCTGGAGGGGATAGCGATGATATGGACAAGGCCAAGCTGGGCTGGTATCGTCTAATCAATAACGGTGT----------------------------------------------------------------------------------------------------------------------------------------------------------------------------------------------------------------------------------------------------------------------------------------------------------------------------------------------------------------------------------------------------------------------------------------------------------------------------------------------------------------------------------------------------------------------------------------------------------------------------------------------------------------------------------------------------------------------------------------------------------------------------------------------------------------------------------------------------------------------------------------------------------------------------------------------------------------------------------------------------------------------------------------------------------------------------------------------------------------------------------------------------------------------------------------------------------------------------------------------------------------------------------------------------------------------------------------------------------------------------------------------------------------------------------------------------------------------------------------------------------------------------------------------------------------------------------------------------------------------------------------------------------------------------------------------
>KP941549.1_Cladonia_portentosa_isolate_1902_RNA_polymerase_II_second_largest_subunit_(RPB2)_gene,_partial_cds
-----------------------------------------------------------------------------------------------------------------------------------------------------------------------------------------------------------------------------------------------------------------------------------------------------------------------------------------------------------------------------------------------------------------------------------------------------------------------------------------------------------------------------------------------------------------------------------------------------------------------------------------------------------------------------------------------------------------------------------------------------------------------------------------------------------------------------------------------------------------------------------------------------------------------------------------------------------------------------------------------------------------------------------------------------------------------------------------------------------------------------------------------------------------------------------------------------------------------------------------------------------------------------------------------------------------------------GGACGTTTACAAATACCTGCAGAAGTGCGTTGAGAATAACAAAGACTTCAATATGGCGCTGGCTGTGAAGTCTACCCACATAACTAATGGCCTTCGGTACTCACTGGCTACTGGTAACTGGGGGGACCAGAAAAAGGCTGCGCAATCTAAAGCTGGAGTGTCCCAAGTCCTGAATCGCTACACATTTGCCTCTACACTATCACATCTTCGACGCACCAATACTCCCATCGGCCGCGATGGCAAGATCGCAAAGCCGCGTCAACTACATAACACCCATTGGGGCTTGGTCTGTCCTGCCGAGACTCCAGAAGGTCAAGCTTGTGGTCTGGTAAAAAATTTGGCACTTATGTGCTATATCACCGTCGGTACACCCAGTGAGCCCATCATCGACTTTATGATACAAAGAAATATGGAGGTTCTTGAAGAGTATGAGCCTCTCAGTTCTCCAAATGCAACAAAAATCTTTGTCAACGGTGTATGGGTTGGTGTGCATAGAGATCCGGCGCATCTCGTTAGCACTGTGCAAAATCTGCGTAGGAAGGGCATGATCTCTCACGAAGTTAGCTTGATCCGCGACATTCGTGATCGTGAATTCAAGATCTTCACCGACGCAGGCAGGGTCTGTCGCCCGTTGTTCGTCATTGAGAACAACCCTGCAAGCCCCAATCGTGGTAACCTTGTATTGACAAAACAAATGCTCGAGCAACTCGAACAAGATAAACAGGATTTGGCTGCAAGAGCTGCTGGAGGGGATAGCGATGATATGGACAAGGCCAAGCTGGGCTGGTATCGTCTAATCAATAACGGTGT----------------------------------------------------------------------------------------------------------------------------------------------------------------------------------------------------------------------------------------------------------------------------------------------------------------------------------------------------------------------------------------------------------------------------------------------------------------------------------------------------------------------------------------------------------------------------------------------------------------------------------------------------------------------------------------------------------------------------------------------------------------------------------------------------------------------------------------------------------------------------------------------------------------------------------------------------------------------------------------------------------------------------------------------------------------------------------------------------------------------------------------------------------------------------------------------------------------------------------------------------------------------------------------------------------------------------------------------------------------------------------------------------------------------------------------------------------------------------------------------------------------------------------------------------------------------------------------------------------------------------------------------------------------------------------------------
>KP941555.1_Cladonia_mediterranea_isolate_1895_RNA_polymerase_II_second_largest_subunit_(RPB2)_gene,_partial_cds
-----------------------------------------------------------------------------------------------------------------------------------------------------------------------------------------------------------------------------------------------------------------------------------------------------------------------------------------------------------------------------------------------------------------------------------------------------------------------------------------------------------------------------------------------------------------------------------------------------------------------------------------------------------------------------------------------------------------------------------------------------------------------------------------------------------------------------------------------------------------------------------------------------------------------------------------------------------------------------------------------------------------------------------------------------------------------------------------------------------------------------------------------------------------------------------------------------------------------------------------------------------------------------------------------------------------------------GGACGTTTACAAATACCTGCAGAAGTGCGTTGAGAATAACAAAGACTTCAATATGGCGCTGGCTGTGAAGTCTACCCACATAACTAATGGCCTTCGGTACTCACTGGCTACTGGTAACTGGGGGGACCAGAAAAAGGCTGCGCAATCTAAAGCTGGAGTGTCCCAAGTCCTGAATCGCTACACATTTGCCTCTACACTATCACATCTTCGACGCACCAATACTCCCATCGGCCGCGATGGCAAGATCGCAAAGCCGCGTCAACTACATAACACCCATTGGGGCTTGGTCTGTCCTGCCGAGACTCCAGAAGGTCAAGCTTGTGGTCTGGTAAAAAATTTGGCACTTATGTGCTATATCACCGTCGGTACACCCAGTGAGCCCATCATCGACTTTATGATACAAAGAAATATGGAGGTTCTTGAAGAGTATGAGCCTCTCAGTTCTCCAAATGCAACAAAAATCTTTGTCAACGGTGTATGGGTTGGTGTGCATAGAGATCCGGCGCATCTCGTTAGCACTGTGCAAAATCTGCGGAGGAAGGGCATGATCTCTCACGAAGTTAGCTTGATCCGCGACATTCGTGATCGTGAATTCAAGATCTTCACCGACGCAGGCAGGGTCTGTCGCCCGTTGTTCGTCATTGAGAACAACCCCGCAAGCCCCAATCGTGGTAACCTTGTATTGACAAAACAAATGCTCGAGCAACTCGAACAAGATAAACAGGATTTGGCTGCAAGAGCTGCTGGAGGGGATAGCGATGATATGGACAAAGCCAAGCTGGGCTGGTATCGTTTATTCAATAATGGTGT----------------------------------------------------------------------------------------------------------------------------------------------------------------------------------------------------------------------------------------------------------------------------------------------------------------------------------------------------------------------------------------------------------------------------------------------------------------------------------------------------------------------------------------------------------------------------------------------------------------------------------------------------------------------------------------------------------------------------------------------------------------------------------------------------------------------------------------------------------------------------------------------------------------------------------------------------------------------------------------------------------------------------------------------------------------------------------------------------------------------------------------------------------------------------------------------------------------------------------------------------------------------------------------------------------------------------------------------------------------------------------------------------------------------------------------------------------------------------------------------------------------------------------------------------------------------------------------------------------------------------------------------------------------------------------------------
>KP941550.1_Cladonia_mediterranea_isolate_1883_RNA_polymerase_II_second_largest_subunit_(RPB2)_gene,_partial_cds
-----------------------------------------------------------------------------------------------------------------------------------------------------------------------------------------------------------------------------------------------------------------------------------------------------------------------------------------------------------------------------------------------------------------------------------------------------------------------------------------------------------------------------------------------------------------------------------------------------------------------------------------------------------------------------------------------------------------------------------------------------------------------------------------------------------------------------------------------------------------------------------------------------------------------------------------------------------------------------------------------------------------------------------------------------------------------------------------------------------------------------------------------------------------------------------------------------------------------------------------------------------------------------------------------------------------------------GGCCGTTTACAAATACCTGCAGAAGTGCGTTGAGAATAACAAAGACTTCAATATGGCGCTGGCTGTGAAGTCTACCCACATAACTAATGGCCTTCGGTACTCACTGGCTACTGGTAACTGGGGGGACCAGAAAAAGGCTGCGCAATCTAAAGCTGGAGTGTCCCAAGTCCTGAATCGCTACACATTTGCCTCTACACTATCACATCTTCGACGCACCAATACTCCCATCGGCCGCGATGGCAAGATCGCAAAGCCGCGTCAACTACATAACACCCATTGGGGCTTGGTCTGTCCTGCCGAGACTCCAGAAGGTCAAGCTTGTGGTCTGGTAAAAAATTTGGCACTTATGTGCTATATCACCGTCGGTACACCCAGTGAGCCCATCATCGACTTTATGATACAAAGAAATATGGAGGTTCTTGAAGAGTATGAGCCTCTCAGTTCTCCAAATGCAACAAAAATCTTTGTCAACGGTGTATGGGTTGGTGTGCATAGAGATCCGGCGCATCTCGTTAGCACTGTGCAAAATCTGCGGAGGAAGGGCATGATCTCTCACGAAGTTAGCTTGATCCGCGACATTCGTGATCGTGAATTCAAGATCTTCACCGACGCAGGCAGGGTCTGTCGCCCGTTGTTCGTCATTGAGAACAACCCCGCAAGCCCCAATCGTGGTAACCTTGTATTGACAAAACAAATGCTCGAGCAACTCGAACAAGATAAACAGGATTTGGCTGCAAGAGCTGCTGGAGGGGATAGCGATGATATGGACAAAGCCAAGCTGGGCTGGTATCGTCTAATCAATAATGGTGT----------------------------------------------------------------------------------------------------------------------------------------------------------------------------------------------------------------------------------------------------------------------------------------------------------------------------------------------------------------------------------------------------------------------------------------------------------------------------------------------------------------------------------------------------------------------------------------------------------------------------------------------------------------------------------------------------------------------------------------------------------------------------------------------------------------------------------------------------------------------------------------------------------------------------------------------------------------------------------------------------------------------------------------------------------------------------------------------------------------------------------------------------------------------------------------------------------------------------------------------------------------------------------------------------------------------------------------------------------------------------------------------------------------------------------------------------------------------------------------------------------------------------------------------------------------------------------------------------------------------------------------------------------------------------------------------
>KP941551.1_Cladonia_mediterranea_isolate_1861_RNA_polymerase_II_second_largest_subunit_(RPB2)_gene,_partial_cds
-----------------------------------------------------------------------------------------------------------------------------------------------------------------------------------------------------------------------------------------------------------------------------------------------------------------------------------------------------------------------------------------------------------------------------------------------------------------------------------------------------------------------------------------------------------------------------------------------------------------------------------------------------------------------------------------------------------------------------------------------------------------------------------------------------------------------------------------------------------------------------------------------------------------------------------------------------------------------------------------------------------------------------------------------------------------------------------------------------------------------------------------------------------------------------------------------------------------------------------------------------------------------------------------------------------------------------GGACGTTTACAAATACCTGCAGAAGTGCGTTGAGAATAACAAAGACTTCAATATGGCGCTGGCTGTGAAGTCTACCCACATAACTAATGGCCTTCGGTACTCACTGGCTACTGGTAACTGGGGGGACCAGAAAAAGGCTGCGCAATCTAAAGCTGGAGTGTCCCAAGTCCTGAATCGCTACACATTTGCCTCTACACTATCACATCTTCGACGCACCAATACTCCCATCGGCCGCGATGGCAAGATCGCAAAGCCGCGTCAACTACATAACACCCATTGGGGCTTGGTCTGTCCTGCCGAGACTCCAGAAGGTCAAGCTTGTGGTCTGGTAAAAAATTTGGCACTTATGTGCTATATCACCGTCGGTACACCCAGTGAGCCCATCATCGACTTTATGATACAAAGAAATATGGAGGTTCTTGAAGAGTATGAGCCTCTCAGTTCTCCAAATGCAACAAAAATCTTTGTCAACGGTGTATGGGTTGGTGTGCATAGAGATCCGGCGCATCTCGTTAGCACTGTGCAAAATCTGCGGAGGAAGGGCATGATCTCTCACGAAGTTAGCTTGATCCGCGACATTCGTGATCGTGAATTCAAGATCTTCACCGACGCAGGCAGGGTCTGTCGCCCGTTGTTCGTCATTGAGAACAACCCCGCAAGCCCCAATCGTGGTAACCTTGTATTGACAAAACAAATGCTCGAGCAACTCGAACAAGATAAACAGGATTTGGCTGCAAGAGCTGCTGGAGGGGATAGCGATGATATGGACAAAGCCAAGCTGGGCTGGTATCGTCTAATCAATAATGGTGT----------------------------------------------------------------------------------------------------------------------------------------------------------------------------------------------------------------------------------------------------------------------------------------------------------------------------------------------------------------------------------------------------------------------------------------------------------------------------------------------------------------------------------------------------------------------------------------------------------------------------------------------------------------------------------------------------------------------------------------------------------------------------------------------------------------------------------------------------------------------------------------------------------------------------------------------------------------------------------------------------------------------------------------------------------------------------------------------------------------------------------------------------------------------------------------------------------------------------------------------------------------------------------------------------------------------------------------------------------------------------------------------------------------------------------------------------------------------------------------------------------------------------------------------------------------------------------------------------------------------------------------------------------------------------------------------
>KP941552.1_Cladonia_mediterranea_isolate_1862_RNA_polymerase_II_second_largest_subunit_(RPB2)_gene,_partial_cds
-----------------------------------------------------------------------------------------------------------------------------------------------------------------------------------------------------------------------------------------------------------------------------------------------------------------------------------------------------------------------------------------------------------------------------------------------------------------------------------------------------------------------------------------------------------------------------------------------------------------------------------------------------------------------------------------------------------------------------------------------------------------------------------------------------------------------------------------------------------------------------------------------------------------------------------------------------------------------------------------------------------------------------------------------------------------------------------------------------------------------------------------------------------------------------------------------------------------------------------------------------------------------------------------------------------------------------GGACGTTTACAAATACCTGCAGAAGTGCGTTGAGAATAACAAAGACTTCAATATGGCGCTGGCTGTGAAGTCTACCCACATAACTAATGGCCTTCGGTACTCACTGGCTACTGGTAACTGGGGGGACCAGAAAAAGGCTGCGCAATCTAAAGCTGGAGTGTCCCAAGTCCTGAATCGCTACACATTTGCCTCTACACTATCACATCTTCGACGCACCAATACTCCCATCGGCCGCGATGGCAAGATCGCAAAGCCGCGTCAACTACATAACACCCATTGGGGCTTGGTCTGTCCTGCCGAGACTCCAGAAGGTCAAGCTTGTGGTCTGGTAAAAAATTTGGCACTTATGTGCTATATCACCGTCGGTACACCCAGTGAGCCCATCATCGACTTTATGATACAAAGAAATATGGAGGTTCTTGAAGAGTATGAGCCTCTCAGTTCTCCAAATGCAACAAAAATCTTTGTCAACGGTGTATGGGTTGGTGTGCATAGAGATCCGGCGCATCTCGTTAGCACTGTGCAAAATCTGCGGAGGAAGGGCATGATCTCTCACGAAGTTAGCTTGATCCGCGACATTCGTGATCGTGAATTCAAGATCTTCACCGACGCAGGCAGGGTCTGTCGCCCGTTGTTCGTCATTGAGAACAACCCCGCAAGCCCCAATCGTGGTAACCTTGTATTGACAAAACAAATGCTCGAGCAACTCGAACAAGATAAACAGGATTTGGCTGCAAGAGCTGCTGGAGGGGATAGCGATGATATGGACAAAGCCAAGCTGGGCTGGTATCGTCTAATCAATAATGGTGT----------------------------------------------------------------------------------------------------------------------------------------------------------------------------------------------------------------------------------------------------------------------------------------------------------------------------------------------------------------------------------------------------------------------------------------------------------------------------------------------------------------------------------------------------------------------------------------------------------------------------------------------------------------------------------------------------------------------------------------------------------------------------------------------------------------------------------------------------------------------------------------------------------------------------------------------------------------------------------------------------------------------------------------------------------------------------------------------------------------------------------------------------------------------------------------------------------------------------------------------------------------------------------------------------------------------------------------------------------------------------------------------------------------------------------------------------------------------------------------------------------------------------------------------------------------------------------------------------------------------------------------------------------------------------------------------
>KP941553.1_Cladonia_mediterranea_isolate_1871_RNA_polymerase_II_second_largest_subunit_(RPB2)_gene,_partial_cds
-----------------------------------------------------------------------------------------------------------------------------------------------------------------------------------------------------------------------------------------------------------------------------------------------------------------------------------------------------------------------------------------------------------------------------------------------------------------------------------------------------------------------------------------------------------------------------------------------------------------------------------------------------------------------------------------------------------------------------------------------------------------------------------------------------------------------------------------------------------------------------------------------------------------------------------------------------------------------------------------------------------------------------------------------------------------------------------------------------------------------------------------------------------------------------------------------------------------------------------------------------------------------------------------------------------------------------GGACGTTTACAAATACCTGCAGAAGTGCGTTGAGAATAACAAAGACTTCAATATGGCGCTGGCTGTGAAGTCTACCCACATAACTAATGGCCTTCGGTACTCACTGGCTACTGGTAACTGGGGGGACCAGAAAAAGGCTGCGCAATCTAAAGCTGGAGTGTCCCAAGTCCTGAATCGCTACACATTTGCCTCTACACTATCACATCTTCGACGCACCAATACTCCCATCGGCCGCGATGGCAAGATCGCAAAGCCGCGTCAACTACATAACACCCATTGGGGCTTGGTCTGTCCTGCCGAGACTCCAGAAGGTCAAGCTTGTGGTCTGGTAAAAAATTTGGCACTTATGTGCTATATCACCGTCGGTACACCCAGTGAGCCCATCATCGACTTTATGATACAAAGAAATATGGAGGTTCTTGAAGAGTATGAGCCTCTCAGTTCTCCAAATGCAACAAAAATCTTTGTCAACGGTGTATGGGTTGGTGTGCATAGAGATCCGGCGCATCTCGTTAGCACTGTGCAAAATCTGCGGAGGAAGGGCATGATCTCTCACGAAGTTAGCTTGATCCGCGACATTCGTGATCGTGAATTCAAGATCTTCACCGACGCAGGCAGGGTCTGTCGCCCGTTGTTCGTCATTGAGAACAACCCCGCAAGCCCCAATCGTGGTAACCTTGTATTGACAAAACAAATGCTCGAGCAACTCGAACAAGATAAACAGGATTTGGCTGCAAGAGCTGCTGGAGGGGATAGCGATGATATGGACAAAGCCAAGCTGGGCTGGTATCGTCTAATCAATAATGGTGT----------------------------------------------------------------------------------------------------------------------------------------------------------------------------------------------------------------------------------------------------------------------------------------------------------------------------------------------------------------------------------------------------------------------------------------------------------------------------------------------------------------------------------------------------------------------------------------------------------------------------------------------------------------------------------------------------------------------------------------------------------------------------------------------------------------------------------------------------------------------------------------------------------------------------------------------------------------------------------------------------------------------------------------------------------------------------------------------------------------------------------------------------------------------------------------------------------------------------------------------------------------------------------------------------------------------------------------------------------------------------------------------------------------------------------------------------------------------------------------------------------------------------------------------------------------------------------------------------------------------------------------------------------------------------------------------
>KP941554.1_Cladonia_mediterranea_isolate_1880_RNA_polymerase_II_second_largest_subunit_(RPB2)_gene,_partial_cds
-----------------------------------------------------------------------------------------------------------------------------------------------------------------------------------------------------------------------------------------------------------------------------------------------------------------------------------------------------------------------------------------------------------------------------------------------------------------------------------------------------------------------------------------------------------------------------------------------------------------------------------------------------------------------------------------------------------------------------------------------------------------------------------------------------------------------------------------------------------------------------------------------------------------------------------------------------------------------------------------------------------------------------------------------------------------------------------------------------------------------------------------------------------------------------------------------------------------------------------------------------------------------------------------------------------------------------GGACGTTTACAAATACCTGCAGAAGTGCGTTGAGAATAACAAAGACTTCAATATGGCGCTGGCTGTGAAGTCTACCCACATAACTAATGGCCTTCGGTACTCACTGGCTACTGGTAACTGGGGGGACCAGAAAAAGGCTGCGCAATCTAAAGCTGGAGTGTCCCAAGTCCTGAATCGCTACACATTTGCCTCTACACTATCACATCTTCGACGCACCAATACTCCCATCGGCCGCGATGGCAAGATCGCAAAGCCGCGTCAACTACATAACACCCATTGGGGCTTGGTCTGTCCTGCCGAGACTCCAGAAGGTCAAGCTTGTGGTCTGGTAAAAAATTTGGCACTTATGTGCTATATCACCGTCGGTACACCCAGTGAGCCCATCATCGACTTTATGATACAAAGAAATATGGAGGTTCTTGAAGAGTATGAGCCTCTCAGTTCTCCAAATGCAACAAAAATCTTTGTCAACGGTGTATGGGTTGGTGTGCATAGAGATCCGGCGCATCTCGTTAGCACTGTGCAAAATCTGCGGAGGAAGGGCATGATCTCTCACGAAGTTAGCTTGATCCGCGACATTCGTGATCGTGAATTCAAGATCTTCACCGACGCAGGCAGGGTCTGTCGCCCGTTGTTCGTCATTGAGAACAACCCCGCAAGCCCCAATCGTGGTAACCTTGTATTGACAAAACAAATGCTCGAGCAACTCGAACAAGATAAACAGGATTTGGCTGCAAGAGCTGCTGGAGGGGATAGCGATGATATGGACAAAGCCAAGCTGGGCTGGTATCGTCTAATCAATAATGGTGT----------------------------------------------------------------------------------------------------------------------------------------------------------------------------------------------------------------------------------------------------------------------------------------------------------------------------------------------------------------------------------------------------------------------------------------------------------------------------------------------------------------------------------------------------------------------------------------------------------------------------------------------------------------------------------------------------------------------------------------------------------------------------------------------------------------------------------------------------------------------------------------------------------------------------------------------------------------------------------------------------------------------------------------------------------------------------------------------------------------------------------------------------------------------------------------------------------------------------------------------------------------------------------------------------------------------------------------------------------------------------------------------------------------------------------------------------------------------------------------------------------------------------------------------------------------------------------------------------------------------------------------------------------------------------------------------
>MK179881.1_UNVERIFIED:_Cladonia_delavayi_isolate_LK30_RNA_polymerase_II_second_largest_subunit-like_(RPB2)_gene,_partial_sequence
--------------------------------------------------------------------------------------------------------------------------------------------------------------------------------------------------------------------------------------------------------------------------------------------------------------------------------------------------------------------------------------------------------------------------------------------------------------------------------------------------------------------------------------------------------------------------------------------------------------------------------------------------------------------------------------------------------------------------------------------------------------------------------------------------------------------------------------------------------------------------------------------------------------------------------------------------------------------------------------------------------------------------------------------------------------------------------------------------------------------------------------------------------------------------------------------------------------------------------------------------------------------------------------------------------------------GCTGACCAAGGACGTTTACAAATACCTGCAGAAGTGCGTTGAGAATAACAAAGACTTCAATATGGCGCTGGCTGTCAAGTCTACCCACATAACTAATGGCCTTCGGTACTCACTGGCTACTGGTAACTGGGGGGACCAGAAAAAGGCTGCGCAATCTAAAGCCGGAGTGTCCCAAGTTCTGAATCGCTACACGTTTGCCTCTACATTGTCACATCTGCGACGTACAAATACACCCATCGGCCGCGATGGCAAGATCGCGAAGCCACGTCAACTACACAACACCCATTGGGGCTTGGTCTGTCCTGCCGAGACTCCGGAAGGCCAAGCTTGTGGTCTGGTAAAAAATTTAGCACTTATGTGCTATATTACCGTCGGTACACCCAGTGAGCCCATCATCGACTTTATGATACAAAGAAATATGGAGGTTCTTGAAGAATATGAGCCTCTCAGTTCTCCGAATGCAACAAAAATCTTCGTCAACGGTGTATGGGTTGGTGTGCATAGGGATCCGGCGCATCTCGTTAGCACTGTGCAAAATCTGCGGAGGAAAGGCATGATCTCTCATGAAGTCAGCTTGATTCGCGACATTCGTGATCGTGAATTCAAAATATTCACCGACGCAGGCAGAGTTTGTCGCCCGTTGTTCGTCATAGAGAACAACCCCGCAAGCCCCAATCGTGGTAATCTTGTATTGACAAAGCAAATGCTTGAGCAACTCGAACAAGATAAACAGGATTTAGCTGCAAGAGCTGCTGGTGGGGATAGCGACGATATGGACAAGGCCAAGCTGGGCTGGTATCGTTTAATCAATAACGGTGTTGT-------------------------------------------------------------------------------------------------------------------------------------------------------------------------------------------------------------------------------------------------------------------------------------------------------------------------------------------------------------------------------------------------------------------------------------------------------------------------------------------------------------------------------------------------------------------------------------------------------------------------------------------------------------------------------------------------------------------------------------------------------------------------------------------------------------------------------------------------------------------------------------------------------------------------------------------------------------------------------------------------------------------------------------------------------------------------------------------------------------------------------------------------------------------------------------------------------------------------------------------------------------------------------------------------------------------------------------------------------------------------------------------------------------------------------------------------------------------------------------------------------------------------------------------------------------------------------------------------------------------------------------------------------------------------------------------
>MK179799.1_UNVERIFIED:_Cladonia_boryi_isolate_DW6_RNA_polymerase_II_second_largest_subunit-like_(RPB2)_gene,_partial_sequence
--------------------------------------------------------------------------------------------------------------------------------------------------------------------------------------------------------------------------------------------------------------------------------------------------------------------------------------------------------------------------------------------------------------------------------------------------------------------------------------------------------------------------------------------------------------------------------------------------------------------------------------------------------------------------------------------------------------------------------------------------------------------------------------------------------------------------------------------------------------------------------------------------------------------------------------------------------------------------------------------------------------------------------------------------------------------------------------------------------------------------------------------------------------------------------------------------------------------------------------------------------------------------------------------------------------------GCTGACCAAGGACGTTTACAAATACCTGCAGAAGTGCGTTGAGAATAACAAAGACTTTAATATGGCGCTGGCTGTCAAGTCTACCCACATAACTAATGGCCTTCGATACTCACTGGCTACCGGTAACTGGGGAGACCAGAAAAAGGCTGCGCAATCTAAAGCTGGAGTGTCTCAAGTCCTAAATCGCTACACATTTGCCTCTACACTGTCACATCTTCGACGTACGAATACTCCGATTGGCCGCGATGGCAAGATCGCAAAGCCACGTCAACTACACAACACCCATTGGGGCTTGGTCTGTCCTGCCGAGACTCCAGAAGGGCAAGCTTGTGGTCTGGTGAAAAATCTGGCACTTATGTGCTATATTACCGTCGGTACACCCAGTGAGCCCATCATTGACTTTATGATACAAAGAAATATGGAGGTTCTTGAAGAGTATGAGCCTCTCAGTTCTCCAAATGCAACAAAGATCTTTGTAAACGGTGTATGGGTTGGTGTGCATAGAGATCCGGCGCATCTCGTCAGCACAGTGCAAAATCTGCGGAGAAAAGGCATGATCTCTCACGAAGTCAGCTTGATTCGCGACATTCGTGACCGTGAATTCAAGATCTTCACCGACGCAGGCAGAGTTTGTCGCCCGTTGTTCGTCATTGAGAACAACCCCGCAAGCCCCAATCGTGGTAACCTTGTATTGACAAAACAAATGCTCGAGCAACTCGAACAAGATAAACAGGATTTGGCTGCAAGAGCTGCTGGTGGGGATAGCGATGATACGGACAAGGCCAAGCTGGGCTGGTATCGTCTAATCAATAATGGTGTTGT-------------------------------------------------------------------------------------------------------------------------------------------------------------------------------------------------------------------------------------------------------------------------------------------------------------------------------------------------------------------------------------------------------------------------------------------------------------------------------------------------------------------------------------------------------------------------------------------------------------------------------------------------------------------------------------------------------------------------------------------------------------------------------------------------------------------------------------------------------------------------------------------------------------------------------------------------------------------------------------------------------------------------------------------------------------------------------------------------------------------------------------------------------------------------------------------------------------------------------------------------------------------------------------------------------------------------------------------------------------------------------------------------------------------------------------------------------------------------------------------------------------------------------------------------------------------------------------------------------------------------------------------------------------------------------------------
>MK179800.1_UNVERIFIED:_Cladonia_boryi_isolate_LK50_RNA_polymerase_II_second_largest_subunit-like_(RPB2)_gene,_partial_sequence
--------------------------------------------------------------------------------------------------------------------------------------------------------------------------------------------------------------------------------------------------------------------------------------------------------------------------------------------------------------------------------------------------------------------------------------------------------------------------------------------------------------------------------------------------------------------------------------------------------------------------------------------------------------------------------------------------------------------------------------------------------------------------------------------------------------------------------------------------------------------------------------------------------------------------------------------------------------------------------------------------------------------------------------------------------------------------------------------------------------------------------------------------------------------------------------------------------------------------------------------------------------------------------------------------------------------GCTGACCAAGGACGTTTACAAATACCTGCAGAAGTGCGTTGAGAATAACAAAGACTTTAATATGGCGCTGGCTGTCAAGTCTACCCACATAACTAATGGCCTTCGATACTCACTGGCTACCGGTAACTGGGGAGACCAGAAAAAGGCTGCGCAATCTAAAGCTGGAGTGTCTCAAGTCCTAAATCGCTACACATTTGCCTCTACACTGTCACATCTTCGACGTACGAATACTCCGATTGGCCGCGATGGCAAGATCGCAAAGCCACGTCAACTACACAACACCCATTGGGGCTTGGTCTGTCCTGCCGAGACTCCAGAAGGGCAAGCTTGTGGTCTGGTGAAAAATCTGGCACTTATGTGCTATATTACCGTCGGTACACCCAGTGAGCCCATCATTGACTTTATGATACAAAGAAATATGGAGGTTCTTGAAGAGTATGAGCCTCTCAGTTCTCCAAATGCAACAAAGATCTTTGTAAACGGTGTATGGGTTGGTGTGCATAGAGATCCGGCGCATCTCGTCAGCACAGTGCAAAATCTGCGGAGAAAAGGCATGATCTCTCACGAAGTCAGCTTGATTCGCGACATTCGTGACCGTGAATTCAAGATCTTCACCGACGCAGGCAGAGTTTGTCGCCCGTTGTTCGTCATTGAGAACAACCCCGCAAGCCCCAATCGTGGTAACCTTGTATTGACAAAACAAATGCTCGAGCAACTCGAACAAGATAAACAGGATTTGGCTGCAAGAGCTGCTGGTGGGGATAGCGATGATACGGACAAGGCCAAGCTGGGCTGGTATCGTCTAATCAATAATGGTGTTGT-------------------------------------------------------------------------------------------------------------------------------------------------------------------------------------------------------------------------------------------------------------------------------------------------------------------------------------------------------------------------------------------------------------------------------------------------------------------------------------------------------------------------------------------------------------------------------------------------------------------------------------------------------------------------------------------------------------------------------------------------------------------------------------------------------------------------------------------------------------------------------------------------------------------------------------------------------------------------------------------------------------------------------------------------------------------------------------------------------------------------------------------------------------------------------------------------------------------------------------------------------------------------------------------------------------------------------------------------------------------------------------------------------------------------------------------------------------------------------------------------------------------------------------------------------------------------------------------------------------------------------------------------------------------------------------------
>MK179801.1_UNVERIFIED:_Cladonia_boryi_isolate_LK6_RNA_polymerase_II_second_largest_subunit-like_(RPB2)_gene,_partial_sequence
[truncated: 2,365,173 more chars]
