# Supplementary material for: ﻿Mycobiont-specific primers for lichenized fungal genus Cladonia (Cladoniaceae, Ascomycota)
Source: MycoKeys. 2026 Jan 6;127:1–23. doi: 10.3897/mycokeys.127.167091 (PMC12800778; doi:10.3897/mycokeys.127.167091)
Supplement: Supplementary material 5 — Cladonia samples [file mycokeys-127-001-s005.xlsx]

## Sheet: Sheet1
Code	Date	Location	Herbarium	nrITS	RPB2	MCM7	mtSSU	Grouping
CLX1	2020	Iceland	LA32051	PV664270	PX353367	PX314223	-	clade Unciales
CLX2	2020	Iceland	LA32052	PV643030	PX314276	PX314224	PV747460	clade Unciales
CLX3	2020	Iceland	LA32053	PV643031	PX314277	PX314225	PV747459	clade arbuscula
CLX4.1	2010	China	HBE210193	PV664270	PX353368	PX353404	PX401132	subclade Subclaucescentes
CLX4.2	2010	China	HBE210193	PV664271	PX353369	PX353405	-
CLX5	2010	China	FJ211311	PV664272	PX353370	PX353406	-	subclade Graciles
CLX6	2010	China	HBE210196	PV643032	PX353372	PX314226	PV747458
CLX7.1	2010	China	FJ211322	PV664273	PX353374	PX353407	PX401133	subclade Graciles
CLX7.2	2010	China	FJ211322	PV664274	PX353375	PX353408	-
CLX8	2010	China	FJ211236	PV643033	PX314278	PX353409	PV747457	subclade Graciles
CLX9.1	2010	China	HBE210665	PV664276	PX353376	PX353410	PV747456	subclade Graciles
CLX9.2	2010	China	HBE210665	PV664277	PX353377	PX353411	-
CLX10.1	2010	China	HNX18203	PV664278	PX353378	PX314227	-	subclade Subclaucescentes
CLX10.2	2010	China	HNX18203	PV664279	PX353379	PX353412	-
CLX11	2023	Canada	LA70001	PV664280	PX353380	PX314228	-	subclade Ascyphiferae
CLX12	2023	Canada	LA70002	PV664281	PX353381	PX353413	-	clade Arbuscula
CLX13	2023	Canada	LA70003	PV643034	PX314279	PX353414	PV747455	clade Arbuscula
CLX14	2023	Canada	LA70004	PV664282	PX353383	PX353415	-	clade Arbuscula
CLX15a	2023	Canada	LA70005	PV664283	PX353384	PX353416	-	clade Unciales
CLX15b	2023	Canada	LA70005	PV664284	PX353385	PX353417	-
CLX16	2023	Canada	LA70006	PV643035	PX314280	PX314229	PV747454	subclade Graciles
CLX17	2023	Canada	LA70007	PV643036	PX314281	PX314230	PV747453	subclade Graciles
CLX18	2023	Canada	LA70008	PV664285	PX353387	PX353418	-	subclade Graciles
CLX19a	2023	Canada	LA70009	PV664286	PX353388	PX353419	-	subclade Ascyphiferae
CLX19b	2023	Canada	LA70009	PV664287	PX353389	PX353420	-
CLX20	2022	Canada	-	PX394360	PX353390	PX314231	PV747452	clade Arbuscula
CLX21	2023	Canada	LA32054	PV643037	PX314282	PX353421	PV747451
CLX22	2023	Canada	LA32055	PV643038	PX314283	PX353422	PV747450	clade Crustaceae
CLX 23	2023	Denmark	LA70015	PV643039	PX314284	PX314232	PV747449	subclade Graciles
CLX 24	2023	Denmark	LA70016	PV643040	PX314285	PX314233	PV747448	subclade Foliaceae
CLX 25	2023	Denmark	LA70017	PV643041	PX314286	PX314234	PV747447	subclade Foliaceae
CLX 26	2023	Denmark	LA70018	PV643042	PX314287	PX314235	PV747446	subclade Foliaceae
CLX 27	2023	Denmark	LA70019	PV643043	PX314288	PX314236	PV747445	subclade Subclaucescentes
CLX 28	2023	Denmark	LA70020	PV661930	-	PX314237	PV747444	subclade Foliaceae
CLX 29	2023	Denmark	LA70021	PV643044	PX314289	PX314238	PV747443	subclade Subclaucescentes
CLX 30	2023	Denmark	LA70022	PV643045	PX314290	PX314239	PV747442	clade Impexae
CLX 31	2023	Denmark	LA70023	PV643046	PX314291	PX314240	PV747441	clade Crustaceae
CLX 32	2023	Denmark	LA70024	PV661929	PX353391	PX314241	-	clade Arbuscula
CLX 33	2023	Denmark	LA70025	PV643047	PX314292	PX314242	PV747440	subclade Ascyphiferae
CLX 34	2023	Denmark	LA70026	PV643048	PX314293	PX314243	PV747439	subclade Subclaucescentes
CLX 35	2023	Iceland	LA32056	PV643049	PX314294	PX314244	PV747438	subclade Foliaceae
CLX 36	2023	Denmark	LA70027	PV643050	PX314295	PX314245	PV747437	subclade Graciles
CLX 37	2023	Denmark	LA70028	PV661928	PX353392	PX314246	-
CLX 38	2023	Denmark	LA70029	PV643051	PX314296	PX314247	PV747436	subclade Ascyphiferae
CLX 39	2023	Denmark	LA70030	PV643052	PX314297	PX314248	PV747435	subclade Ascyphiferae
CLX 40	2023	Denmark	LA70031	PV643053	PX314298	PX314249	PV747434	subclade Helopodium
CLX 41	2023	Denmark	LA70032	PV661927	PX353393	PX314250	-	subclade Graciles
CLX 42	2023	Denmark	LA70033	PV661926	-	PX314251	-	subclade Helopodium
CLX 43	2023	Denmark	LA70034	PV643054	PX314299	PX314252	PV747433	clade Impexae
CLX 44	2023	Denmark	LA70035	PV661925	-	PX314253	-
CLX 45	2013	Iceland	LA32057	PX326341	PX353394	PX314254	-	subclade Graciles
CLX 46	2012	Iceland	LA32058	-	-	PX314255	-	clade Crustaceae
CLX 47	2013	Iceland	LA32059	PV643055	PX314300	PX314256	PV747432	subclade Graciles
CLX 48	2013	Iceland	LA32060	PV643056	PX314301	PX314257	PV747431	clade Perviae
CLI 1	2023	Italy	LA70036	PV643027	PX314273	PX314215	PV747464	subclade Graciles
CLI 2	2023	Italy	LA70037	PV643028	PX314274	PX314216	PV747463	subclade Graciles
CLI 3	2023	Italy	LA70038	PV643029	PX314275	PX314217	PV747462	subclade Graciles
CLI 4	2023	Italy	LA70039	-	PX353361	PX314218		subclade Graciles
CLI 5	2023	Italy	LA70040	-	PX353362	PX314219		subclade Graciles
CLM1	2013	Iceland	LA32066	PX326338	PX353363	PX353403	-	subclade Graciles
CLM2	2013	Iceland	LA32067	-	PX353364	PX314220	PV747430	subclade Foliaceae
CMI 1	2012	Iceland	LA32068	PV664288	PX353395	PX353423		subclade Graciles
CMI 2	2012	Iceland	LA32069	PV664289	PX353396	PX353424		subclade Graciles
CY1	2013	Iceland	LA32070	PV643059	PX314304	PX314268	PV747427	subclade Graciles
CY2	2013	Iceland	LA32071	-	-	PX314269	PX401134	subclade Graciles
CR1	2012	Iceland	LA32072	PV643058	PX314303	PX314260	PV747428	clade Arbuscula
CR2	2013	Iceland	LA32073	-	PX353398	PX314261	-	clade Arbuscula
CR3	2013	Iceland	LA32074	PV664291	PX353399	PX314262	-	clade Arbuscula
CR5	2013	Iceland	LA32075	-	-	PX314263	-
CP1	2013	Iceland	LA32076	PV643057	PX314302	PX314258	PV747429	subclade Graciles
CP2	2013	Iceland	LA32077	-	PX353397	PX314259	-	subclade Foliaceae
CLS 1	2014	Norway	L198893	PX326339	PX353365	PX314221	-	subclade Graciles
CLS 2	2014	Norway	L207995	PX326340	PX353366	PX314222	-	subclade Graciles
CB1	2012	Iceland	LA32078	PV643025	PX314271	PX314270	PV747469	subclade Subclaucescentes
CB2	2012	Iceland	LA32079	-	-	PX314184	-
CB5	2012	Iceland	LA32080	PV643026	PX314272	PX314185	PV747468	subclade Subclaucescentes
CLF1	2014	Hungary	VBI 6002	OQ696346	OQ995179	PX314186	-	subclade Foliaceae
CLF2	2014	Hungary	VBI 6003	OQ696347	OQ995180	PX314187	-	subclade Foliaceae
CLF3	2014	Hungary	VBI 6004	OQ696348	OQ995181	PX314188	-	subclade Foliaceae
CLF4	2014	Hungary	VBI 6005	OQ696349	OQ995182	PX314189	-	subclade Foliaceae
CLF5	2014	Hungary	VBI 6006	OQ696350	OQ995183	PX314190	-	subclade Foliaceae
CLF6	2014	Hungary	VBI 6007	OQ696351	OQ995184	PX314191	-	subclade Foliaceae
CLF7	2014	Hungary	VBI 6008	OQ696352	OQ995185	PX314192	-	subclade Foliaceae
CLF8	2014	Hungary	VBI 6009	OQ696353	OQ995186	PX314193	-	subclade Foliaceae
CLF9	2014	Hungary	VBI 6010	OQ696354	OQ995187	PX314194	-	subclade Foliaceae
CLF10	2014	Hungary	VBI 6011	OQ696355	OQ995188	PX314195	PV747467	subclade Foliaceae
CLF11	2014	Hungary	VBI 6012	OQ696356	OQ995189	PX314196	PV747466	subclade Foliaceae
CLF12	2014	Hungary	VBI 6013	OQ696357	OQ995190	PX314197	-	subclade Foliaceae
CLF13	2014	Hungary	VBI 6014	OQ696358	OQ995191	PX314198	-	subclade Foliaceae
CLF14	2014	Hungary	VBI 6015	OQ696359	OQ995192	PX314199	-	subclade Foliaceae
CLF15	2014	Hungary	VBI 6016	OQ696360	OQ995193	PX314200		subclade Foliaceae
CLF16	2014	Hungary	VBI 6017_1	OQ696361	OQ995194	PX314201	-	subclade Foliaceae
CLF17	2014	Hungary	VBI 6017_2	OQ696362	OQ995195	PX314202	-	subclade Foliaceae
CLF18	2014	Hungary	VBI 6018	OQ696363	OQ995196	PX314203	-	subclade Foliaceae
CLF19a	2014	Hungary	VBI 6019	OQ696364	OQ995197	-		subclade Foliaceae
CLF19b	2014	Hungary	VBI 6019	OQ696365	OQ995198	PX314204	-	subclade Foliaceae
CLF20	2014	North Macedonia	VBI 6020	OQ696366	OQ995199	PX314205	-	subclade Foliaceae
CLF21	2014	Albania	VBI 6021	OQ696367	OQ995200	PX314206		subclade Foliaceae
CLF22	2014	Albania	VBI 6022	OQ696368	OQ995201	PX314207	-	subclade Foliaceae
CLF23	2014	Albania	VBI 6023	OQ696369	OQ995202	PX314208	-	subclade Foliaceae
CLF24	2014	Albania	VBI 6024	OQ696370	OQ995203	PX314209	PV747465	subclade Foliaceae
CLF25	2014	Albania	VBI 6025	OQ696371	OQ995204	PX314210		subclade Foliaceae
CLF26	2014	Albania	VBI 6026	OQ696372	OQ995205	PX314211	-	subclade Foliaceae
CLF27	2014	Albania	VBI 6027	OQ696373	OQ995206	PX314212	-	subclade Foliaceae
CLF28	2014	Slovakia	VBI 6028	OQ696374	OQ995207	PX314213	-	subclade Foliaceae
CLF29	2014	Hungary	VBI_6108	PX326337	PX353360	PX314214	-	subclade Foliaceae
CU1	2013	Iceland	LA32081	PX326343	-	PX314264	-	clade Unciales
CU2	2012	Iceland	LA32082	PX326344	PX353400	PX314265	-	clade Unciales
CU3	2012	Iceland	LA32083	PV664291	PX353401	PX314266	-	clade Unciales
CU4	2013	Iceland		PX326342	PX353402	PX314267		clade Unciales
