# Supplementary material for: ﻿Mycobiont-specific primers for lichenized fungal genus Cladonia (Cladoniaceae, Ascomycota)
Source: MycoKeys. 2026 Jan 6;127:1–23. doi: 10.3897/mycokeys.127.167091 (PMC12800778; doi:10.3897/mycokeys.127.167091)
Supplement: Supplementary material 6 — nrITS alignment [file mycokeys-127-001-s006.fas]

>CLI1_ITS_consensus_sequence_Alignment_of_2_sequences:_2305SAD003_G01_premix.scf,_2305SAD003_G07_premix.scf_(reversed)
--------------------------------------------------------------------------------
--------------------------------------------------------------------------------
--------------------------------------------------------------------------------
-----------------------------------------------------------------ACGAGAGGTCGGG--
GGCCTAG-----------CCCCCA--GCGGCGAGTGTC---GTTGAG-TCCC-CGGGACTT--AACGGCGGTCGTCGTGT
TT----CTC-AACCCCATGTTTACCAT-ACCTTT-GTTGCTTTGGCGGGCCTTGAGTAGGCTATACGGCTCACGTCGGCC
TTAAG---CTTTAT-TGCTTAGGGGCGACTCGCGCCCGCCAGAGGTCCAA--CCAAATTCTATTTATAAGT-GATGTCTG
AGT--AATTATTAAA-TAA-TCAAAACTTTCAACAACGGATCTCTTGGTTCTGGCATCGATGAAGAACGCAGCGAAATGC
GATAAGTAATGTGAATTGCAGAATTCAGGGAATCATCGAATCTTTGAACGCACATTGCGCCCCTCGGTATTCCGGGGGGC
ATGCCTGTTCGAGCGTCATTA-CACCCCTCAAGCGT-AGCTTGGTATTGGATATCCGCAGGC-CTTTTTG--CAA-----
GGGCT-T-GCGGGTCCGAAAAACAGTGGC-G-GTCCCCG-AGGAT-TTCG---CGCGTAG-TA--AA--TATTATC-CCG
CGT--TGGAAAGAATCGGTGG-GC----TTGCCAAAACCCCCCAATAATCTC--CATG-ATTGACCC-------------
-------------------------------
>CLI2_ITS_consensus_sequence_Alignment_of_2_sequences:_2305SAD003_G02_premix.scf,_2305SAD003_G08_premix.scf_(reversed)
--------------------------------------------------------------------------------
--------------------------------------------------------------------------------
--------------------------------------------------------------------------------
------------------------------------------------------------------------TTCGGG--
GGCCTAG-----------CCCCCA--GCGGCGAGTGTC---GTTGAG-TCCCCCGGGACTC--AACGGCGGTCGTCGTGT
TT----CTC-AACCCCATGTTTACCAT-ACCTTTAGTTGCTTTGGCGGGCCTTGAGTAGGCCATACGGCTCATGCCGGCC
CCAAG---CTTTAT-TGCTCGGGGGCGGCTCGCGCCCGCCAGAGGTTTAATT--AAACCCTATTTATTGGT-GATGTCTG
AGC--AAATATTAAA-TAA-TCAAAACTTTCAACAACGGATCTCTTGGTTCTGGCATCGATGAAGAACGCAGCGAAATGC
GATAAGTAATGTGAATTGCAGAATTCAGTGAATCATCGAATCTTTGAACGCACATTGCGCCCCTCGGTATTCCGGGGGGC
ATGCCTGTTCGAGCGTCATTA-CACCCCTCAAGCGT-AGCTTGGTATTGGACATGCGCGGGCCC-TTTTA--CAA-----
GGGTT-C-GCGGGTCCGAAAAACAGTGGC-G-GTCCCCG-AGGAT-TTCG---CGCGTAG-TA--AA--TATTATC-CCG
CGT--TGGAAAGAATCGGTGG-GC----TTGCCAAAACCCCCC-ATAATCTC--TATG-ATTGA----------------
-------------------------------
>CLI3_ITS_consensus_sequence_Alignment_of_2_sequences:_2305SAD003_G03_premix.scf,_2305SAD003_G09_premix.scf_(reversed)
--------------------------------------------------------------------------------
--------------------------------------------------------------------------------
--------------------------------------------------------------------------------
------------------------------------------------------------------CAAGAGTTCGGG--
GGCCTAG-----------CCCCCA--GCGGCGAGTGTC---GTTGAGTTCCC-CGGGACTC--ATCGGCGGTCGTCGTGT
TT----CTC-AACCCCATGTTTACCAT-ACCTTT-GTTGCTTTGGCGGGCCTTGAGCAGGCTATACGGCTCATGCCGGCC
CCAGG---CTTTAT-TGCTTGGGGGCGGCTCGCGCCCGCCAGAGGTTTAAT--CAAATCCTATTTATTAGT-GACGTCTG
AGT--AAATATTAAA-TAA-TCAAAACTTTCAACAACGGATCTCTTGGTTCTGGCATCGATGAAGAACGCAGCGAAATGC
GATAAGTAATGTGAATTGCAGAATTCAGTGAATCATCGAATCTTTGAACGCACATTGCGCCCCTCGGTATTCCGGGGGGC
ATGCCTGTTCGAGCGTCATTA-CACCCCTCAAGCGT-AGCTTGGTATTGGACATTCGCGGGCCC-TTTTA--CAA-----
GGGCT-C-GCGGGTCTGAAAAACAGTGGCT--GTCCCCG-AGGAT-TTCG---CGCGTAG-TA--AA--TATTATC-CCG
CGT--TGGAAAGAATCGGTGG-GC----TTGCCAAAACCCCCC-ATAATCTC--CATG-ATTGACC--------------
-------------------------------
>CLS2_ITS_consensus_sequence_Alignment_of_2_sequences:_2305SAD003_G04_premix.scf,_2305SAD003_G10_premix.scf_(reversed)
--------------------------------------------------------------------------------
--------------------------------------------------------------------------------
--------------------------------------------------------------------------------
----------------------------------------------------CCGGAAGGAATCATAATGAGTTGGGG--
-GCCTCG-----------CTCCCA--GCGGTGACCGTC--GTTCGAG-TCCCT-GGGGCTCG-ACCCGCAGTCATCGTGC
TT----CTC-AATCCCATGTTTACCTT-ACCCAC-GTTGCTTTGGCGGGCCTTGAGTAGGCTATACGGCTCATGTCGGCC
CTAGG---CTTTGG-TGCCTGGGGGCGGCTCGCGCCCGCCAGAGGATCAT---CAAAT-CTTCATATTAGT-GATGTCTG
AGT--AATCATCAAA-TAA-TCAAAACTTTCAACAACGGATCTCTTGGTTCTGGCATCGATGAAGAACGCAGCGAAATGC
GATAAGTAATGTGAATTGCAGAATTCAGTGAATCATCGAATCTTTGAACGCACATTGCGCCCCTCGGTATTCCGGGGGGC
ATGCCTGTTCGAGCGTCATTA-CACCCCTCAAGCGT-AGCTTGGTATTGGACTTTCGCGGGC-CTTTTTC--CAA-----
-GGCT-C-GCGGGTTCGAAAAGCAGTGGC-G-GTCCCCG-GGGAC-TTTG---CGCGTAG-TA--AA--TATTATC-CCG
CGT--TGGAACGAACCGGTGG-AC----TTGCCAAAACCCCCC----ATCTT--CATG-ATTGAC---------------
-------------------------------
>CLX3_ITS_consensus_sequence_Alignment_of_2_sequences:_2305SAD003_C03_premix.scf,_2305SAD003_C09_premix.scf_(reversed)
--------------------------------------------------------------------------------
--------------------------------------------------------------------------------
--------------------------------------------------------------------------------
------------------------------------------------------------------------TTCGGG--
GGCCTAG-----------CCCCCA--GCGGTGGGCGTCT-GTCCGAG--TCTTCCGGGCTCG-GCCAGCGCTCATCGTGC
AT----CTC-AACCCCATGTTTACCTT-ACCTTT-GTTGCTTTGGCGGGCCTTGAGTAGGCTATACGGCTCATGCCGGCC
CCCAG---CGTTTTTGGCTGGGGGGCGGCTCGCGCCCGCCAGAGGTTTATT--CAAATTCTATTTATTAGT-GAAGTCTG
AGC--AAATATTAAA-TAA-TCAAAACTTTCAACAACGGATCTCTTGGTTCTGGCATCGATGAAGAACGCAGCGAAATGC
GATAAGTAATGTGAATTGCAGAATTCAGTGAATCATCGAATCTTTGAACGCACATTGCGCCCCTCGGTATTCCGGGGGGC
ATGCCTGTTCGAGCGTCATTA-CACCCCTCAAGCGT-AGCTTGGTATTGGACGTTCGCGGGCCC-TCTTC--A-----GG
GGGCC-T-GCGTGTTCGAAAAGCAGTGGC-G-GTCCCCG-GGGAT-TTCG---CGCGTAG-TA--AA--TATTATC-CCG
CGT--TGGAATGAACCGATGGGCC----TTGCCAAAACACC--ATAAATCTC--CATG-ATTG-----------------
-------------------------------
>CLX5_ITS_consensus_sequence_Alignment_of_2_sequences:_2305SAD003_C04_premix.scf,_2305SAD003_C10_premix.scf_(reversed)
--------------------------------------------------------------------------------
--------------------------------------------------------------------------------
--------------------------------------------------------------------------------
----------------------------------------------------------------------AGTTGGGG--
-GCCTCG-----------CTCCCA--GCGGTGACCGTC--GTTCGAG-TCCCT-AGGGCTCG-ACCCGCAGTCATCGTGC
TT----CTC-AATCCCATGTTTACCTT-ACCCAC-GTTGCTTTGGCGGGCCTTGAGTAGGCTATACGGCTCATGTCGGCC
CTAGG---CTTTGG-TGCCTGGGGGCGGCTCGCGCCCGCCAGAGGATCAT---CAAAT-CTTCATATTAGT-GATGTCTG
AGT--AATCATCAAA-TAA-TCAAAACTTTCAACAACGGATCTCTTGGTTCTGGCATCGATGAAGAACGCAGCGAAATGC
GATAAGTAATGTGAATTGCAGAATTCAGTGAATCATCGAATCTTTGAACGCACATTGCGCCCCTCGGTATTCCGGGGGGC
ATGCCTGTTCGAGCGTCATTA-CACCCCTCAAGCGT-AGCTTGGTATTGGACTTTCGCGGGC-CTTTTTC--CAA-----
-GGCT-C-GCGGGTTCGAAAAGCAGTGGC-G-GTCCCCG-GGGAC-TTTG---CGCGTAG-TA--AA--TATTATC-CCG
CGT--TGGAACGAACCGGTGG-AC----TTGCCAAAACCCCCC----ATCTT--CATG-ATTG-----------------
-------------------------------
>CLX23_ITS_consensus_sequence_Alignment_of_2_sequences:_2305SAD003_C05_premix.scf,_2305SAD003_C11_premix.scf_(reversed)
--------------------------------------------------------------------------------
--------------------------------------------------------------------------------
--------------------------------------------------------------------------------
------------------------------------------------------------------------TTCGGG--
GGCCTAG-----------CCCCCA--GCGGCGAGTGTC--GTTCGAG-TCCCCCGGGACTCG-GTCGGCGGTCGTCGTGT
TT----CTC-AACCCCATGTTTACCAT-ACCTTT-GTTGCTTTGGCGGGCCTTGAGTAGGCTATACGGCTCATGCCGGCC
CCAGG---CTTTGT-TGCCTGGGGGCGGCTCGCGCCCGCCAGAGGTTTAAA-CCAAATCCTA-TTATCAGT-GATGTCTG
AGC--AAATATTAAA-TAA-TCAAAACTTTCAACAACGGATCTCTTGGTTCTGGCATCGATGAAGAACGCAGCGAAATGC
GATAAGTAATGTGAATTGCAGAATTCAGTGAATCATCGAATCTTTGAACGCACATTGCGCCCCTCGGTATTCCGGGGGGC
ATGCCTGTTCGAGCGTCATTA-CACCCCTCAAGCGT-AGCTTGGTATTGGACATTCGCGGGCCCCT-TTA--TA-----G
GGGCT-C-GCGGGTCCGAAAAGCAGTGGCCG-GTCCCCCGAGGATTTTCG---CGCGCAG-TA--AA--TGTTATCCCCG
CGT--TGGAAAGAATCGGTGG-GC----TTGCCAAAACCCCC--ATAATCTC--CATGATT-------------------
-------------------------------
>CLX24_ITS_consensus_sequence_Alignment_of_2_sequences:_2305SAD003_C06_premix.scf,_2305SAD003_C12_premix.scf_(reversed)
--------------------------------------------------------------------------------
--------------------------------------------------------------------------------
--------------------------------------------------------------------------------
-----------------------------------------------------------------------GTTAGGA--
GGCCTAG-----------CCCCCA--GCGGCGAGTGGG--GGCCGAGTTCCC-CGGGGCTCG-GCCGGCGTTCGCCGTGT
TT---TCTC-AGCCCCATGTTTACCAT-ACCTTT-GTTGCTTTGGCGGGCCTTGAGTAGGCTATACGGCTCATGCCAGCC
CCAGG---CTTCAT-CGCCTGGGGGCGGCTCGCGCCCGCCAGAGGTATAA--CCAAATCCTATTTATCAGT-GATGTCTG
AGC--AAATATTAAAATAA-TCAAAACTTTCAACAACGGATCTCTTGGTTCTGGCATCGATGAAGAACGCAGCGAAATGC
GATAAGTAATGTGAATTGCAGAATTCAGTGAATCATCGAATCTTTGAACGCACATTGCGCCCCTCGGTATTCCGGGGGGC
ATGCCTGTTCGAGCGTCATTA-CACCCCTCAAGCAT-AGCTTGGTATTGGATTTTCGCGGGCTC-TCTTA--TAA-GGAG
GTGCT-C-GCGGGTCCGAAAAGCAGTGGC-G-GTCCCCG-AGGAT-TTCG---CGCGTAG-TA--AA--TATTATC-CCG
CGT--TGGAAAGAATCGGTGG-GC----TTGCCAAAACCCCCC-ATAATCTCCAAA------------------------
-------------------------------
>CLX26_ITS_consensus_sequence_Alignment_of_2_sequences:_2305SAD003_D02_premix.scf,_2305SAD003_D08_premix.scf_(reversed)
--------------------------------------------------------------------------------
--------------------------------------------------------------------------------
--------------------------------------------------------------------------------
----------------------------------------------------------------------AGTAAGAG--
-GCCTAG-----------CCCCCA--GCGGCGAGTGGC--GGCCGAGTTCCC-CGGGGCTCG-GCCGGCGTTCGCCGTGT
TT---TCTC-AGCCCCATGTTTACCAT-ACCTTT-GTTGCTTTGGCGGGCCTTGAGTAGGCTATACGGCTCATGCCAGCC
CCAGG---CTTCAT-TGCCTGGGGGCGGCTCGCGCCCGCCGGAGGTATAA--CCAAATCCTATTTATCAGT-GATGTCTG
AGC--AAATATTAAAATAA-TCAAAACTTTCAACAACGGATCTCTTGGTTCTGGCATCGATGAAGAACGCAGCGAAATGC
GATAAGTAATGTGAATTGCAGAATTCAGTGAATCATCGAATCTTTGAACGCACATTGCGCCCCTCGGTATTCCGGGGGGC
ATGCCTGTTCGAGCGTCATTA-CATCCCTCAAGCAT-AGCTTGGTATTGGATTTTCGCGGGCTC-TCTTA--TAA-GGAG
GTGCT-C-GCGGGTCCGAAAAGCAGTGGC-G-GTCCCCG-AGGAT-TTCG---CGCGTAG-TA--AA--TATTATC-CCG
CGT--TGGAAAGAATCGGTGA-GC----TTGCCAAAACCCCCC-ATAATCTCCAAATTG---------------------
-------------------------------
>CLX27_ITS_consensus_sequence_Alignment_of_2_sequences:_2305SAD003_D03_premix.scf,_2305SAD003_D09_premix.scf_(reversed)
--------------------------------------------------------------------------------
--------------------------------------------------------------------------------
--------------------------------------------------------------------------------
-----------------------------------------------------------------------GTTCGGG--
GGCCTAG-----------CCCCCA--GCGGTGGGTGTCT-GTTCGAG-TCCGTCAGGACTCG-GCCAGCGCTCGTCGCGT
AT----CTC-AACCCCATGTTTACCTT-ACCTTT-GTTGCTTTGGCGGGCCTTGAGTAGGCTATACGGCTCATGCCGGCC
CCCAG-CGTTTTCT-TGCTGGGGGGCGGTTCGTGCCCGCCGGAGGTTCAA--CCAAATTCTGTTTATTAGT-GAAGTCCG
AGT--AAAAATTAAA-TAA-TCAAAACTTTCAACAACGGATCTCTTGGTTCTGGCATCGATGAAGAACGCAGCGAAATGC
GATAAGTAATGTGAATTGCAGAATTCAGTGAATCATCGAATCTTTGAACGCACATTGCGCCCCTCGGTATTCCGGGGGGC
ATGCCTGTTCGAGCGTCATTA-CACCCCTCAAGCGT-AGCTTGGTATTGGACGTTCGCGGGC-CTTCTTT--A-----GG
GGGCC-T-GCGTGTTCGAAAAACAGTGGC-G-GTCCCCG-GGGAT-TTCG---CGCGTAG-TA--AA--TATTCTC-CCG
CGT--TGGAAAGAACCGATGGGCCCT----GCCAAACCCCCCCATAAATCTC--CATG-ATTGA----------------
-------------------------------
>CLX29_ITS_consensus_sequence_Alignment_of_2_sequences:_2305SAD003_D05_premix.scf,_2305SAD003_D11_premix.scf_(reversed)
--------------------------------------------------------------------------------
--------------------------------------------------------------------------------
--------------------------------------------------------------------------------
---------------------------------------------------------------------GAGTTCGGG--
GGCCTAG-----------CCCCCA--GCGGTGGGTGTCT-GTTCGAG-TCCGTCAGGACTCG-GCCAGCGCTCGTCGCGT
AT----CTC-AACCCCATGTTTACCTT-ACCTTT-GTTGCTTTGGCGGGCCTTGAGTAGGCTATACGGCTCATGCCGGCC
CCCAG-CGTTTTCT-TGCTGGGGGGCGGTTCGTGCCCGCCGGAGGTTCAA--CCAAATTCTGTTTATTAGT-GAAGTCCG
AGT--AAAAATTAAA-TAA-TCAAAACTTTCAACAACGGATCTCTTGGTTCTGGCATCGATGAAGAACGCAGCGAAATGC
GATAAGTAATGTGAATTGCAGAATTCAGTGAATCATCGAATCTTTGAACGCACATTGCGCCCCTCGGTATTCCGGGGGGC
ATGCCTGTTCGAGCGTCATTA-CACCCCTCAAGCGT-AGCTTGGTATTGGACGTTCGCGGGC-CTTCTTT--A-----GG
GGGCC-T-GCGTGTTCGAAAAACAGTGGC-G-GTCCCCG-GGGAT-TTCG---CGCGTAG-TA--AA--TATTCTC-CCG
CGT--TGGAAAGAACCGATGGGCCCT----GCCAAACCCCCCCATAAATCTC--CATGATT-------------------
-------------------------------
>CLX34_ITS_consensus_sequence_Alignment_of_2_sequences:_2305SAD003_E04_premix.scf,_2305SAD003_E10_premix.scf_(reversed)
--------------------------------------------------------------------------------
--------------------------------------------------------------------------------
--------------------------------------------------------------------------------
---------------------------------------------------------------------GAGTTAGGG--
GGCCTAG-----------CCCCCA--GCGATGGGTGTCT-GTTTAAG-TCCGTTAGGGCTTG-GACAGTGCTCGTCGTGT
AT----CTC-AACCCCATGTTTACCAT-ACCTCT-GTTGCTTTGGCGGGCCTTGAGTAGGCTATACGGCTCATGCCGGCC
CCCGGCGTCTTGCT--GCTGGGGGGCGGTTCGTGCCCGCCAGAGGTTCAAT--CACATTCTGTTTATTAGT-GAAGTCTG
AGT---AAAATTAAA-TAA-TCAAAACTTTCAACAACGGATCTCTTGGTTCTGGCATCGATGAAGAACGCAGCGAAATGC
GATAAGTAATGTGAATTGCAGAATTCAGTGAATCATCGAATCTTTGAACGCACATTGCGCCCCTCGGTATTCCGGGGGGC
ATGCCTGTTCGAGCGTCATTA-CACCCCTCAAGCGC-AGCTTGGTATTGGACGTTCGCGGGCCC-TCTCT--G-----GG
GGGCC-T-GCGCGCCCGAAAAGCAGTGGC-G-GTCCCCG-GGGAT-TTCG---CGCGTAG-TA--AA--TATTCTC-CCG
CGT--TGGAAAGAACCGATGGGCCCT----GCCAAAACCCCCTATAAATCTC--CATG-ATTGC----------------
-------------------------------
>CLX35_ITS_consensus_sequence_Alignment_of_2_sequences:_2305SAD003_E05_premix.scf,_2305SAD003_E11_premix.scf_(reversed)
--------------------------------------------------------------------------------
--------------------------------------------------------------------------------
--------------------------------------------------------------------------------
------------------------------------------------------------------------TTCGGG--
GGCCCAG-----------CCCCCA--GCGGCGAGTGTC--GTTCGAG-TCCCCCGGGATTCG-GCCGGCGGTCGTCGTGT
TT----CTC-AACCCCATGTTTACCATTACCTTT-GTTGCTTTGGCGGGCCTTGAGTAGGTTATACGGCTCATGCCGGCC
CTAGG---CTTTAT-TGCCTGGGGGCGGCTCGCGCCCGCCAGAGGTCTAAA-CCAAACCCTATTTATCAGT-GATGTCTG
AGC--AAATATTAAA-TAA-TCAAAACTTTCAACAACGGATCTCTTGGTTCTGGCATCGATGAAGAACGCAGCGAAATGC
GATAAGTAATGTGAATTGCAGAATTCAGTGAATCATCGAATCTTTGAACGCACATTGCGCCCCTCGGTATTCCGGGGGGC
ATGCCTGTTCGAGCGTCATTA-CACCCCTCAAGCGT-AGCTTGGTATTGGACATTCGCGGGCCC-TTTTA--CAA-----
GCGCT-C-GCGGGTCCGAAAAACAGTGGC-G-GTCCCCG-AGGAT-TTCG---CGCGTAG-TA--AA--TATTATC-CCG
CGT--TGGAAAGAATCGGTGG-GC----TTGCCAAAAACCCCC---CATCTC--CATG-ATTGACCTC------------
-------------------------------
>CLX36_ITS_consensus_sequence_Alignment_of_2_sequences:_2305SAD003_E06_premix.scf,_2305SAD003_E12_premix.scf_(reversed)
--------------------------------------------------------------------------------
--------------------------------------------------------------------------------
--------------------------------------------------------------------------------
-----------------------------------------------------------------------GTTCGGG--
GGCCTAG-----------CCCCCA--GCGGCGAGTGTC---GTTGAG-TCCCCCGGGACTT--AACGGCGGTTGTCGTGT
TT----CTC-AACCCCATGTTTACCAT-ACCTTT-GTTGCTTTGGCGGGCCTTGAGTAGGCTATACGGCTCATGTCGGCC
CTAAG---CTTTAT-TGCTTGGGGGCGGCTCGCGCCCGCCAGAGGTTTAA--CCAAATTCTATTTATTAGTTGATGTCTG
AGT--AATTATTAAA-TAA-TCAAAACTTTCAACAACGGATCTCTTGGTTCTGGCATCGATGAAGAACGCAGCGAAATGC
GATAAGTAATGTGAATTGCAGAATTCAGTGAATCATCGAATCTTTGAACGCACATTGCGCCCCTCGGTATTCCGGGGGGC
ATGCCTGTTCGAGCGTCATTA-CACCCCTCAAGCGT-AGCTTGGTATTGGACATCCGCGGGCCC-TTTTA--CAA-----
GGGCT-C-GCGGGTCCGAAAAACAGTGGC-G-GTCCCCG-AGGAT-TTCG---CGCGTAG-TA--AA--TATTATCCCCG
CGT--TGGAAAGAATCGGTGG-GC----TTGCCAAAACCCCCCCATAATCTC--CATG-ATTG-----------------
-------------------------------
>CLX37_ITS_consensus_sequence_Alignment_of_2_sequences:_2305SAD003_F01_premix.scf,_2305SAD003_F07_premix.scf_(reversed)
--------------------------------------------------------------------------------
--------------------------------------------------------------------------------
--------------------------------------------------------------------------------
--------------------------------------------------------------------------------
--------------------------------------------------------------AGTTAG-GGTCCTCTGGG
CTCGATCTCCAACCCTTTGTCTACCTT-ACCTTTTGTTGCTTCGGCGGACCC---GTCCCCT-TGGGG-----GACCGCC
GGAGG---GTTTAC-CCCCTCTGGCC----CGCGTCCGTCGATGGCCCCATT--AAACTCTTGTTAAACAT-GTCGTCTG
AGT--AACAAACAAAATAAGTAAAAACTTTCAACAACGGATCTCTTGGTTCTGGCATCGATGAAGAACGCAGCGAAATGC
GATAAGTAATGCGAATTGCAGAAT-CCGTGAGTCATCGAATCTTTGAACGCACATTGCGCCCTTTGGTATTCCGAAGGGC
ATGCCTGTTCGAGCGTCATTATCACCCCTCAAACTTCGGTTTGGCGTTGGGCTTT---------TAGTTA--TA---GAT
TCCCTATAACTGGCCTCAAAGATAGTGACGGCGTCCTAGAAGGA--ACCGGTACGAGGAGCTTCTAACCAAGCATGTACA
C-----GGCAGGACTCTAGGGTGC----TGGTCTTAATACACTGTTCTTCGGAGCATATTTTTCAAGTATTGACC-----
-------------------------------
>CLX42_ITS_consensus_sequence_Alignment_of_2_sequences:_2305SAD003_F04_premix.scf,_2305SAD003_F10_premix.scf_(reversed)
--------------------------------------------------------------------------------
--------------------------------------------------------------------------------
--------------------------------------------------------------------------------
-----------------------------------------------------------------CTATGAGTTCCGGG-
GGCCTAG-----------CCCCCA--GTGGTGGGAGTC--GTTCGAG-TCCATCTGGGCTTG-ACCGGCGCTCGTCGTGT
TT----CTC-AACCCCATGTTAACCAT-ACCTTT-GTTGCTTTGGCGGGCCTTGAGTAGGCTATACGGCTCATGCCGGCC
CCAGG---CTTCAT-TGCCTGGGGGCGGCTCGCGCCCGCCAGAGGTTTATT--CAAATTCTATTTATTAGT-GATGTCTG
AGC--AAATATTAAATTA--TCAAAACTTTCAACAACGGATCTCTTGGTTCTGGCATCGATGAAGAACGCAGCGAAATGC
GATAAGTAATGTGAATTGCAGAATTCAGTGAATCATCGAATCTTTGAACGCACATTGCGCCCCTCGGTATTCCGGGGGGC
ATGCCTGTTCGAGCGTCATTA-CACCCCTCAAGCGT-AGCTTGGTATTGGACATTCGCGGGCCCTCC-----G-------
GGGCTC--GCGGGTCTGAAAAGCAGTGGC-G-GTTCCCG-AGGAT-TTCG---CGCGTAG-TA--AAA--TTTATTCCCG
CGT--TGGAAAGAATCGGTGGA-CCTTTTTGCCAAAACCCTCC-ATAATCTTTATAAT----------------------
-------------------------------
>CMI1_ITS_consensus_sequence_Alignment_of_2_sequences:_2305SAD003_G05_premix.scf,_2305SAD003_G11_premix.scf_(reversed)
--------------------------------------------------------------------------------
--------------------------------------------------------------------------------
--------------------------------------------------------------------------------
---------------------------------------------------------------------GAGTTCGGG--
GGCTTAG-----------CCCCTA--GCGGCGAGTGTC--GTTCGAG-CCCCCCGGGACTCG-GCCGGCGGTCGTCGTGT
TT----CTC-AGCCCCATGTTTACCAT-ACCTTT-GTTGCTTTGGCGGGCCTTGAGTAGGCTATACGGCTCATGCCGGCC
CCGGG---CTTTGT-TGCCTGGGGGCGGCTCGCGCCCGCCAGAGGTTTAAA-CCAAATCCTA-TTATCAGT-GATGTCTG
AGC--AAATATTAAA-TAA-TCAAAACTTTCAACAACGGATCTCTTGGTTCTGGCATCGATGAAGAACGCAGCGAAATGC
GATAAGTAATGTGAATTGCAGAATTCAGTGAATCATCGAATCTTTGAACGCACATTGCGCCCCTCGGTATTCCGAGGGGC
ATGCCTGTTCGAGCGTCATTA-CACCCCTCAAGCAT-AGCTTGGTATTGGACGTTCGCGAGCCCCT-TTA--TA-----G
GGGCTC--GCGGGTCCGAAAAGCAGTGGC-G-GTCCCCG-AGGAT-TTCG---CGCGTAG-TA--AA--TATTATC-CCG
CGT--TGGAAAGAATCGGTGGGT-----TTGCCAAAACCCCC--ATAATCTC--CATG-ATTGACCTCG-----------
-------------------------------
>CLX1_ITS_consensus_sequence_Alignment_of_2_sequences:_2474SAA009_A01_premix.ab1,_2474SAA009_A07_premix.ab1_(reversed)
--------------------------------------------------------------------------------
--------------------------------------------------------------------------------
--------------------------------------------------------------------------------
---------------------------------------------------------------------GAGTTTGGG--
GGTCTAG-----------CCCCCA--GCGGTGGGTGTTT-GTTCGAG-TCCGTCTGGGCTCG-GCCAGCGCTCATCGTGT
AT----CTC-AACCCCATGTTTACCTT-ACCTTT-GTTGCTTTGGCGGGCCTTGAGTAGGCTATACGGCTCATGCCGGCC
CCCAG---CGTTTTCAGCTGGGGGGCGGATCGCGCCCGCCAGAGGTTTATT--CAAATCCTGTTTATTAGT-GAAGTCTG
AGT--AAATATTAAA-TAA-TCAAAACTTTCAACAACGGATCTCTTGGTTCTGGCATCGATGAAGAACGCAGCGAAATGC
GATAAGTAATGTGAATTGCAGAATTCAGTGAATCATCGAATCTTTGAACGCACATTGCGCCCCTCGGTATTCCGGGGGGC
ATGCCTGTTCGAGCGTCATTA-CACCCCTCAAGCGT-AGCTTGGTATTGGACCTTCGCGGGCCCCTCTTC--G-------
GGGCTT--GCGTGTCCGAAAAGCAGTGGC-G-GTCCCCG-GGGAT-TTCG---CGCGTAG-TA--AA--TATTCTC-CCG
CGT--TGGAAAGAACCGGTGGGCC----TCGCCAAAACCCTCTATAAATCTC--CATG-ATTGACCTC------------
-------------------------------
>CLX2_ITS_consensus_sequence_Alignment_of_2_sequences:_2474SAA009_A02_premix.ab1,_2474SAA009_A08_premix.ab1_(reversed)
--------------------------------------------------------------------------------
--------------------------------------------------------------------------------
--------------------------------------------------------------------------------
---------------------------------------------------------------------GAGTTTGGG--
GGTCTAG-----------CCCCCA--GCGGTGGGTGTTT-GTTCGAG-TCCGTCTGGGCTCG-GCCAGCGCTCATCGTGT
AT----CTC-AACCCCATGTTTACCTT-ACCTTT-GTTGCTTTGGCGGGCCTTGAGTAGGCTATACGGCTCATGCCGGCC
CCCAG---CGTTTTCAGCTGGGGGGCGGATCGCGCCCGCCAGAGGTTTATT--CAAATCCTGTTTATTAGT-GAAGTCTG
AGT--AAATATTAAA-TAA-TCAAAACTTTCAACAACGGATCTCTTGGTTCTGGCATCGATGAAGAACGCAGCGAAATGC
GATAAGTAATGTGAATTGCAGAATTCAGTGAATCATCGAATCTTTGAACGCACATTGCGCCCCTCGGTATTCCGGGGGGC
ATGCCTGTTCGAGCGTCATTA-CACCCCTCAAGCGT-AGCTTGGTATTGGACCTTCGCGGGCCCCTCTTC--G-------
GGGCTT--GCGTGTCCGAAAAGCAGTGGC-G-GTCCCCG-GGGAT-TTCG---CGCGTAG-TA--AA--TATTCTC-CCG
CGT--TGGAAAGAACCGGTGGGCC----TCGCCAAAACCCTCTATAAATCTC--CATG-ATTGAC---------------
-------------------------------
>CLX28_ITS_consensus_sequence_Alignment_of_2_sequences:_2474SAA009_A03_premix.ab1,_2474SAA009_A09_premix.ab1_(reversed)
--------------------------------------------------------------------------------
--------------------------------------------------------------------------------
--------------------------------------------------------------------------------
---------------------------------------------------------------------GAGTTAGGA--
GGCCTAG-----------CCCCCA--GCGGCGAGTGGC--GGCCGAG-TCCCCCGGGGCTCG-GCCGGCGTTCGCCGTGT
TT---TCTC-AGCCCCATGTTTACCAT-ACCTTT-GTTGCTTTGGCGGGCCTTGAGTAGGCTATACGGCTCATGCCAGCC
CCAGG---CTTCAT-CGCCTGGGGGCGGCTCGCGCCCGCCAGAGGTATAA--CCAAATCCTATTTATCAGT-GATGTCTG
AGC--AAATATTAAAATAA-TCAAAACTTTCAACAACGGATCTCTTGGTTCTGGCATCGATGAAGAACGCAGCGAAATGC
GATAAGTAATGTGAATTGCAGAATTCAGTGAATCATCGAATCTTTGAACGCACATTGCGCCCCTCGGTATTCCGGGGGGC
ATGCCTGTTCGAGCGTCATTA-CACCCCTCAAGCAT-AGCTTGGTATTGGATTTTCGCGGGCTC-TCTTA--TAA-GGAG
GTGCTC--GCGGGTCCGAAAAGCAGTGGC-G-GTCCCCG-AGGAT-TTCG---CGCGTAG-TA--AA--TATTATC-CCG
CGT--TGGAAAGAATCGGTGG-GC----TTGCCAAAACCCCCC-ATAATCTCCAAAA---TTGACCTCG-----------
-------------------------------
>CLX30_ITS_2_Alignment_of_2_sequences:_2474SAA009_A05_premix.ab1,_2474SAA009_A11_premix.ab1_(reversed)
--------------------------------------------------------------------------------
--------------------------------------------------------------------------------
--------------------------------------------------------------------------------
---------------------------------------------------------------------GAGTTCGGG--
GGCATAGCGATCGAGTTACGCCCTCAGCGGTGAGCGTC--GTCCGGG-TCCTTCTGGGCCCT-GCC-GCGCTCATCGTGT
CT----CTC-AAACCCATGTTTACCAT-ACCTTT-GTTGCTTTGGCGGGCCTTGAGTA-GCTATACGGCTCATGCCGGCC
CCGGGTGTCTTC---TGCCTGGGGGCGGCTCGCGCCCGCCAGAGGTTTATT--CAAATTCT--TTATTAGT-GATGTCTG
AGC--AAATATTAAA-TAA-TCAAAACTTTCAACAACGGATCTCTTGGTTCTGGCATCGATGAAGAACGCAGCGAAATGC
GATAAGTAATGTGAATTGCAGAATTCAGTGAATCATCGAATCTTTGAACGCACATTGCGCCCCTTGGTATTCCGGGGGGC
ATGCCTGTTCGAGCGTCATTA-CACCCCTCAAGCGT-AGCTTGGTATTGGACGATCGCGAGCCCTATTTAACTAATAGGG
GGGCTC--GCGAGTCCGAAAAGCAGTGGCG--GTCCCCG-GGGAT-TTCG---CGCGTAG-TA--AA--TTTTATC-CCG
CGT--TGGAAAGAGCCG-TGGGCCCT----GCCAGAACCCCCCATAATTATC--CATG-ATTGA----------------
-------------------------------
>CLX31_ITS_2_Alignment_of_2_sequences:_2474SAA009_A06_premix.ab1,_2474SAA009_A12_premix.ab1_(reversed)
--------------------------------------------------------------------------------
--------------------------------------------------------------------------------
--------------------------------------------------------------------------------
-----------------------------------------------------------------TAATGAGTGCGGG--
GGCCTAG-----------CCCCCA--GCGGCGGGTGTCT-GTCCGGG-TCCGTCCGGGCTCG-GCCAGCGCTCGTCGTGT
AC----CTC-AACCCCATGTTTACTTT-ACCTTT-GTTGCTTTGGCGGGCCTTGAGTAGGCTATACGGCTCATGCCGGCC
CCCAG---CGTTGCCTGCTGGGGGGCGGCTCGCGCCCGCCAGAGGTTTATT--CAAATCTTGTTTATCAGT-GAAGTCCG
AGT--AAATATCAAA-TAA-TCAAAACTTTCAACAACGGATCTCTTGGTTCTGGCATCGATGAAGAACGCAGCGAAATGC
GATAAGTAATGTGAATTGCAGAATTCAGTGAATCATCGAATCTTTGAACGCACATTGCGCCCCTTGGTATTCCGAGGGGC
ATGCCTGTTCGAGCGTCATTA-CACCCCTCAAGCGT-AGCTTGGTATTGGACGTTCGCGGGCCC-TCTT---G------G
GGGCTT--GCGTGTCCGAAAAGCAGTGGC-G-GTCCCTG-GGGAT-TTCG---CGCGTAG-TA--AA--TTTTATC-CCG
CGT--TGGAAAGAACCGGTGGGCCT----GACCAGAACCCCC-ATAAATCTC--CATG-ATTGA----------------
-------------------------------
>CLX32_ITS_2_Alignment_of_2_sequences:_2474SAA009_B01_premix.ab1,_2474SAA009_B07_premix.ab1_(reversed)
--------------------------------------------------------------------------------
--------------------------------------------------------------------------------
--------------------------------------------------------------------------------
----------------------------------------------------------------------AGTTCGGG--
GGCCTAG-----------CCCCCA--GCGGTGGGTGTCT-GTCCGAG-TCCTTC-GGGCTCNGGCCAGCGTTCATCGTGT
AT----CTC-AACCCCATGTTTACCTT-ACCTTT-GTTGCTTTGGCGGGCCTTGAGTAGGCTATACGGCTCATGCCGGCC
CCCAG---CGTTTTTCGCTGGGGGGCGGCTCGCGCCCGCCAGAGGTTTATT--CAAATTCTATTTATTAGT-GAAGTCTG
AGC--AAATATTAAA-TAA-TCAAAACTTTCAACAACGGATCTCTTGGTTCTGGCATCGATGAAGAACGCAGCGAAATGC
GATAAGTAATGTGAATTGCAGAATTCAGTGAATCATCGAATCTTTGAACGCACATTGCGCCCCTCGGTATTCCGGGGGGC
ATGCCTGTTCGAGCGTCATTA-CACCCCTCAAGCGT-AGCTTGGTATTGGACGTTCGCGGGCCC-TCTTT-GG------G
GGGC--CTGCGTGTCCGAAAAGCAGTGGC-G-GTCCCCG-GGGAT-TTCG---CGCGTAG-TA--AA--TATTATC-CCG
CGT--TGGAATGAACCGATGGGCCT----TGCCAAAACACC--ATAAATCTC--CATG-ATTG-----------------
-------------------------------
>CLX40_ITS_2_Alignment_of_2_sequences:_2474SAA009_B04_premix.ab1,_2474SAA009_B10_premix.ab1_(reversed)
--------------------------------------------------------------------------------
--------------------------------------------------------------------------------
--------------------------------------------------------------------------------
--------------------------------------------------------------------TGAGTTCCGGG-
GGCCTAG-----------CCCCCA--GTGGTGGGAGTC--GTTCGAG-TCCATCTGGGCTTG-ACCGGCGCTCGTCGTGT
TT----CTC-AACCCCATGTTAACCAT-ACCTTT-GTTGCTTTGGCGGGCCTTGAGTAGGCTATACGGCTCATGCCGGCC
CCAGG---CTTCAT-TGCCTGGGGGCGGCTCGCGCCCGCCAGAGGTTTATT--CAAATTCTATTTATTAGT-GATGTCTG
AGC--AAATATTAAATTA--TCAAAACTTTCAACAACGGATCTCTTGGTTCTGGCATCGATGAAGAACGCAGCGAAATGC
GATAAGTAATGTGAATTGCAGAATTCAGTGAATCATCGAATCTTTGAACGCACATTGCGCCCCTCGGTATTCCGGGGGGC
ATGCCTGTTCGAGCGTCATTA-CACCCCTCAAGCGT-AGCTTGGTATTGGACATTCGCGGGCCCTCC-----G-------
GGGCTC--GCGGGTCTGAAAAGCAGTGGC-G-GTTCCCG-AGGAT-TTCG---CGCGTAG-TA--AA--ATTTATTCCCG
CGT--TGGAAAGAATCGGTGGACCTT-TTTGCCAAAACCCTCC-ATAATCTTTATA---ATTGA----------------
-------------------------------
>CR3_ITS_consensus_sequence_Alignment_of_2_sequences:_2474SAA009_C05_premix.ab1,_2474SAA009_C11_premix.ab1_(reversed)
--------------------------------------------------------------------------------
--------------------------------------------------------------------------------
--------------------------------------------------------------------------------
---------------------------------------------------------------------GAGTTCGGG--
GGCCTAG-----------CCCCCA--GCGGTGGGTGTCTTGTCCGAG-TCCTTC-GGGCTCG-GCCAGCGCTCATCGTGT
AT----CTC-AACCCCATGTTTACCTT-ACCTTT-GTTGCTTTGGCGGGCCTTGAGTAGGCTATACGGCTCATGCCGGCC
CCCAG---CGTTTTTCGCTGGGGGGCGGCTCGCGCCCGCCAGAGGTTTATT--CAAATTCTATTTATTAGT-GAAGTCTG
AGC--AAATATTAAA-TAA-TCAAAACTTTCAACAACGGATCTCTTGGTTCTGGCATCGATGAAGAACGCAGCGAAATGC
GATAAGTAATGTGAATTGCAGAATTCAGTGAATCATCGAATCTTTGAACGCACATTGCGCCCCTCGGTATTCCGGGGGGC
ATGCCTGTTCGAGCGTCATTA-CACCCCTCAAGCGT-AGCTTGGTATTGGACGTTCGCGGGCCC-TCTTC---A----GG
GGGC--CTGCGTGTCCGAAAAGCAGTGGC-G-GTCCCCG-GGGAT-TTCG---CGCGTAG-TA--AA--TATTATC-CCG
CGT--TGAAATGAACCGATGGGCCT----TGCCAAAACACC--ATAAATCTC--CATGATT-------------------
-------------------------------
>CLS1_ITS_consensus_sequence_Alignment_of_2_sequences:_2474SAA009_D01_premix.ab1,_2474SAA009_D07_premix.ab1_(reversed)
--------------------------------------------------------------------------------
--------------------------------------------------------------------------------
--------------------------------------------------------------------------------
----------------------------------------------------------------------AGTTGGGG--
-GCCTCG-----------CTCCCA--GCGGTGACCGTC--GTTCGAG-TCCCT-RGGGCTCG-ACCCGCAGTCATCGTGC
TT----CTC-AATCCCATGTTTACCTT-ACCCAC-GTTGCTTTGGCGGGCCTTGAGTAGGCTATACGGCTCATGTCGGCC
CTAGG---CTTTGG-TGCCTGGGGGCGGCTCGCGCCCGCCAGAGGATCAT---CAAAT-CTTCATATTAGT-GATGTCTG
AGT--AATCATCAAA-TAA-TCAAAACTTTCAACAACGGATCTCTTGGTTCTGGCATCGATGAAGAACGCAGCGAAATGC
GATAAGTAATGTGAATTGCAGAATTCAGTGAATCATCGAATCTTTGAACGCACATTGCGCCCCTCGGTATTCCGGGGGGC
ATGCCTGTTCGAGCGTCATTA-CACCCCTCAAGCGT-AGCTTGGTATTGGACTTTCGCGGGC-CTTTTTC--CAA-----
-GGCTC--GCGGGTTCGAAAAGCAGTGGC-G-GTCCCCG-GGGAC-TTTG---CGCGTAG-TA--AA--TATTATC-CCG
CGT--TGGAACGAACCGGTGGAC-----TTGCCAAAACCCCCC----ATCTT--CATG-ATTGA----------------
-------------------------------
>CLM1_ITS_2_Alignment_of_2_sequences:_2474SAA009_D02_premix.ab1,_2474SAA009_D08_premix.ab1_(reversed)
--------------------------------------------------------------------------------
--------------------------------------------------------------------------------
--------------------------------------------------------------------------------
----------------------------------------------------------------------AGTTCGGG--
GGCTTAG-----------CCCCTA--GCGGCGAGTGTC--GTTCGAG-CCCCCCGGGACTCG-GCCGGCGGTCGTCGTGT
TT----CTC-AGCCCCATGTTTACCAT-ACCTTT-GTTGCTTTGGCGGGCCTTGAGTAGGCTATACGGCTCATGCCGGCC
CCGGG---CTTTGT-TGCCTGGGGGCGGCTCGCGCCCGCCAGAGGTTTAAA-CCAAATCCTA-TTATCAGT-GATGTCTG
AGC--AAATATTAAA-TAA-TCAAAACTTTCAACAACGGATCTCTTGGTTCTGGCATCGATGAAGAACGCAGCGAAATGC
GATAAGTAATGTGAATTGCAGAATTCAGTGAATCATCGAATCTTTGAACGCACATTGCGCCCCTCGGTATTCCGAGGGGC
ATGCCTGTTCGAGCGTCATTA-CACCCCTCAAGCAT-AGCTTGGTATTGGACGTTCGCGAGCCCCT-TTA--TA-----G
GGGCTC--GCGGGTCCGAAAAGCAGTGGC-G-GTCCCCG-AGGAT-TTCG---CGCGTAG-TA--AA--TATTATC-CCG
CGT--TGGAAAGAATCGGTGGGT-----TTGCCAAAACCCCC--ATAATCTC--CATG-ATTGACC--------------
-------------------------------
>CU3_ITS__consensus_sequence_Alignment_of_2_sequences:_2474SAA009_E01_premix.ab1,_2474SAA009_E07_premix.ab1_(reversed)
--------------------------------------------------------------------------------
--------------------------------------------------------------------------------
--------------------------------------------------------------------------------
-------------------------------------------------------------------ATGAGTTTGGG--
GGTCTAG-----------CCCCCA--GCGGTGGGTGTTT-GTTCGAG-TCCGTCTGGGCTCG-GCCAGCGCTCATCGTGT
AT----CTC-AACCCCATGTTTACCTT-ACCTTT-GTTGCTTTGGCGGGCCTTGAGTAGGCTATACGGCTCATGCCGGCC
CCCAG---CGTTTTCAGCTGGGGGGCGGATCGCGCCCGCCAGAGGTTTATT--CAAATCCTGTTTATTAGT-GAAGTCTG
AGT--AAATATTAAA-TAA-TCAAAACTTTCAACAACGGATCTCTTGGTTCTGGCATCGATGAAGAACGCAGCGAAATGC
GATAAGTAATGTGAATTGCAGAATTCAGTGAATCATCGAATCTTTGAACGCACATTGCGCCCCTCGGTATTCCGGGGGGC
ATGCCTGTTCGAGCGTCATTA-CACCCCTCAAGCGT-AGCTTGGTATTGGACCTTCGCGGGCCCCTCTTC--G-------
GGGCTT--GCGTGTCCGAAAAGCAGTGGC-G-GTCCCCG-GGGAT-TTCG---CGCGTAG-TA--AA--TATTCTC-CCG
CGT--TGGAAAGAACCGGTGGGCCT----CGCCAAAACCCTCTATAAATCTC--CATG-ATTG-----------------
-------------------------------
>CU4_ITS_consensus_sequence_Alignment_of_2_sequences:_2474SAA009_E02_premix.ab1,_2474SAA009_E08_premix.ab1_(reversed)
--------------------------------------------------------------------------------
--------------------------------------------------------------------------------
--------------------------------------------------------------------------------
---------------------------------------------------------------------GAGTTTGGG--
GGTCTAG-----------CCCCCA--GCGGTGGGTGTTT-GTTCGAG-TCCGTCTGGGCTCG-GCCAGCGCTCATCGTGT
AT----CTC-AACCCCATGTTTACCTT-ACCTTT-GTTGCTTTGGCGGGCCTTGAGTAGGCTATACGGCTCATGCCGGCC
CCCAG---CGTTTTCAGCTGGGGGGCGGATCGCGCCCGCCAGAGGTTTATT--CAAATCCTGTTTATTAGT-GAAGTCTG
AGT--AAATATTAAA-TAA-TCAAAACTTTCAACAACGGATCTCTTGGTTCTGGCATCGATGAAGAACGCAGCGAAATGC
GATAAGTAATGTGAATTGCAGAATTCAGTGAATCATCGAATCTTTGAACGCACATTGCGCCCCTCGGTATTCCGGGGGGC
ATGCCTGTTCGAGCGTCATTA-CACCCCTCAAGCGT-AGCTTGGTATTGGACCTTCGCGGGCCCCTCTTC--G-------
GGGCTT--GCGTGTCCGAAAAGCAGTGGC-G-GTCCCCG-GGGAT-TTCG---CGCGTAG-TA--AA--TATTCTC-CCG
CGT--TGGAAAGAACCGGTGGGCCT----CGCCAAAACCCTCTATAAATCTC--CATGA---------------------
-------------------------------
>CY1_clean_consensus
----------------------------------------------------------------------TAGCCAGCGA
CTCT----AAATAAATCAGCTATAGTCGCCCCTTCGGGGGTTGGCGACGCTATCAATCTGTGTCTGGAAGTGCCCCTACC
AAGGGAGTACCACCAGTAGCTCGTTGC--------ATTCGAGTTCACAGGTCAAACGATAGCGGCCACTTCGG-TGGTTG
AGATATGATCGGCCTCCAGCTGTTACCTAGCTGGGGAG-ATTTGCGGAACCTGCGGAAGGATCATTAATGAGTTCGGG--
GGCCCAG-----------CCCCCA--GCGGCGAGTGTC--GTTCGAG-TCCCCCGGGATTCG-GCCGGCGGTCGTCGTGT
TT----CTC-AACCCCATGTTTACCATTACCTTT-GTTGCTTTGGCGGGCCTTGAGTAGGTTATACGGCTCATGCCGGCC
CTAGG---CTTTAT-TGCCTGGGGGCGGCTCGCGCCCGCCAGAGGTCTAAA-CCAAACCCTATTTATCAGT-GATGTCTG
AGC--AAATATTAAA-TGA-TCAAAACTTTCAACAACGGATCTCTTGGTTCTGGCATCGATGAAGAACGCAGCGAAATGC
GATAAGTAATGTGAATTGCAGAATTCAGTGAATCATCGAATCTTTGAACGCACATTGCGCCCCTCGGTATTCCGGGGGGC
ATGCCTGTTCGAGCGTCATTA-CACCCCTCAAGCGT-AGCTTGGTATTGGACATTCGCGGGCCC-TTTTA--CAA-----
GGGCTC--GCGGGTCCGAAAAACAGTGGC-G-GTCCCCG-AGGAT-TTCG---CGCGTAG-TA--AA--TATTATC-CCG
CGT--TGGAAAGAATCGGTGG-GCT----TGCCAAAAACCCCC---CATCTC--CATG-ATTGACCTCG-----------
-------------------------------
>CLX38_Consensus_extraction
--------------------------------------------------------------------------------
--------------------------------------------------------------------------------
--------------------------------------------------------------------------------
--------------------------------------------------------------------------------
----------------------------------------AATCGAG-TCCATTCGGGCTTGAGCCGACAGTCGTCCGTT
AT---TCTC-AACCCCATGTTTACTAT-ACCTTT-GTTGCTTTGGCGGGCCTTGAGTAGGCTATACGGCTCATGGCGGCC
CCAGG---CTTTAT-TGCCTGGGGGCGGCTCGCGCCCGCCAGAGGTTTATT--CAAACCCTAATTATCAGT-GATGTCTG
AGC--AAATTTTAAA-TAA-TCAAAACTTTCAACAACGGATCTCTTGGTTCTGGCATCGATGAAGAACGCAGCGAAATGC
GATAAGTAATGTGAATTGCAGAATTTAGTGAATCATCGAATCTTTGAACGCACATTGCGCCCCTCGGTATTCCGGGGGGC
ATGCCTGTTCGAGCGTCATTA-CACCCCTCAAGCGT-AGCTTGGTATTGGACTTTCGCGGGCCC-TTTTA--CAA-----
GGGCTC--GCGGGTTCGAAAAGCAGTGGC-G-GTCCCCG-AGGAT-TTCG---CGCGTAG-TA--AA--TTTTATC-CCG
CGT--TGGAAAGAA------------------------------------------------------------------
-------------------------------
>CMI2_Consensus_extraction
--------------------------------------------------------------------------------
--------------------------------------------------------------------------------
--------------------------------------------------------------------------------
--------------------------------------------------------------------------------
---------------------------------------------AG-TCCTTC-GGGCTCG-GCCAGCGTTCATCGTGT
AT----CTC-AACCCCATGTTTACCTT-ACCTTT-GTTGCTTTGGCGGGCCTTGAGTAGGCTATACGGCTCATGCCGGCC
CCCAG---CGTTTTTCGCTGGGGGGCGGCTCGCGCCCGCCAGAGGTTTATT--CAAATTCTATTTATTAGT-GAAGTCTG
AGC--AAATATTAAA-TAA-TCAAAACTTTCAACAACGGATCTCTTGGTTCTGGCATCGATGAAGAACGCAGCGAAATGC
GATAAGTAATGTGAATTGCAGAATTCAGTGAATCATCGAATCTTTGAACGCACATTGCGCCCCTCGGTATTCCGGGGGGC
ATGCCTGTTCGAGCGTCATTA-CACCCCTCAAGCGT-AGCTTGGTATTGGACGTTCGCGGGCCC-TCTTT-GG------G
GGGC--CTGCGTGTCCGAAAAGCAGTGGC-G-GTCCCCG-GGGAT-TTCG---CGCGTAG-TA--AA--TATTATC-CCG
CGT--TGGAATGAACCG---------------------------------------------------------------
-------------------------------
>CLX43_Consensus_extraction
--------------------------------------------------------------------------------
--------------------------------------------------------------------------------
--------------------------------------------------------------------------------
--------------------------------------------------------------------------------
------------------CCCTCA--GCGGTGAGCGTC--GTCCGGG-TCCTTCTGGGCCCT-GCC-GCGCTCATCGTGT
CT----CTCAAA-CCCATGTTTACCAT-ACCTTT-GTTGCTTTGGCGGGCCTTGAGTAGGCTATACGGCTCATGCCGGCC
CCGGG---TGTCTTCTGCCTGGGGGCGGCTCGCGCCCGCCAGAGGTTTATT--CAAATTCT--TTATTAGT-GATGTCTG
AGC--AAATATTAAA-TAA-TCAAAACTTTCAACAACGGATCTCTTGGTTCTGGCATCGATGAAGAACGCAGCGAAATGC
GATAAGTAATGTGAATTGCAGAATTCAGTGAATCATCGAATCTTTGAACGCACATTGCGCCCCTTGGTATTCCGGGGGGC
ATGCCTGTTCGAGCGTCATTA-CACCCCTCAAGCGT-AGCTTGGTATTGGACGATCGCGAGCCCTATTTAACTAATAGGG
GGGCTC--GCGAGTCCGAAAAGCAGTGGC-G-GTCCCCG-GGGAT-TTCG---CGCGTAG-TA--AA--TTTTATC-CCG
CGT--TGGAAAGAGC-----------------------------------------------------------------
-------------------------------
>CLX41_Consensus_extraction
--------------------------------------------------------------------------------
--------------------------------------------------------------------------------
--------------------------------------------------------------------------------
--------------------------------------------------------------------------------
-----------------------------------------------------------TCG-ACCCGCAGTCATCGTGC
TT----CTC-AATCCCATGTTTACCTT-ACCCAC-GTTGCTTTGGCGGGCCTTGAGTAGGCTATACGGCTCATGTCGGCC
CTAGG---CTTTGG-TGCCTGGGGGCGGCTCGCGCCCGCCAGAGGATCAT---CAAAT-CTTCATATTAGT-GATGTCTG
AGT--AATCATCAAA-TAA-TCAAAACTTTCAACAACGGATCTCTTGGTTCTGGCATCGATGAAGAACGCAGCGAAATGC
GATAAGTAATGTGAATTGCAGAATTCAGTGAATCATCGAATCTTTGAACGCACATTGCGCCCCTCGGTATTCCGGGGGGC
ATGCCTGTTCGAGCGTYATTA-CACCCCTCAAGCGT-AGCTTGGTATTGGACTTTCGCGGGC-CTTTTTC--CAA-----
-GGCTC--GCGGGTTCGAAAAGCAGTGGC-G-GTCCCCG-GGGAC-TTTG---CGCGTAG-TA--AA--TATTATC-CCG
C-------------------------------------------------------------------------------
-------------------------------
>CLX47_Consensus_extraction
--------------------------------------------------------------------------------
--------------------------------------------------------------------------------
--------------------------------------------------------------------------------
--------------------------------------------------------------------------------
-----------------------------------GTC--GGT-GAGTTCCC-CGGGACTT--AACGGCGGTCGTCGTGT
TT----CTC-AACCCCATGTTTACCCT-CCCTTT-GTTGCTTTGGCGGGCCTTGAGTAGGCTATACGGCTCATGTCGGCC
CCAAG---CTTTAT-TGCTTGGGGGCGGCTCGCGCTCGCCAGAGGTTCAA--CCAAATTCTATTTATAAGT-GATGTCTG
AGC--AATTATTAAA-TAA-TCAAAACTTTCAACAACGGATCTCTTGGTTCTGGCATCGATGAAGAACGCAGCGAAATGC
GATAAGTAATGTGAATTGCAGAATTCAGTGAATCATCGAATCTTTGAACGCACATTGCGCCCCTCGGTATTCCGGGGGGC
ATGCCTGTTCGAGCGTCATTA-CACCCCTCAAGCGT-AGCTTGGTATTGGATATCCGCGGGCCC-TTTTA--CAA-----
GGGCTT--GCGGGTCCGAAAAACAGTGGC-G-GTCCCCG-AGGAT-TTCG---CGCGTAG-TA--AA--TATCATC-CCG
CGT--TGGAAAGAAT-----------------------------------------------------------------
-------------------------------
>CLX44_Consensus_extraction
--------------------------------------------------------------------------------
--------------------------------------------------------------------------------
--------------------------------------------------------------------------------
--------------------------------------------------------------------------------
--------------------------------------------------------------------------------
--------------CTTTGTCTACCTT-ACCAAT-GTTGCTTCGGCGAGCCC-------GC--TTCGAAAGAGGCC-GCC
GGAGGGTCGTTAAACACTCTCTGGTC----AGTGCTCGCCGGTGGCCCCAATCAAAACTCTTGTTA--AGAACTTGTCTA
AGTATAAACAAACAAATAAGTAAAAACTTTCAACAACGGATCTCTTGGTTCTGGCATCGATGAAGAACGCAGCGAAATGC
GATAAGTAATGCGAATTGCAGAAT-CCGTGAGTCATCGAATCTTTGAACGCACATTGCGCCCTTTGGCATTCCGAAGGGC
ATGCCTGTTCGAGCGTCATTATYACCCCTCAAGC-TCGGCTTGTTGTTGGACGTCGGTGGTCGTTTGTC-----------
GGTC----GCCCGCCCCAAAGATAATGACGGCGTCTGTG-AGGAC-TCCAGTACACTGAGCT-------TCTTCGGAGCA
CGTATTGGCTAGA-------------------------------------------------------------------
-------------------------------
>CLI5_Consensus_extraction
--------------------------------------------------------------------------------
--------------------------------------------------------------------------------
--------------------------------------------------------------------------------
--------------------------------------------------------------------------------
----------------------------------TGTC---GTTGAG-TCCCCCGGGACTT--AACGGCGGTCGTCGTGT
TT----CTC-AACCCCATGTTTACCAT-ACCTTT-GTTGCTTTGGCGGGCCTTGAGTAGGCTATACGGCTCATGTCGGCC
TTAAG---CTTTAT-TGCTTAGGGGCGACTCGCGCCCGCCAGAGGTCCAA--CCAAATTCTATTTATAAGT-GATGTCTG
AGT--AATTATTAAA-TAA-TCAAAACTTTCAACAACGGATCTCTTGGTTCTGGCATCGATGAAGAACGCAGCGAAATGC
GATAAGTAATGTGAATTGCAGAATTCAGTGAATCATCGAATCTTTGAACGCACATTGCGCCCCTCGGTATTCCGGGGGGC
ATGCCTGTTCGAGCGTCATTA-CACCCCTCAAGCGT-AGCTTGGTATTGGATATCCGCAGGC-CTTTTTG--CAA-----
GGGCTT--GCGGGTCCGAAAAACAGTGGC-G-GTCCCCG-AGGAT-TTCG---CGCGTAG-TA--AA--TATTATC-CCG
CGT--TGGAAAGAATCG---------------------------------------------------------------
-------------------------------
>CLX39_ITS_Consensus_Alignment_of_2_sequences:_2474SAA004_A05_premix.ab1,_2474SAA004_A06_premix.ab1_(reversed)
--------------------------------------------------------------------------------
--------------------------------------------------------------------------------
--------------------------------------------------------------------------------
--------------------------------------------------------------------------CGGGGA
GGCCCG------------CCCCCGTGGCGGCGGGTGTCGAAT-CGAG-TCCATTCGGGCTTGAGCCGGCAGTCGTCCGTT
ATT---CTC-AACCCCATGTTTACTAT-ACCTTT-GTTGCTTTGGCGGGCCTTGAGTAGGCTATACGGCTCATGCCGGCC
CCAGG---CTTTTATTGCCTGGGGGCGGCTCGCGCCCGCCAGAGGTTTATT--CAAATCCTAATTATCAGT-GATGTCTG
AGC--AAATTTTAAA-TAA-TCAAAACTTTCAACAACGGATCTCTTGGTTCTGGCATCGATGAAGAACGCAGCGAAATGC
GATAAGTAATGTGAATTGCAGAATTTAGTGAATCATCGAATCTTTGAACGCACATTGCGCCCCTCGGTATTCCGGGGGGC
ATGCCTGTTCGAGCGTCATTA-CACCCCTCAAGCGT-AGCTTGGTATTGGACTTTCGCGGGCCC-TTTTA--CAA-----
GGGCTC--GCGGGTTCGAAAAACAGTGGC-G-GTCCCCG-AGGAT-TTCG---CGCGTAG-TA--AA--TTTTATC-CCG
CGT--TGGAAAGAATCGATGGGTC----TGGCCAAAACCCCC---TAATCT-----------------------------
-------------------------------
>CB5_ITS_Consensus_Alignment_of_2_sequences:_2474SAA004_H05_premix.ab1,_2474SAA004_H06_premix.ab1_(reversed)
--------------------------------------------------------------------------------
--------------------------------------------------------------------------------
--------------------------------------------------------------------------------
------------------------------------------------------------------AATGAGTTTGGG--
GGCCTAG-----------CTCCCA--GCGGTGGGTATCT-GTCCGAG-TCCGTCAGGGCTCG-GCCAGCGCTCGTCGTGT
AT----CTC-AACCCCATGTTTACCTT-ACCTTT-GTTGCTTTGGCGGGCCTTGAGTAGGCTATACGGCTCATACCAGCC
CCCAG---CGTTTTCTGCTGGGGGGCGGCTCGCGCCCGCCGGAGGTTCAAT--CAAATTCTGTTTATTAGT-GAAGTCCG
AGT--AAAAATTAAA-TAA-TCAAAACTTTCAACAACGGATCTCTTGGTTCTGGCATCGATGAAGAACGCAGCGAAATGC
GATAAGTAATGTGAATTGCAGAATTCAGTGAATCATCGAATCTTTGAACGCACATTGCGCCCCTCGGTATTCCGGGGGGC
ATGCCTGTTCGAGCGTCATTA-CACCCCTCAAGCGT-AGCTTGGTATTGGACGTTCGCGGGCCC-TCTTT-------GGG
GGGC--CTGCGCGTCCGAAAAACAGTGGC-G-GTCCCCG-GGGAT-TTCG---CGCGTAG-TA--AA--TATTCTC-CCG
CGT--TGGAAAGAACCGATGGGCCCT----GCCAAAACCCCCCATAAATCTC--CATG-ATTGACCTCGGATCAGGTAGA
-------------------------------
>CLF10_ITS_Consensus_Alignment_of_2_sequences:_2474SAA004_H11_premix.ab1,_2474SAA004_H12_premix.ab1_(reversed)
--------------------------------------------------------------------------------
--------------------------------------------------------------------------------
--------------------------------------------------------------------------------
------------------------------------------------------------------------TTAGGA--
GGCCTAG-----------CCCCCA--GCGGCGAGTGGC--GGCCGAGTTCCCCCGGGGCTCG-GCCGGCGTTCGCCGTGT
TTT---CTC-AGCCCCATGTTTACCAT-ACCTTT-GTTGCTTTGGCGGGCCTTGAGTAGGCTATACGGCTCATGCCAGCC
CCAGG---CTTCAT-TGCCTGGGGGCGGCTCGCGCCCGCCAGAGGTATAA--CCAAATCCTATTTATCAGT-GATGTCTG
AGC--AAATATTAAAA----TCAAAACTTTCAACAACGGATCTCTTGGTTCTGGCATCGATGAAGAACGCAGCGAAATGC
GATAAGTAATGTGAATTGCAGAATTCAGTGAATCATCGAATCTTTGAACGCACATTGCGCCCCTCGGTATTCCGGGGGGC
ATGCCTGTTCGAGCGTCATTA-CACCCCTCAAGCAT-AGCTTGGTATTGGATTTTCGCGGGCTC-TCTTA--TAA-GGAG
GTGCTC--GCGGGTCCGAAAAGCAGTGGC-G-GTCCCCG-AGGAT-TTCG---CGCGTAG-TA--AA--TATTATC-CCG
CGT--TGGAAAGAATCGGTGG-GC----TTGCCAAAACCCCCC-ATAATCTCCAAAATT---------------------
-------------------------------
>CLX25_ITS_Alignment_of_2_sequences:_2474SAA009_A03_premix.ab1,_2474SAA009_A09_premix.ab1_(reversed)
--------------------------------------------------------------------------------
--------------------------------------------------------------------------------
--------------------------------------------------------------------------------
----------------------------------------------------------------------AGTTAGGA--
GGCCTAG-----------CCCCCA--GCGGCGAGTGGC--GGCCGAG-TCCCCCGGGGCTCG-GCCGGCGTTCGCCGTGT
TTT---CTC-AGCCCCATGTTTACCAT-ACCTTT-GTTGCTTTGGCGGGCCTTGAGTAGGCTATACGGCTCATGCCAGCC
CCAGG---CTTCAT-CGCCTGGGGGCGGCTCGCGCCCGCCAGAGGTATAA--CCAAATCCTATTTATCAGT-GATGTCTG
AGC--AAATATTAAAATAA-TCAAAACTTTCAACAACGGATCTCTTGGTTCTGGCATCGATGAAGAACGCAGCGAAATGC
GATAAGTAATGTGAATTGCAGAATTCAGTGAATCATCGAATCTTTGAACGCACATTGCGCCCCTCGGTATTCCGGGGGGC
ATGCCTGTTCGAGCGTCATTA-CACCCCTCAAGCAT-AGCTTGGTATTGGATTTTCGCGGGCTC-TCTTA--TAA-GGAG
GTGCTC--GCGGGTCCGAAAAGCAGTGGC-G-GTCCCCG-AGGAT-TTCG---CGCGTAG-TA--AA--TATTATC-CCG
CGT--TGGAAAGAATCGGTGG-GC----TTGCCAAAACCCCCC-ATAATCTCCAAAA---TTGACCTCG-----------
-------------------------------
>Cladonia_arbuscula_CR1
--------------------------------------------------------------------------------
--------------------------------------------------------------------------------
--------------------------------------------------------------------------------
----------------------------------------------GAACCTGCGGAAGGATCATTAATGAGTTCGGG--
GGCCTAG---C--------CCCCA--GCGGTGGGTGGCT-GTCCGAG-TCCTTC-GGGCTCG-GCCAGCGTTCATCGTGT
AT----CTC-AACCCCATGTTTACCTT-ACCTTT-GTTGCTTTGGCGGGCCTTGAGTAGGCTATACGGCTCATGCCGGCC
CCCAG---CGTTCTCTGCTGGGGGGCGGCTCGCGCCCGCCAGAGGTTAAT--CCAAATTCTATTTATCAGT-GAAGTCTG
AGC--AAATATTAAA-TAA-TCAAAACTTTCAACAACGGATCTCTTGGTTCTGGCATCGATGAAGAACGCAGCGAAATGC
GATAAGTAATGTGAATTGCAGAATTCAGTGAATCATCGAATCTTTGAACGCACATTGCGCCCCTTGGTATTCCGGGGGGC
ATGCCTGTTCGAGCGTCATTA-CACCCCTCAAGCGT-AGCTTGGTATTGGACGTTCGCGGGCCCTCTTTA-------GGG
GGTCT---GCGTGTCCGAAAAGCAGTGGC-G-GTCCCCG-TGGAT-TTCG---CGCGTAG-TA--AA--TATTCTC-CCG
CGT--TGGAATGAACCGATGGGCC----TTGCCAAAACACC--ATAAATCTC--CATG-ATTGACCTCGGATCAGGTAGG
GATACCCGCTGAACTTAAGACC?????????
>CLX10.2_ITS_2_Alignment_of_2_sequences:_21A8SAA001_A04_premix.scf,_21A8SAA001_A10_premix.scf_(reversed)
--------------------------------------------------------------------------------
--------------------------------------------------------------------------------
--------------------------------------------------------------------------------
-----------------GTAAAAGTCGTAACAAGGTTTCCGTAGGTGAACCTGCGGAAGGATCATTAATGAGGTGAGGGA
GGCCCG-------------CCCCTCCGCGGCGAGCGTC--GGTCGAG-TCCCTCCGGGCTCG-GCCGGTGGTCGTCGTGC
TT----CTC-AACCCCATGTTTACCAT-ACCTTT-GTTGCTTTGGCGGGCCTTGAGTAGGCTATACGGCTCATGCCGGCC
CCGGA---CTTCAC-TGTCTGGGGGCGGATCGCGCCCGCCAGAGGCCTAAT--CAAATTCTGTTTATTAGT-GATGTCTG
AGT--AAATATTAAA-TAA-TCAAAACTTTCAACAACGGATCTCTTGGTTCTGGCATCGATGAAGAACGCAGCGAAATGC
GATAAGTAATGTGAATTGCAGAATTTAGTGAATCATCGAATCTTTGAACGCACATTGCGCCCCTCGGTATTCAGGGGGGC
ATGCCTGTTCGAGCGTCATTA-CACCCCTCAAGCGT-AGCTTGGTATTGGACTTTCGCGGGCCC-CCTTA---TAGGGAG
AGGCTT--GCGGGTCCTAAAAGCAGTGGC-G-GTCCCCG-AGGAC-TTCG---CGCGTAG-TA--AA--TATTCTC-CCG
CGT--TGGAAAGAATCGATGGGTC----TTGCCAAAACCCCCC-ATAATCTC--CATAAATTG-----------------
-------------------------------
>CLX4.2_ITS_2_Alignment_of_2_sequences:_21A8SAA001_D03_premix.scf,_21A8SAA001_E09_premix.scf_(reversed)
--------------------------------------------------------------------------------
--------------------------------------------------------------------------------
--------------------------------------------------------------------------------
-----------------------------------TTTCCGTAGGTGAACCTGCGGAAGGATCATTAATGAGGTCGGGGA
GGCC-AG-----------CCCCCGTGGCGGCGGGTGTCGT-TTCGAG-TCCGTTCGGGCTCGAGCCGGCATTCGTCCGTT
ATT---CTC-AACCCCATGTTTACTAT-ACCTTT-GTTGCTTTGGCGGGCCTCGAGTAGGCTATACGGCTCATGCCGGCC
CCAGG---CGTCAT-TGCCTGGGGGCGGCTCGCGCCCGCCAGAGGTTTTAT-TCAAATCCTAATTATCAGT-GATGTCTG
AGC--AAATATTAAA-TAA-TCAAAACTTTCAACAACGGATCTCTTGGTTCTGGCATCGATGAAGAACGCAGCGAAATGC
GATAAGTAATGTGAATTGCAGAATTTAGTGAATCATCGAATCTTTGAACGCACATTGCGCCCCTTGGTATTCCGGGGGGC
ATGCCTGTTCGAGCGTCATTA-CACCCCTCAAGCGT-AGCTTGGTATTGGACTTTCGCGGGC-CTTCTTACCAA------
-GGCTC--GTGGGTTCGAAAAGCAGTGGC-G-GTCCCCG-AGGAT-TTCG---CGCGTAG-TA--AA--TTTTATC-CCG
CGT--TGGAAAGAATCGATGGGTC----TTGCCAAAAACCCC--GTAATCTC--CATAAATTGACCTCG-----------
-------------------------------
>CLX19a_ITS_2_Alignment_of_2_sequences:_2294SAA004_A02_premix.scf,_2294SAA004_A08_premix.scf_(reversed)
--------------------------------------------------------------------------------
--------------------------------------------------------------------------------
--------------------------------------------------------------------------------
------------------------------------------------------------------------TTCGGGGA
GGCCCG------------CCCCCGTGGCGGCGGGTGTCGAAT-CGAG-TCCATTCGGGCTTGAGCCGGCNGTCGTCCGTT
ATT---CTC-AACCCCATGTTTACCAT-ACCTTT-GTTGCTTTGGCGGGCCTTGAGTAGGCTATACGGCTCATGCCGGCC
CCAGG---CTTCAT-TGCCTGGGGGCGGCTCGCGCCCGCCAGAGGTTTTAT-TCAAACCCTGATTATCAGT-GATGTCTG
AGC--AAATATTAAA-TAA-TCAAAACTTTCAACAACGGATCTCTTGGTTCTGGCATCGATGAAGAACGCAGCGAAATGC
GATAAGTAATGTGAATTGCAGAATTTAGTGAATCATCGAATCTTTGAACGCACATTGCGCCCCTCGGTATTCCGGGGGGC
ATGCCTGTTCGAGCGTCATTA-CACCCTTCAAGCGT-AGCTKGGTATTGAACTTCCGCGGGCCCTCTTTA--CAA-----
GGGCTC--GCGGGTTCGAAAAGCAGTGGC-G-GTCCCCG-AGGAT-TTCG---CGCGTAG-TA--AA--TTTTATC-CCG
CGT--TGGAAAGAATCGATGGGTC----TTGCCAAAACCCCC---TAATCTC--CATAAATT------------------
-------------------------------
>CLX19b_ITS_2_Alignment_of_2_sequences:_2294SAA004_B02_premix.scf,_2294SAA004_B08_premix.scf_(reversed)
--------------------------------------------------------------------------------
--------------------------------------------------------------------------------
--------------------------------------------------------------------------------
---------------------------------------------------------------------------GGG--
GGCCTAG-----------CTCCCA--GCGGTGGGTATCT-GTCCGAG-TCCGTCAGGGCTCG-GCCAGCGCTCGTCGTGT
AT----CTC-AACCCCATGTTTACCTT-ACCTTT-GTTGCTTTGGCGGGCCTTGAGTAGGCTATACGGCTCATGCCAGCC
CCCAG---CGTTTTCTGCTGGGGGGCGGCTCGCGCCCGCCGGAGGTTCAAT--CAAATTCTGTTTATTAGT-GAAGTCCG
AGT--AAAAATTGAA-TAA-TCAAAACTTTCAACAACGGATCTCTTGGTTCTGGCATCGATGAAGAACGCAGCGAAATGC
GATAAGTAATGTGAATTGCAGAATTCAGTGAATCATCGAATCTTTGAACGCACATTGCGCCCCTCGGTATTCCGGGGGGC
ATGCCTGTTCGAGCGTCATTG-CACCCCTCAAGCGT-AGCTTGGTATTGGACGTTCGCGGGCCC-TCTTT-------GGG
GGGC--CTGCGCGTCCGAAAAACAGTGGC-G-GTCCCCG-GGGAT-TTCG---CGCGTAG-TA--AA--TATTCTC-CCG
CGT--TGGAAAGAACCGATGGGCCCT----GCCAAAACCCCCCATAAATCTCC---------------------------
-------------------------------
>CLX15a_ITS_2_Alignment_of_2_sequences:_2294SAA004_B03_premix.scf,_2294SAA004_B09_premix.scf_(reversed)
--------------------------------------------------------------------------------
--------------------------------------------------------------------------------
--------------------------------------------------------------------------------
-------------------------------------------------------------------------TCGGG--
GGCCTAG-----------CCCCCA--GCGGCGAGTGTC--GTTCGAG-TCCCCCGGGACTCG-ACCGGCGGTCGTCGTGT
TT----CTC-AACCCCATGTTTACCAT-ACCTTT-GTTGCTTTGGCGGGCCTTGAGTAGGCTATACGGCTCATGCCGGCC
CCAAG---CTTTGT-TGCTTGGGGGCGGCTCGCGCCCGCCAGAGGTTTAAT-CCAAATCCTATTTATCAGT-GATGTCTG
AGC--AAATATTAAA-TAA-TCAAAACTTTCAACAACGGATCTCTTGGTTCTGGCATCGATGAAGAACGCAGCGAAATGC
GATAAGTAATGTGAATTGCAGAATTCAGTGAATCATCGAATCTTTGAACGCACATTGCGCCCCTCGGTATTCCGGGGGGC
ATGCCTGTTCGAGCGTCATTA-CACCCCTCAAGCGT-AGCTTGGTATTGGA-ATTCGCGGGCCCTT---G----------
GGGCTG--GCGGGTCCGAAAAGCAGTGGC-G-GTCCCCG-AGGAT-TTCG---CGCGTAG-TA--AA--TATTATC-CCG
CGT--TGGAAAGAATCGGTGGGC-----TTGCCAAAACCCCTC-ATAATCTCCA--------------------------
-------------------------------
>CLX17_ITS_2_Alignment_of_2_sequences:_2294SAA004_B04_premix.scf,_2294SAA004_B10_premix.scf_(reversed)
--------------------------------------------------------------------------------
--------------------------------------------------------------------------------
--------------------------------------------------------------------------------
------------------------------------------------------------------------TTCGGG--
GGCCTAAA----------CCCCCA--GCGGCGAGTGTC--GTTCGAG-TCCCCCGGGACTCG-ACCGGCGGTCGTCGTGT
TT----CTC-AACCCCATGTTTACCAT-ACCTTT-GTTGCTTTGGCGGGCCTTGAGTAGGCTATACGGCTCATGCCGGCC
CCAGG---CTTTGT-TGCCTGGGGGCGGCTCGCGCCCGCCAGAGGTTTAAA-CCAAATCCTATTTATCAGT-GATGTCTG
AGC--AAATATTAAA-TAA-TCAAAACTTTCAACAACGGATCTCTTGGTTCTGGCATCGATGAAGAACGCAGCGAAATGC
GATAAGTAATGTGAATTGCAGAATTCAGTGAATCATCGAATCTTTGAACGCACATTGCGCCCCTCGGTATTCCGGGGGGC
ATGCCTGTTCGAGCGTCATTA-CACCCCTCAAGCGT-AGCTTGGTATTGGACATTCGCGGGCCC-TTTTA-------TAG
GGGCTC--GCGGGTCCGAAAAGCAGTGGC-G-GTCCCCG-AGGAT-TTCG---CGCGTAG-TA--AA--TATTATC-CCG
CGT--TGGAAAGAATCGGTGGGC-----TTGCCAAAACCCCCC-ATAATCTC--CATGA---------------------
-------------------------------
>CLX15b_ITS_2_Alignment_of_2_sequences:_2294SAA004_C03_premix.scf,_2294SAA004_C09_premix.scf_(reversed)
--------------------------------------------------------------------------------
--------------------------------------------------------------------------------
--------------------------------------------------------------------------------
--------------------------------------------------------------------TGAGTTCGGG--
GGCCTAG-----------CCCCCA--GCGGTGGGTGTTT-GTTCGAG-TCCGTCTGGGCTCG-GCCAGCGCTCATCGTGT
AT----CTC-AACCCCATGTTTACCTT-ACCTTT-GTTGCTTTGGCGGGCCTTGAGTAGGCTATACGGCTCATGTCGGCC
CCCAG---CGTTTTCAGCTGGGGGGCGGATCGCGCCCGCGAGAGGTTTATT--CAAATCCTGTTTATTAGT-GAAGTCTG
AGTA-AAATATTAAA-TAA-TCAAAACTTTCAACAACGGATCTCTTGGTTCTGGCATCGATGAAGAACGCAGCGAAATGC
GATAAGTAATGTGAATTGCAGAATTCAGTGAATCATCGAATCTTTGAACGCACATTGCGCCCCTCGGTATTCCGGGGGGC
ATGCCTGTTCGAGCGTCATTA-CACCCCTCAAGCGT-AGCTTGGTATTGGACGTTCGCGGACCCCTCTTC---------G
GGGCTT--GCGTGTCCGAAAAGCAGTGGC-G-GTCCCCG-GGGAT-TTCG---CGCGTAG-TA--AA--TATTCTC-CCG
CGT--TGGAAAGAACCGGTGGGCC----TCGCCAAAACCCCCCATAAATCTC--CATG-ATTG-----------------
-------------------------------
>CLX13a_ITS_2_Alignment_of_2_sequences:_2294SAA004_C04_premix.scf,_2294SAA004_C10_premix.scf_(reversed)
--------------------------------------------------------------------------------
--------------------------------------------------------------------------------
--------------------------------------------------------------------------------
-------------------------------------------------------------------------TCGGG--
GGCCTAG-----------CCCCCA--GCGGTGGGTGTCT-GTCCGAG-TCCTCC-GGGCTCG-GCCAGCGCTCATCGTGC
AT----CTC-AACCCCATGTTTACCTT-ACCTTT-GTTGCTTTGGTGGGCCTTGAGCAGGCTATACGGCTCATGCCGGCC
CCCAG---CGTTTTCTGCTGGGGGGCGGCTCGCGCCCGCCAGAGGTTTAT--CCAAATCCTATTTATTAG---AAGTCCG
AGT--AAATATTAAA-TAA-TCAAAACTTTCAACAACGGATCTCTTGGTTCTGGCATCGATGAAGAACGCAGCGAAATGC
GATAAGTAATGTGAATTGCAGAATTCAGTGAATCATCGAATCTTTGAACGCACATTGCGCCCCTCGGTATTCCGGGGGGC
ATGCCTGTTCGAGCGTCATTA-CACCCCTCAAGCGT-AGCTTGGTATTGGACGTTCGCGGGCCC-TCTTT-------GGG
GGGC--CTGCGCGTCCGAAAAGCAGTGGC-G-GTCCCCG-GGGAT-TTCG---CGCGTAG-TA--AA--TATTATC-CCG
CGT--TGGAAAGAACCGATGGGCC----TTGCCAAAACACCA--TAAATCTC--CATG----------------------
-------------------------------
>CLX12a_ITS_2_Alignment_of_2_sequences:_2294SAA004_D03_premix.scf,_2294SAA004_D09_premix.scf_(reversed)
--------------------------------------------------------------------------------
--------------------------------------------------------------------------------
--------------------------------------------------------------------------------
---------------------------------------------------------------------------GG---
GGCCTAC-----------CCCCCA--GCGGTGGGTGTCT-GTCCGAG-TCCTCC-GGGCTCG-GCCAGCGCTCATCGTGC
AT----CTC-AACCCCATGTTTACCTT-ACCTTT-GTTGCTTTGGCGGGCCTTGAGTAGGCTATACGGCTCATGCCGGCC
CCCAG---CGTTTTCTGCTGGGGGGCGGCTCGCGCCCGCCAGAGGTTTAT--CCAAATTCTATTTATTAGT-GAAGTCTG
AGT--AAATATTAAA-TAA-TCAAAACTTTCAACAACGGATCTCTTGGTTCTGGCATCGATGAAGAACGCAGCGAAATGC
GATAAGTAATGTGAATTGCAGAATTCAGTGAATCATCGAATCTTTGAACGCACATTGCGCCCCTCGGTATTCCGGGGGGC
ATGCCTGTTCGAGCGTCATTA-CACCCCTCAAGCGT-AGCTTGGTATTGGACGTTCGCGGGCCC-TCTTT-------GGG
GGGC--CTGCGCGTCCGAAAAGCAGTGGC-G-GTCCCCG-GGGAT-TTCG---CGCGTAG-TA--AA--TATTATC-CCG
CGT--TGGAAAGAACCGATGGGCC----TTGCCAAAACACCA--TAAATCTCC---------------------------
-------------------------------
>CLX16_ITS_2_Alignment_of_2_sequences:_2294SAA004_F04_premix.scf,_2294SAA004_F10_premix.scf_(reversed)
--------------------------------------------------------------------------------
--------------------------------------------------------------------------------
--------------------------------------------------------------------------------
-----------------------------------------------------------------------GTTCGGG--
GGCCTAAA----------CCCCCA--GCGGCGAGTGTC--GTTCGAG-TCCCCCGGGACTCG-ACCGGCGGTCGTCGTGT
TT----CTC-AACCCCATGTTTACCAT-ACCTTT-GTTGCTTTGGCGGGCCTTGAGTAGGCTATACGGCTCATGCCGGCC
CCAGG---CTTTGT-TGCCTGGGGGCGGCTCGCGCCCGCCAGAGGTTTAAA-CCAAATCCTATTTATCAGT-GATGTCTG
AGC--AAATATTAAA-TAA-TCAAAACTTTCAACAACGGATCTCTTGGTTCTGGCATCGATGAAGAACGCAGCGAAATGC
GATAAGTAATGTGAATTGCAGAATTCAGTGAATCATCGAATCTTTGAACGCACATTGCGCCCCTCGGTATTCCGGGGGGC
ATGCCTGTTCGAGCGTCATTA-CACCCCTCAAGCGT-AGCTTGGTATTGGACATTCGCGGGCCC-TTTTA-------TAG
GGGCTC--GCGGGTCCGAAAAGCAGTGGC-G-GTCCCCG-AGGAT-TTCG---CGCGTAG-TA--AA--TATTATC-CCG
CGT--TGGAAAGAATCGGTGGGC-----TTGCCAAAACCCCCC-ATAATCTC--CATGA---------------------
-------------------------------
>CLX18_ITS_2_Alignment_of_2_sequences:_2294SAA004_G02_premix.scf,_2294SAA004_G08_premix.scf_(reversed)
--------------------------------------------------------------------------------
--------------------------------------------------------------------------------
--------------------------------------------------------------------------------
--------------------------------------------------------------------------CGGG--
GGCCTAG-----------CCCCCA--GCGGCGGGTGTC--GTTCAAG-TCCTTTGGGGCTCG-ACCGGCGGTCGTCGTGT
TT----CTC-AACCCCATGTTTACCAT-ACCTTT-GTTGCTTTGGCGGGCCTTGAGTAGGCTATACGGCTCATGCCGGCC
CCAGG---CTTTAT-TGCCTGGGGGCGGCTCGCGCCCGCCAGAGGTTTAA--CCAAATTCTA-TTATCAGT-GATGTCTG
AGC--AGATATTAAA-TAA-TCAAAACTTTCAACAACGGATCTCTTGGTTCTGGCATCGATGAAGAACGCAGCGAAATGC
GATAAGTAATGTGAATTGCAGAATTCAGTGAATCATCGAATCTTTGAACGCACATTGCGCCCCTCGGTATTCCGGGGGGC
ATGCCTGTTCGAGCGTCATTA-CACCCCTCAAGCAT-AGCTTGGTATTGGACTTTCGCGGGC-CTTCTTA---TAGGGTG
GAGCTC--GCGGGTCCGAAAAGCAGTGGC-G-GTCCCCG-AGGAT-TTCG---CGCGTAG-TA--AA--TATTATC-CCG
CGT--TGGAAAGAATCGGTGGGC-----TTGCCAAAACCCCCC-ATAATCTC--CACG-ATTGA----------------
-------------------------------
>CLX11_ITS_2_Alignment_of_2_sequences:_2294SAA004_H02_premix.scf,_2294SAA004_H08_premix.scf_(reversed)
--------------------------------------------------------------------------------
--------------------------------------------------------------------------------
--------------------------------------------------------------------------------
------------------------------------------------------------------------TTCGGGGA
GGCCCG------------CCCCCGTGGCGGCGGGTGTCGAAT-CGAG-TCCATTCGGGCTTGAGCCGGCAGTCGTCCGTT
ATT---CTC-AACCCCATGTTTACCAT-ACCTTT-GTTGCTTTGGCGGGCCTTGAGTAGGCTATACGGCTCATGCCGGCC
CCAGG---CTTCAT-TGCCTGGGGGCGGCTCGCGCCCGCCAGAGGTTTTAT-TCAAACCCTGATTATCAGT-GATGTCTG
AGC--AAATATTAAA-TAA-TCAAAACTTTCAACAACGGATCTCTTGGTTCTGGCATCGATGAAGAACGCAGCGAAATGC
GATAAGTAATGTGAATTGCAGAATTTAGTGAATCATCGAATCTTTGAACGCACATTGCGCCCCTCGGTATTCCGGGGGGC
ATGCCTGTTCGAGCGTCATTA-CACCCTTCAAGCGT-AGCTKGGTATTGAACTTCCGCGGGCCCTCTTTA--CAA-----
GGGCTC--GCGGGTTCGAAAAGCAGTGGC-G-GTCCCCG-AGGAT-TTCG---CGCGTAG-TA--AA--TTTTATC-CCG
CGT--TGGAAAGAATCGATGGGTC----TTGCCAAAACCCCC---TAATCTC--CATAAAT-------------------
-------------------------------
>CLX22_ITS_2_Alignment_of_2_sequences:_2294SAA004_H04_premix.scf,_2294SAA004_H10_premix.scf_(reversed)
--------------------------------------------------------------------------------
--------------------------------------------------------------------------------
--------------------------------------------------------------------------------
------------------------------------------------------------------------TGCGGG--
GGCCTAG-----------CCCCCA--GCGGCGGGTGTCT-GTCCGGG-TCCGTCCGGGCTCG-GCCAGCGCTCGTCGTGT
AC----CTC-AACCCCATGTTTACTTT-ACCTTT-GTTGCTTTGGCGGGCCTTGAGTAGGCTATACGGCTCATGCCGGCC
CCCAG---CGTTGCCTGCTGGGGGGCGGCTCGCGCCCGCCAGAGGTTTATT--CAAATCTTGTTTATCAGT-GAAGTCCG
AGT--AAATATCAAA-TAA-TCAAAACTTTCAACAACGGATCTCTTGGTTCTGGCATCGATGAAGAACGCAGCGAAATGC
GATAAGTAATGTGAATTGCAGAATTCAGTGAATCATCGAATCTTTGAACGCACATTGCGCCCCTTGGTATTCCGAGGGGC
ATGCCTGTTCGAGCGTCATTA-CACCCCTCAAGCGT-AGCTTGGTATTGGACGTTCGCGGGCCC-TCTTG---------G
GGGCTT--GCGTGTCCGAAAAGCAGTGGC-G-GTCCCTG-GGGAT-TTCG---CGCGTAG-TA--AA--TTTTATC-CCG
CGT--TGGAAAGAACCGGTGGGCC----TGACCAGAACCCCC-ATAAATCTCC---------------------------
-------------------------------
>CLF22_ITS_2_Alignment_of_2_sequences:_21A8SAA003_G05_premix.scf,_21A8SAA003_G11_premix.scf_(reversed)
---------------------------GTAACAAGGTTTCCGTAGGTGAAGGTTTGCCTACTGAAGCCCTTGGCCAGCGA
CTTTAAATAAATAAATTGCCTGTAGTCGCCCCTCCGGGGGTTGGCGACGCCATCAATCTGTGTCTGGCAGTGCCTCTTTC
GGGGGGTTATCACCAGCAGCTCGCTGCCCTGCGGCGTCCGAGTTCACAGATCAAACGATAGCGGCCACTGCCTGTGGTTG
AGATATGATCGGCCTCCAGCTTTCACCGAGCTGGCGAAAACTTGCGGAACCTGCGGAAGGATCATTAATGAGTTAGGA--
GGCCTAG-----------CCCCCA--GCGGCGAGTGGC--GGCCGAG-TCCCCCGGGGCTCG-GCCGGCGTTCGCCGTGT
TTT---CTC-AGCCCCATGTTTACCAT-ACCTTT-GTTGCTTTGGCGGGCCTTGAGTAGGCTATACGGCTCATGCCAGCC
CCAGG---CTTCAT-TGCCTGGGGGCGGCTCGCGCCCGCCAGAGGTATAA--CCAAATCCTATTTTTCAGT-GATGTCTG
AGC--AAATATTAAAATAA-TCAAAACTTTCAACAACGGATCTCTTGGTTCTGGCATCGATGAAGAACGCAGCGAAATGC
GATAAGTAATGTGAATTGCAGAATTCAGTGAATCATCGAATCTTTGAACGCACATTGCGCCCCTCGGTATTCCGGGGGGC
ATGCCTGTTCGAGCGTCATTA-CACCCCTCAAGCAT-AGCTTGGTATTGGATTTTCGCGGGCTC-TCTTA--TAA-GGAG
GTGCTC--GCGGGTCCGAAAAGCAGTGGC-G-GTCCCCG-AGGAT-TTCG---CGCGTAG-TA--AA--TATTATC-CCG
CGT--TGGAAA---------------------------------------------------------------------
-------------------------------
>CLF24_ITS_2_Alignment_of_2_sequences:_21A8SAA003_A05_premix.scf,_21A8SAA003_A11_premix.scf_(reversed)
--------------------------------------------------------------------------------
--------------------------------------------------------------------------------
--------------------------------------------------------------------------------
-------------------AAAAGTCGTAACAAGGTTTCCGTAGGTGAACCTGCGGAAGGATCATTAACGAGTTTGGG--
GGCCTAG-----------CCCCCA--GCGGCGAGTGGC--GGCCGAG-TCCCCCGGGGCTCG-GCCGGCGTTCGCCGTGT
TT----CTC-AGCCCCATGTTTACCGT-ACCTTT-GTTGCTTTGGCGGGCCTTGAGTAGGCTATACGGCTCATGCCGGCC
CCAAG---CTTCAT-TGCCTGGGGGCGGCTCGCGCCCGCCGGAGGTAAAA--CCAAATCCTATTTATCAGT-GATGTCTG
AGC--AAATATTAAAATAA-TCAAAACTTTCAACAACGGATCTCTTGGTTCTGGCATCGATGAAGAACGCAGCGAAATGC
GATAAGTAATGTGAATTGCAGAATTCAGTGAATCATCGAATCTTTGAACGCACATTGCGCCCCTCGGTATTCCGGGGGGC
ATGCCTGTTCGAGCGTCATTA-CACCCCTCAAGCAT-AGCTTGGTATTGGATTTTCGCGGGCTC-TCTTA--TAA-GGAG
GCGCTC--GCGGGTCCGAAAAGCAGTGGC-G-GTCCCCG-AGGAT-TTCG---CGCGTAG-TA--AA--TATTATC-CCG
CGT--TGGAAAGAATCGGTGGGC-----TTGCCA-AACCCCCCAATAATCTCCAAAATT---------------------
-------------------------------
>CLX4.1_ITS_2_Alignment_of_2_sequences:_2294SAA004_F02_premix.scf,_2294SAA004_F08_premix.scf_(reversed)
--------------------------------------------------------------------------------
--------------------------------------------------------------------------------
--------------------------------------------------------------------------------
----------------------------------------------------------------------AGTTTAGG--
AGCCTAG-----------CTCCTA--GCGGCGGGTGTCT-GTTCGAG-TCCGTCAGGGCTCG-GCCAGCGCTCGTCGTGT
AT----CTC-AACCCCATGTTTACCTT-ACCTTT-GTTGCTTTGGCGGGCCTTGAGTAGGCTATACGGCTCATGCCGGCC
CCCAG---CGTTTTCTGCTGGGGGGTGGCTCGCGCTCGCCGGAGGTTCAAT--CAAATTCTGTTTATTAGT-GAAGTCCG
AGT--AAAAATTAAA-TAA-TCAAAACTTTCAACAACGGATCTCTTGGTTCTGGCATCGATGAAGAACGCAGCGAAATGC
GATAAGTAATGTGAATTGCAGAATTCAGTGAATCATCGAATCTTTGAACGCACATTGCGCCCCTCGGTATTCCGGGGGGC
ATGCCTGTTCGAGCGTCATTA-CACCCCTCAAGCGT-AGCTTGGCATTGGACGTTCGCGGGCCC-TCTTG-------GGG
GGGC--CTGCGCGTCCGAAAAACAGTGGC-G-GTCCCCG-GGGAT-TTCG---CGCGTAG-TA--AA--TATTCTC-CCG
CGT--TGGAAGGAACCGATGGGCC----CTGCCAAAACCCCCCATAAATCTC--CATG-ATTGA----------------
-------------------------------
>CLX12b_ITS_x_2_Alignment_of_2_sequences:_2294SAA004_A04_premix.scf,_2294SAA004_A10_premix.scf_(reversed)
--------------------------------------------------------------------------------
--------------------------------------------------------------------------------
--------------------------------------------------------------------------------
------------------------------------------------------------------------TTCGGG--
GGCCTAG-----------CCCCCA--GCGGCGAGTGTC--GTTCAAG-TCCCCCGTGACTCG-GCCGGCGGTCGTCGTGT
TT----CTC-AACCCCATGTTTATCAT-ACCTTT-GTTGCTTTGGCGGGCCTTGAGTAGGCTATACGGCTCATGCCGGCC
CCAGG---CTTTGT-TGCCTGGGGGCGGCTCGCGCCCGCCAGAGGTTTAAT--CAAATCCTATTTATCAGT-GATGTCTG
AGC--AAATATTAAA-TAA-TCAAAACTTTCAACAACGGATCTCTTGGTTCTGGCATCGATGAAGAACGCAGCGAAATGC
GATAAGTAATGTGAATTGCAGAATTCAGTGAATCATCGAATCTTTGAACGCACATTGCGCCCCTCGGTATTCCGGGGGGC
ATGCCTGTTCGAGCGTCATTA-CACCCCTCAAGCGT-AGCTTGGTATTGGA-ATTCGCGGGCCCTT---G----------
GGGCTG--GCGGGTCCGAAAAGCAGTGGC-G-GTCCCCG-AGGAT-TTCG---CGCGTAG-TA--AATA-----------
--------------------------------------------------------------------------------
-------------------------------
>CLX6.2_ITS_2_Alignment_of_2_sequences:_21A8SAA001_C09_premix.scf_(reversed),_21A8SAA001_F03_premix.scf
--------------------------------------------------------------------------------
--------------------------------------------------------------------------------
--------------------------------------------------------------------------------
------------AGGAAGTAAAAGTCGTAACAAGGTTTCCGTAGGTGAACCTGCGGAAGGATCATTAATGAGGTCGGGGA
GGCC-AG-----------CCCCCGTGGCGGCGGGTGTCGT-TTCGAG-TCCATTCGGGCTCGAGCCGGCATTCGTCCGTT
ATT---CTC-AACCCCATGTTTACTAT-ACCTTT-GTTGCTTTGGCGGGCCTTGAGTAGGCTATACGGCTCATGCCGGCC
CCAGG---CGTCAT-TGCCTGGGGGCGGCTCGCGCCCGCCAGAGGTTTTAT-TCAAATCCTAATTATCAGT-GATGTCTG
AGC--AAATATTAAA-TAA-TCAAAACTTTCAACAACGGATCTCTTGGTTCTGGCATCGATGAAGAACGCAGCGAAATGC
GATAAGTAATGTGAATTGCAGAATTTAGTGAATCATCGAATCTTTGAACGCACATTGCGCCCCTTGGTATTCCGGGGGGC
ATGCCTGTTCGAGCGTCATTA-CACCCCTCAAGCGT-AGCTTGGTATTGGACTTTCGCGGGC-CTTCTTACCAA------
-GGCTC--GTGGGTTCGAAAAGCAGTGGC-G-GTCCCCG-AGGAT-TTCG---CGCGTAG-TA--AA--TTTTATC-CCG
CGT--TGGAAAGAATCGATGGGTC----TTGCCAAAACCCCG---TAATCTC--CATAAATTGAC---------------
-------------------------------
>CLX7.1_ITS_2_Alignment_of_2_sequences:_2294SAA004_G03_premix.scf,_2294SAA004_G09_premix.scf_(reversed)
--------------------------------------------------------------------------------
--------------------------------------------------------------------------------
--------------------------------------------------------------------------------
---------------------------------------------------------------------GAGT--GGG--
GGCCTCG-----------CTCCCA--GCGGTGACCGTC--GTTCGAG-TCCCT-GGGGCTCG-ACCCGCAGTCATCGTGC
TTC----TC-AATCCCATGTTTACCTT-ACCCAC-GTTGCTTTGGCGGGCCTTGAGTAGGCTATACGGCTCATGTCGGCC
CTAGG---CTTTGG-TGCCTGGGGGCGGCTCGCGCCCGCCAGAGGATCAT---CAAAT-CTTCATATTAGT-GATGTCTG
AGT--AATCATCAAA-TAA-TCAAAACTTTCAACAACGGATCTCTTGGTTCTGGCATCGATGAAGAACGCAGCGAAATGC
GATAAGTAATGTGAATTGCAGAATTCAGTGAATCATCGAATCTTTGAACGCACATTGCGCCCCTCGGTATTCCGGGGGGC
ATGCCTGTTCGAGCGTCATTA-CACCCCTCAAGCGT-AGCTTGGTATTGGACTTTCGCGGGCCTTTTTTC---AA-----
-GGCTC--GCGGGTTCGAAAAGCAGTGGC-G-GTCCCCG-GGGAT-TTTG---CGCGTAG-TA--AA--TATTATC-CCG
CGT--TGGAACGAACCGGTGGAC-----TTGCCAAAACCCCCC----ATCTT--CATG-ATTG-----------------
-------------------------------
>CLX8.2_ITS_2_Alignment_of_2_sequences:_21A8SAA001_A09_premix.scf_(reversed),_21A8SAA001_H03_premix.scf
--------------------------------------------------------------------------------
--------------------------------------------------------------------------------
--------------------------------------------------------------------------------
-----------------GTAAAAGTCGTAACAAGGTTTCCGTAGGTGAACCTGCGGAAGGATCATTAATGAGTTGGG---
GGCCTCG-----------CTCCCA--GCGGTGACCGTC--GTTCGAG-TCCCT-GGGGCTCG-ACCCGCAGTCATCGTGC
TTC----TC-AATCCCATGTTTACCTT-ACCCAC-GTTGCTTTGGCGGGCCTTGAGTAGGCTATACGGCTCATGTCGGCC
CTAGG---CTTTGG-TGCCTGGGGGCGGCTCGCGCCCGCCAGAGGATCAT---CAAAT-CTTCATATTAGT-GATGTCTG
AGT--AATCATCAAA-TAA-TCAAAACTTTCAACAACGGATCTCTTGGTTCTGGCATCGATGAAGAACGCAGCGAAATGC
GATAAGTAATGTGAATTGCAGAATTCAGTGAATCATCGAATCTTTGAACGCACATTGCGCCCCTCGGTATTCCGGGGGGC
ATGCCTGTTCGAGCGTTATTA-CACCCCTCAAGCGT-AGCTTGGTATTGGACTTTCGCGGAC-CTTTTTC--CAA-----
-GGCTC--GCGGGTTCGAAAAGCAGTGGC-G-GTCCCCG-GGGAT-TTTG---CGCGTAG-TA--AA--TATTATC-CCG
CGT--TGGAACGAACCGGTGGAC-----TTGCCAAAACCCCCC----ATCTT--CATG-ATTG-----------------
-------------------------------
>CLX9.1_its_2_Alignment_of_2_sequences:_2294SAA004_E03_premix.scf,_2294SAA004_E09_premix.scf_(reversed)
--------------------------------------------------------------------------------
--------------------------------------------------------------------------------
--------------------------------------------------------------------------------
---------------------------------------------------------------------GAGTTCGGG--
GGCCTAG-----------CCCCCA--GCGGCGAGTGTC--GTTCGAGC-CCCCCGGGACTCG-GCCGGCGGTCGTCGTGT
TTC----TC-AACCCCATGTTTACCAT-ACCTTT-GTTGCTTTGGCGGGCCTTGAGTAGGCTATACGGCTCATGCCGGCC
CCAGG---CTTTGT-TGCCTGGGGGCGGCTCGCGCCCGCCAGAGGTTTAAA-CCAAATCCTA-TTATCAGT-GATGTCTG
AGC--AAATATTAAA-TAA-TCAAAACTTTCAACAACGGATCTCTTGGTTCTGGCATCGATGAAGAACGCAGCGAAATGC
GATAAGTAATGTGAATTGCAGAATTCAGTGAATCATCGAATCTTTGAACGCACATTGCGCCCCTCGGCATTCCGGGGGGC
ATGCCTGTTCGAGCGTCATTA-CACCCCTCAAGCGT-AGCTTGGTATTGGATATTCGCGGGCCCTTCTAT--------AA
GGGCTC--GCGGGTCCGAAAAACAGTGGC-G-GTCCCCG-AGGAT-TTCG---CGCGTAG-TA--AA--TATTATC-CCG
CGT--TGGAAAGAATCGGTGGGC-----TTGCCAAAACCCCCC-ATAATCTC--CATG-ATTGACT--------------
-------------------------------
>CLX9.2_ITS_2_Alignment_of_2_sequences:_21A8SAA001_A04_premix.scf,_21A8SAA001_A10_premix.scf_(reversed)
--------------------------------------------------------------------------------
--------------------------------------------------------------------------------
--------------------------------------------------------------------------------
-----------------GTAAAAGTCGTAACAAGGTTTCCGTAGGTGAACCTGCGGAAGGATCATTAATGAGGTGAGGGA
GGCCCG-------------CCCCTCCGCGGCGAGCGTC--GGTCGAG-TCCCTCCGGGCTCG-GCCGGTGGTCGTCGTGC
TT----CTC-AACCCCATGTTTACCAT-ACCTTT-GTTGCTTTGGCGGGCCTTGAGTAGGCTATACGGCTCATGCCGGCC
CCGGA---CTTCAC-TGTCTGGGGGCGGATCGCGCCCGCCAGAGGCCTAAT--CAAATTCTGTTTATTAGT-GATGTCTG
AGT--AAATATTAAA-TAA-TCAAAACTTTCAACAACGGATCTCTTGGTTCTGGCATCGATGAAGAACGCAGCGAAATGC
GATAAGTAATGTGAATTGCAGAATTTAGTGAATCATCGAATCTTTGAACGCACATTGCGCCCCTCGGTATTCAGGGGGGC
ATGCCTGTTCGAGCGTCATTA-CACCCCTCAAGCGT-AGCTTGGTATTGGACTTTCGCGGGCCC-CCTTA---TAGGGAG
AGGCTT--GCGGGTCCTAAAAGCAGTGGC-G-GTCCCCG-AGGAC-TTCG---CGCGTAG-TA--AA--TATTCTC-CCG
CGT--TGGAAAGAATCGATGGGTC----TTGCCAAAACCCCCC-ATAATCTC--CATAAATTG-----------------
-------------------------------
>CLX10.1_ITS_2_Alignment_of_2_sequences:_2294SAA004_D02_premix.scf,_2294SAA004_D08_premix.scf_(reversed)
--------------------------------------------------------------------------------
--------------------------------------------------------------------------------
--------------------------------------------------------------------------------
------------------------------------------------------------------------TTAGGA--
-GCCTAG-----------CTCCTA--GCGGCGGGTGTCT-GTTCGAG-TCCGTCAGGGCTCG-GCCAGCGCTCGTCGTGT
ATC----TC-AACCCCATGTTTACCTT-ACCTTT-GTTGCTTTGGCGGGCCTTGAGTAGGCTATACGGCTCATGCCGGCC
CCCAG---CGTTTTCTGCTGGGGGGTGGCTCGCGCTCGCCGGAGGTTCAAT--CAAATTCTGTTTATTAGT-GAAGTCCG
AGT--AAAAATTAAA-TAA-TCAAAACTTTCAACAACGGATCTCTTGGTTCTGGCATCGATGAAGAACGCAGCGAAATGC
GATAAGTAATGTGAATTGCAGAATTCAGTGAATCATCGAATCTTTGAACGCACATTGCGCCCCTCGGTATTCCGGGGGGC
ATGCCTGTTCGAGCGTCATTA-CACCCCTCAAGCGT-AGCTTGGTATTGGACGTTCGCGGGCCC-TCTTG-------GGG
GGGC--CTGCGCGTCCGAAAAACAGTGGC-G-GTCCCCG-GGGAT-TTCG---CGCGTAG-TA--AA--TATTCTC-CCG
CGT--TGGAAGGAACCGATGGGCC----CTGCCAAAACCCCCCATAAATCT-----------------------------
-------------------------------
>CLX7.2_ITS_2_Alignment_of_2_sequences:_21A8SAA001_B09_premix.scf_(reversed),_21A8SAA001_G03_premix.scf
--------------------------------------------------------------------------------
--------------------------------------------------------------------------------
--------------------------------------------------------------------------------
--------------GAAGTAAAAGTCGTAACAAGGTTTCCGTAGGTGAACCTGCGGAAGGATCATTAATGAGTTGGG---
GGCCTCG-----------CTCCCA--GCGGTGACCGTC--GTTCGAG-TCCCT-GGGGCTCG-ACCCGCAGTCATCGTGC
TTC----TC-AATCCCATGTTTACCTT-ACCCAC-GTTGCTTTGGCGGGCCTTGAGTAGGCCATACGGCTCATGTCGGCC
CTAGG---CTTTGG-TGCCTGGGGGCGGCTCGCGCCCGCCAGAGGATCAT---CAAAT-CTTCATATTAGT-GATGTCTG
AGT--AATCATCAAA-TAA-TCAAAACTTTCAACAACGGATCTCTTGGTTCTGGCATCGATGAAGAACGCAGCGAAATGC
GATAAGTAATGTGAATTGCAGAATTCAGTGAATCATCGAATCTTTGAACGCACATTGCGCCCCTCGGTATTCCGGGGGGC
ATGCCTGTTCGAGCGTCATTA-CACCCCTCAAGCGT-AGCTTGGTATTGGACTTTCGCGGGC-CTTTTTC--CAA-----
-GGCTC--GTGGGTTCGAAAAGCAGTGGC-G-GTCCCCG-GGGAT-TTTG---CGCGTAG-TA--AA--TATTATC-CCG
CGT--TGGAACGAACCGGTGGAC-----TTGCCAAAACCCCCC----ATCTT--CATGATT-------------------
-------------------------------
>CLX14_ITS_2_Alignment_of_2_sequences:_2294SAA004_A03_premix.scf,_2294SAA004_A09_premix.scf_(reversed)
--------------------------------------------------------------------------------
--------------------------------------------------------------------------------
--------------------------------------------------------------------------------
------------------------------------------------------------------------TTCGGG--
GGCCTAG-----------CCCCCA--GCGGTGGGTGTCT-GTCCGAG-TCCTCCCGGGCTCG-GCCAGTGCTCATCGTGC
ATC----TC-AACCCCATGTTTACCTT-ACCTTT-GTTGCTTTGGCGGGCCTTGAGTAGGCTATACGGCTCATGCCGGCC
CCCAG---CGTTTTCTGCTGGGGGGCGGCTCGCGCCCGCCAGAGGTTTAT--CCAAATTCTATTTATTAGT-GAAGTCTG
AGT--AAATATTAAA-TAA-TCAAAACTTTCAACAACGGATCTCTTGGTTCTGGCATCGATGAAGAACGCAGCGAAATGC
GATAAGTAATGTGAATTGCAGAATTCAGTGAATCATCGAATCTTTGAACGCACATTGCGCCCCTCGGTATTCCGGGGGGC
ATGCCTGTTCGAGCGTCATTA-CACCCCTCAAGCGT-AGCTTGGTATTGGACGTTCGCGGGCCCTCTTTA--------GG
GGGC--CTGCGCGTCCGAAAAGCAGTGGC-G-GTCCCCG-GGGAT-TTCG---CGCGTAG-TA--AA--TATTATC-CCG
CGT--TGGAAAGAACCGATGGGCC----TTGCCAAAACACCA--TAAATCTCC---------------------------
-------------------------------
>CLX48_ITS_Alignment_of_2_sequences:_2474SAA009_C02_premix.ab1,_2474SAA009_C08_premix.ab1_(reversed)
--------------------------------------------------------------------------------
--------------------------------------------------------------------------------
--------------------------------------------------------------------------------
---------------------------------------------------------------------GAGTTTGGG--
GGCCTAG-----------CTCCCA--GCGGTGGGTGTCT-GTCCGAG-TCCCT-AGGGCTCG-GCCAGCGCTCGTCGTGT
ATC----TCAAACCCCATGTTTACCAT-ACCTTA-GTTGCTTTGGCGGGCCTTGAGTAGGCTACACGGCTCATGCCGGCC
CCCAG---CAGAAAATGCTGGGGGGCGGCTCGCGCCCGCCAGAGGTTCAAT---CAATTCTA-TTATTAGT-GAAGTCTG
AGT--AAATATCAAA-TAA-TCAAAACTTTCAACAACGGATCTCTTGGTTCTGGCATCGATGAAGAACGCAGCGAAATGC
GATAAGTAATGTGAATTGCAGAATTCCGTGAATCATCGAATCTTTGAACGCACATTGCGCCCCTCGGCATTCCGGGGGGC
ATGCCTGTTCGAGCGTCATTA-CACCCCTCAAGCGT-AGCTTGGTATTGGTCGTTCGCGGGCCC-TCTTC-------GGG
GGGC--CTGCGCGTCCGAAAAGCAGTGGC-G-GTCCCCG-GGGAT-TTCG---CGCGTAG-TA--AA--TATTATC-CCG
CGT--TGGAAAGAACCGATGGGTC----CTGCCAAAACCCCTTATAAATCTC--CATG-ATTGACC--------------
-------------------------------
>CLX13b_ITS_2_Alignment_of_2_sequences:_2294SAA004_D04_premix.scf,_2294SAA004_D10_premix.scf_(reversed)
--------------------------------------------------------------------------------
--------------------------------------------------------------------------------
--------------------------------------------------------------------------------
--------------------------------------------------------------------------------
--CCTAG-----------CTCCCA--GCGGTGGGTATCT-GTCCGAG-TCCGTCAGGGCTCG-GCCAGCGCTCGTCGTGT
ATC----TC-AACCCCATGTTTACCTT-ACCTTT-GTTGCTTTGGCGGGCCTTGAGTAGGCTATACGGCTCATGCCAGCC
CCCAG---CGTTTTCTGCTGGGGGGCGGCTCGCGCCCGCCGGAGGTTCAAT--CAAATTCTGTTTATTAGT-GAAGTCCG
AGT--AAAAATTGAA-TAA-TCAAAACTTTCAACAACGGATCTCTTGGTTCTGGCATCGATGAAGAACGCAGCGAAATGC
GATAAGTAATGTGAATTGCAGAATTCAGTGAATCATCGAATCTTTGAACGCACATTGCGCCCCTCGGTATTCCGGGGGGC
ATGCCTGTTCGAGCGTCATTG-CACCCCTCAAGCGT-AGCTTGGTATTGGACGTTCGCGGGCCC-TCTTT-------GGG
GGGC--CTGCGCGTCCGAAAAACAGTGGC-G-GTCCCCG-GGGAT-TTCG---CGCGTAG-TA--AA--TATTCTC-CCG
CGT--TGGAAAGAACCGATGGGCC----CTGCCAAAACCCCCCATAAATCTCC---------------------------
-------------------------------
>CLX21_ITS_2_Alignment_of_2_sequences:_2294SAA004_G04_premix.scf,_2294SAA004_G10_premix.scf_(reversed)
--------------------------------------------------------------------------------
--------------------------------------------------------------------------------
--------------------------------------------------------------------------------
------------------------------------------------------------------------TTCGGGGA
GGCCCG------------CCCCCGTGGCGGCGGGTGTCGAAT-CGAG-TCCATTCGGGCTTGAGCCGGCAGTCGTCCGTT
ATT---CTC-AACCCCATGTTTACTAT-ACCTTT-GTTGCTTTGGCGGGCCTTGAGTAGGCTATACGGCTCATGCCGGCC
CCAGG---CTTTAT-TGCCTGGGGGCGGCTCGCGCCCGCCAGAGGTTTATT--CAAATCCTAATTATCAGT-GATGTCTG
AGC--AAATATTAAA-TAA-TCAAAACTTTCAACAACGGATCTCTTGGTTCTGGCATCGATGAAGAACGCAGCGAAATGC
GATAAGTAATGTGAATTGCAGAATTTAGTGAATCATCGAATCTTTGAACGCACATTGCGCCCCTCGGTATTCCGGGGGGC
ATGCCTGTTCGAGCGTCATTA-CACCCCTCAAGCGT-AGCTKGGTATTGGACTTTCGCGGGC-CTTCTTA--CAA-----
GGGCTT--GCGGGTTCGAAAAGCAGTGGC-G-GTCCCCG-AGGAT-TTCG---CGCGTAG-TA--AA--TTTTATC-CCG
CGT--TGGAAAGAATCGATGGGTC----CTGCCAAAACCCCC---TAATCTC--CATAAATT------------------
-------------------------------
>CP1_ITS_Consensus_Alignment_of_2_sequences:_2474SAA004_G05_premix.ab1,_2474SAA004_G06_premix.ab1_(reversed)
--------------------------------------------------------------------------------
--------------------------------------------------------------------------------
--------------------------------------------------------------------------------
---------------------------------------------------------------------GAGTTCGGG--
GGCCTAG-----------CCCCCA--GCGGCGAGTGTC---GTTGAG-TCCCCCGGGACTC--AACGGCGGTCGTCGTGT
TTC----TC-AACCCCATGTTTACCAT-ATCTTT-GTTGCTTTGGCGGGCCTTGAGCAGGCTATACGGCTCATGCCGGCC
CCAGG---CTTTAT-TGCTTGGGGGCGGCTCGCGCCCGCCAGAGGTTTAAT--CAAATCCTATTTATAAGT-GATGTCTG
AGT--AATTATTAAA-TAA-TCAAAACTTTCAACAACGGATCTCTTGGTTCTGGCATCGATGAAGAACGCAGCGAAATGC
GATAAGTAATGTGAATTGCAGAATTCAGTGAATCATCGAATCTTTGAACGCACATTGCGCCCCTCGGTATTCCGGGGGGC
ATGCCTGTTCGAGCGTCATTA-CACCCCTCAAGCGT-AGCTTGGTATTGGACAACCGCGGGCCC-TTTTA--CAA-----
GGGCTT--GCAGGTCCGAAAAACAGTGGC-G-GTCCCCG-AGGAT-TTCG---CGCGTAG-TA--AA--TATTATC-CCG
CGT--TGGAAAGAATCGGTGGGC-----TTGCCAAAACCCCCC-ATAATCTC--CATG-ATTGA----------------
-------------------------------
>Cladonia_foliacea_CLF28
--------------------------------------------------------------------------------
--------------------------------------------------------------------------------
--------------------------------------------------------------------------------
------------------------------------------------------------------AATGAGTTAGGA--
GGCCTAG-----------CCCCCA--GCGGCGAGTGGC--GGCCGAG-TCCCCCGGGGCTCG-GCCGGCGTTCGCCGTGT
TTT---CTC-AGCCCCATGTTTACCAT-ACCTTT-GTTGCTTTGGCGGGCCTTGAGTAGGCTATACGGCTCATGCCAGCC
CCAGG---CTTCAT-TGCCTGGGGGCGGCTCGCGCCCGCCAGAGGTATAA--CCAAATCCTATTTATCAGT-GATGTCTG
AGC--AAATATTAAAATAA-TCAAAACTTTCAACAACGGATCTCTTGGTTCTGGCATCGATGAAGAACGCAGCGAAATGC
GATAAGTAATGTGAATTGCAGAATTCAGTGAATCATCGAATCTTTGAACGCACATTGCGCCCCTCGGTATTCCGGGGGGC
ATGCCTGTTCGAGCGTCATTA-CACCCCTCAAGCAT-AGCTTGGTATTGGATTTTCGCGGGCTC-TCTTG--TAA-GGAG
GTGCTC--GCGGGTCCGAAAAGCAGTGGC-G-GTCCCCG-AGGAT-TTCG---CGCGTAG-TA--AA--TATTATC-CCG
CGT--TGGAAAGAATCGGTGGGC-----TTGCCAAAACCCCCC-ATAATCTCCAAAA---TTGAC---------------
-------------------------------
>Cladonia_foliacea_CLF27
----------------------AAGTCGTAACAAGGTTTCCGTAGGTGAAGGTTTGCCTACTGAAGCCCTTGGCCAGCGA
CTTTA----AATAAATTGCCTGTAGTCGCCCCTCCGGGGGTTGGCGACGCCATCAATCTGTGTCTGGCAGTGCCTCTTTC
GGGGGGTTATCACCAGCAGCTCGCTGCCCTGCGGCGTCCGAGTTCACAGATCAAACGATAGCGGCCACTGCCTGTGGTTG
AGATATGATCGGCCTCCAGCTTTCACCGAGCTGGCGAAAACTTGCGGAACCTGCGGAAGGATCATTAATGAGTTAGGA--
GGCCTAG-----------CCCCCA--GCGGCGAGTGGC--GGCCGAG-TCCCCCGGGGCTCG-GCCGGCGTTCGCCGTGT
TTT---CTC-AGCCCCATGTTTACCAT-ACCTTT-GTTGCTTTGGCGGGCCTTGAGTAGGCTATACGGCTCATGCCAGCC
CCAGG---CTTCAT-TGCCTGGGGGCGGCTCGCGCCCGCCAGAGGTATAA--CCAAATCCTATTTATCAGT-GATGTCTG
AGC--AAATATTAAAATCA-TCAAAACTTTCAACAACGGATCTCTTGGTTCTGGCATCGATGAAGAACGCAGCGAAATGC
GATAAGTAATGTGAATTGCAGAATTCAGTGAATCATCGAATCTTTGAACGCACATTGCGCCCCTCGGTATTCCGGGGGGC
ATGCCTGTTCGAGCGTCATTA-CACCCCTCAAGCAT-AGCTTGGTATTGGATTTTCGCGGGCTC-TCTTA--TAA-GGAG
GTGCTC--GCGGGTCCGAAAAGCAGTGGC-G-GTCCCCG-AGGAT-TTCG---CGCGTAG-TA--AA--TATTATC-CCG
CGT--TGGAAAGAATCGGTGGGC-----TTGCCAAAACCCCCC-ATAATCTCCAAAT-----------------------
-------------------------------
>Cladonia_foliacea_CLF26
-----------------AGTAAAAGTCGTAACAAGGTTTCCGTAGGTGAAGGTTTGCCTACTGAAGCCCTTGGCCAGCGA
CTTTA----AATAAATTGCCTGTAGTCGCCCCTCCGGGGGTTGGCGACGCCATCAATCTGTGTCTGGCAGTGCCTCTTTC
GGGGGGTTATCACCAGCAGCTCGCTGCCCTGCGGCGTCCGAGTTCACAGATCAAACGATAGCGGCCACTGCCTGTGGTTG
AGATATGATCGGCCTCCAGCTTTCACCGAGCTGGCGAAAACTTGCGGAACCTGCGGAAGGATCATTAATGAGTTAGGA--
GGCCTAG-----------CCCCCA--GCGGCGAGTGGC--GGCCGAG-TCCCCCGGGGCTCG-GCCGGCGTTCGCCGTGT
TTT---CTC-AGCCCCATGTTTACCAT-ACCTTT-GTTGCTTTGGCGGGCCTTGAGTAGGCTATACGGCTCATGCCAGCC
CCAGG---CTTCAT-TGCCTGGGGGCGGCTCGCGCCCGCCAGAGGTATAA--CCAAATCCTATTTATCAGT-GATGTCTG
AGC--AAATATTAAAATCA-TCAAAACTTTCAACAACGGATCTCTTGGTTCTGGCATCGATGAAGAACGCAGCGAAATGC
GATAAGTAATGTGAATTGCAGAATTCAGTGAATCATCGAATCTTTGAACGCACATTGCGCCCCTCGGTATTCCGGGGGGC
ATGCCTGTTCGAGCGTCATTA-CACCCCTCAAGCAT-AGCTTGGTATTGGATTTTCGCGGGCTC-TCTTA--TAA-GGAG
GTGCTC--GCGGGTCCGAAAAGCAGTGGC-G-GTCCCCG-AGGAT-TTCG---CGCGTAG-TA--AA--TATTATC-CCG
CGT--TGGAAAGAATCGGTGGGC-----TTGCCAAAACCCCC---ATATCTGCC--------------------------
-------------------------------
>Cladonia_foliacea_CLF25_2
--------------------------------------------------------------------------------
--------------------------------------------------------------------------------
--------------------------------------------------------------------------------
-------------------------------------------------------------------ATGAGTTAGGA--
GGCCTAG-----------CCCCCA--GCGGCGAGTGGC--GGCCGAGTTCCCCCGGGGCTCG-GCCGGCGTTCGCCGTGT
TTT---CTC-AGCCCCATGTTTACCAT-ACCTTT-GTTGCTTTGGCGGGCCTTGAGTAGGCTATACGACTCATGCCAGCC
CCAGG---CTTCAT-TGCCTGGGGGCGGCTCGCGCCCGCCAGAGGTATAA--CCAAATCCTATTTATCAGT-GATGTCTG
AGC--AAATATTAAAATAA-TCAAAACTTTCAACAACGGATCTCTTGGTTCTGGCATCGATGAAGAACGCAGCGAAATGC
GATAAGGAATGTGAATTGCAGAATTCAGTGAATCATCGAATCTTTGAACGCACATTGCGCCCCTCGGTATTCCGGGGGGC
ATGCCTGTTCGAGCGTCATTA-CACCCCTCAAGCAT-AGCTTGGTATTGGATTTTCGCGGGCTC-TCTTG--TAA-GGAG
GTGCTC--GCGGGTCCGAAAAGCAGTGGC-G-GTCCCCG-AGGAT-TTCG---CGCGTAG-TA--AA--TATTATC-CCG
CGT--TGGAAAGAATCGGTGGGC-----TTGCCAAAACCCCCC-ATAATCTCTAAAA---TTGACT--------------
-------------------------------
>Cladonia_foliacea_CLF25
----------------------------GTACAAGGTTTCCGTAGGTGAAGGTTTGCCTACTGAAGCCCTTGGCCAGCGA
CTTTA----AATAAATTGCCTGTAGTCGCCCCTCCGGGGGTTGGCGACGCCATCAATCTGTGTCTGGCAGTGCCTCTTTC
GGGGGGTTATCACCAGCAGCTCGCTGCCCTGCGGCGTCCGAGTTCACAGATCAAACGATAGCGGCCACTGCCTGTGGTTG
AGATATGATCGGCCTCCAGCTTTCACCGAGCTGGCGAAAACTTGCGGAACCTGCGGAAGGATCATTAATGAGTTAGGA--
GGCCTAG-----------CCCCCA--GCGGCGAGTGGC--GGCCGAG-TCCCCCGGGGCTCG-GCCGGCGTTCGCCGTGT
TTT---CTC-AGCCCCATGTTTACCAT-ACCTTT-GTTGCTTTGGCGGGCCTTGAGTAGGCTATACGACTCATGCCAGCC
CCAGG---CTTCAT-TGCCTGGGGGCGGCTCGCGCCCGCCAGAGGTATAA--CCAAATCCTATTTATCAGT-GATGTCTG
AGC--AAATATTAAAATAA-TCAAAACTTTCAACAACGGATCTCTTGGTTCTGGCATCGATGAAGAACGCAGCGAAATGC
GATAAGGAATGTGAATTGCAGAATTCAGTGAATCATCGAATCTTTGAACGCACATTGCGCCCCTCGGTATTCCGGGGGGC
ATGCCTGTTCGAGCGTCATTA-CACCCCTCAAGCAT-AGCTTGGTATTGGATTTTCGCGGGCTC-TCTTG--TAA-GGAG
GTGCTC--GCGGGTCCGAAAAGCAGTGGC-G-GTCCCCG-AGGAT-TTCG---CGCGTAG-TA--AA--TATTATC-CCG
CGT--TGGAAAGAATCGGTGGGC-----TTGCCAAAACCCCC---ATATCTTAA--------------------------
-------------------------------
>Cladonia_foliacea_CLF23
--------------------------------------------------------------------------------
--------------------------------------------------------------------------------
--------------------------------------------------------------------------------
-----------------GTAAAAGTCGTAACAAGGTTTCCGTAGGTGAACCTGCGGAAGGATCATTAATGAGTTAGGA--
GGCCTAG-----------CCCCCA--GCGGCGAGTGGC--GGCCGAG-TCCCCCGGGGCTCG-GCCGGCGTTCGCCGTGT
TTT---CTC-AGCCCCATGTTTACCAT-ACCTTT-GTTGCTTTGGCGGGCCTTGAGTAGGCTATACGGCTCATGCCAGCC
CCAGG---CTTCAT-CGCCTGGGGGCGGCTCGCGCCCGCCAGAGGTATAA--CCAAATCCTATTTATCAGT-GATGTCTG
AGC--AAATATTAAAATAA-TCAAAACTTTCAACAACGGATCTCTTGGTTCTGGCATCGATGAAGAACGCAGCGAAATGC
GATAAGTAATGTGAATTGCAGAATTCAGTGAATCATCGAATCTTTGAACGCACATTGCGCCCCTCGGTATTCCGGGGGGC
ATGCCTGTTCGAGCGTCATTA-CACCCCTCAAGCAT-AGCTTGGTATTGGATTTTCGCGGGCTC-TCTTA--TAA-GGAG
GTGCTC--GCGGGTCCGAAAAGCAGTGGC-G-GTCCCCG-AGGAT-TTCG---CGCGTAG-TA--AA--TATTATC-CCG
CGT--TGGAAAGAATCGGTGGGC-----TTGCCAAAACCCCCC-ATAATCTCCAAAA---TTGAC---------------
-------------------------------
>Cladonia_convoluta_CLF22
---------------------AAAGTCGTAACAAGGTTTCCGTAGGTGAAGGTTTGCCTACTGAAGCCCTTGGCCAGCGA
CTTTAAATAAATAAATTGCCTGTAGTCGCCCCTCCGGGGGTTGGCGACGCCATCAATCTGTGTCTGGCAGTGCCTCTTTC
GGGGGGTTATCACCAGCAGCTCGCTGCCCTGCGGCGTCCGAGTTCACAGATCAAACGATAGCGGCCACTGCCTGTGGTTG
AGATATGATCGGCCTCCAGCTTTCACCGAGCTGGCGAAAACTTGCGGAACCTGCGGAAGGATCATTAATGAGTTAGGA--
GGCCTAG-----------CCCCCA--GCGGCGAGTGGC--GGCCGAG-TCCCCCGGGGCTCG-GCCGGCGTTCGCCGTGT
TTT---CTC-AGCCCCATGTTTACCAT-ACCTTT-GTTGCTTTGGCGGGCCTTGAGTAGGCTATACGGCTCATGCCAGCC
CCAGG---CTTCAT-TGCCTGGGGGCGGCTCGCGCCCGCCAGAGGTATAA--CCAAATCCTATTTTTCAGT-GATGTCTG
AGC--AAATATTAAAATAA-TCAAAACTTTCAACAACGGATCTCTTGGTTCTGGCATCGATGAAGAACGCAGCGAAATGC
GATAAGTAATGTGAATTGCAGAATTCAGTGAATCATCGAATCTTTGAACGCACATTGCGCCCCTCGGTATTCCGGGGGGC
ATGCCTGTTCGAGCGTCATTA-CACCCCTCAAGCAT-AGCTTGGTATTGGATTTTCGCGGGCTC-TCTTA--TAA-GGAG
GTGCTC--GCGGGTCCGAAAAGCAGTGGC-G-GTCCCCG-AGGAT-TTCG---CGCGTAG-TA--AA--TATTATC-CCG
CGT--TGGAAAGAATCGGTGGGC-----TTGCCAAAACCCCC---ATATCTCA---------------------------
-------------------------------
>Cladonia_foliacea_CLF21
------------------AGTAAAGTCGTAACAAGGTTTCCGTAGGTGAAGGTTTGCCTACTGAAGCCCTTGGCCAGCGA
CTTTA----AATAAATTGCCTGTAGTCGCCCCTCCGGGGGTTGGCGACGCCATCAATCTGTGTCTGGCAGTGCCTCTTTC
GGGGGGTTATCACCAGCAGCTCGCTGCCCTGCGGCGTCCGAGTTCACAGATCAAACGATAGCGGCCACTGCCTGTGGTTG
AGATATGATCGGCCTCCAGCTTTCACCGAGCTGGCGAAAACTTGCGGAACCTGCGGAAGGATCATTAATGAGTTAGGA--
GGCCTAG-----------CCCCCA--GCGGCGAGTGGC--GGCCGAG-TCCCCCGGGGCTCG-GCCGGCGTTCGCCGTGT
TTT---CTC-AGCCCCATGTTTACCAT-ACCTTT-GTTGCTTTGGCGGGCCTTGAGTAGGCTATACGGCTCATGCCAGCC
CCAGG---CTTCAT-TGCCTGGGGGCGGCTCGCGCCCGCCAGAGGTATAA--CCAAATCCTATTTATCAGT-GATGTCTG
AGC--AAATATTAAAATAA-TCAAAACTTTCAACAACGGATCTCTTGGTTCTGGCATCGATGAAGAACGCAGCGAAATGC
GATAAGTAATGTGAATTGCAGAATTCAGTGAATCATCGAATCTTTGAACGCACATTGCGCCCCTCGGTATTCCGGGGGGC
ATGCCTGTTCGAGCGTCATTA-CACCCCTCAAGCAT-AGCTTGGTATTGGATTTTCGCGGGCTC-TCTTG--TAA-GGAG
GTGCTC--GCGGGTCCGAAAAGCAGTGGC-G-GTCCCCG-AGGAT-TTCG---CGCGTAG-TA--AA--TATTATC-CCG
CGT--TGGAAAGAATCGGTGGGC-----TTGCCAAAACCCCCC-ATAATCTCCAAAT-----------------------
-------------------------------
>Cladonia_foliacea_CLF19b
-------------------------GTGTAACAAGGTTTCCGTAGGTGAAGGTTTGCCTACTGAAGCCCTTGGCCAGCGA
CTTTA----AATAAATTGCCTGTAGTCGCCCCTCCGGGGGTTGGCGACGCCATCAATCTGTGTCTGGCAGTGCCTCTTTC
GGGGGGTTATCACCAGCAGCTCGCTGCCCTGCGGCGTCCGAGTTCACAGATCAAACGATAGCGGCCACTGCCTGTGGTTG
AGATATGATCGGCCTCCAGCTTTCACCGAGCTGGCGAAAACTTGCGGAACCTGCGGAAGGATCATTAATGAGCTAGGA--
GGCCTAG-----------CCCCCA--GCGGCGAGTGGC--GGCCGAG-TCCCCCGGGGCTCG-GCCGGCGTTCGCCGTGT
TTT---CTC-AGCCCCATGTTTACCAT-ACCTTT-GTTGCTTTGGCGGGCCTTGAGTAGGCTATACGGCTCATGCCAGCC
CCAGG---CTTCAT-TGCCTGGGGGCGGCTCGCGCCCGCCAGAGGTATAA--CCAAATCCTATTTATCAGT-GATGTCTG
AGC--AAATATTAAAATCA-TCAAAACTTTCAACAACGGATCTCTTGGTTCTGGCATCGATGAAGAACGCAGCGAAATGC
GATAAGTAATGTGAATTGCAAAATTCAGTGAATCATCGAATCTTTGAACGCACATTGCGCCCCTCGGTATTCCGGGGGGC
ATGCCTGTTCGAGCGTCATTA-CACCCCTCAAGCAT-AGCTTGGTATTGGATTTTCGCGGGCTC-TCTTA--TAA-GGAG
GTGCTC--GCGGGTCCGAAAAGCAGTGGC-G-GTCCCCG-AGGAT-TTCG---CGCGTAGTTA--AA-------------
--------------------------------------------------------------------------------
-------------------------------
>Cladonia_foliacea_CLF19a
--------------------TAAAGTCGTAACAAGGTTTCCGTAGGTGAAGGTTTGCCTACTGAAGCCCTTGGCCAGCGA
CTTTA----AATAAATTGCCTGTAGTCGCCCCTCCGGGGGTTGGCGACGCCATCAATCTGTGTCTGGCAGTGCCTCTTTC
GGGGGGTTATCACCAGCAGCTCGCTGCCCTGCGGCGTCCGAGTTCACAGATCAAACGATAGCGGCCACTGCCTGTGGTTG
AGATATGATCGGCCTCCAGCTTTCACCGAGCTGGCGAAAACTTGCGGAACCTGCGGAAGGATCATTAATGAGCTAGGA--
GGCCTAG-----------CCCCCA--GCGGCGAGTGGC--GGCCGAG-TCCCCCGGGGCTCG-GCCGGCGTTCGCCGTGT
TTT---CTC-AGCCCCATGTTTACCAT-ACCTTT-GTTGCTTTGGCGGGCCTTGAGTAGGCTATACGGCTCATGCCAGCC
CCAGG---CTTCAT-TGCCTGGGGGCGGCTCGCGCCCGCCAGAGGTATAA--CCAAATCCTATTTATCAGT-GATGTCTG
AGC--AAATATTAAAATCA-TCAAAACTTTCAACAACGGATCTCTTGGTTCTGGCATCGATGAAGAACGCAGCGAAATGC
GATAAGTAATGTGAATTGCAAAATTCAGTGAATCATCGAATCTTTGAACGCACATTGCGCCCCTCGGTATTCCGGGGGGC
ATGCCTGTTCGAGCGTCATTA-CACCCCTCAAGCAT-AGCTTGGTATTGGATTTTCGCGGGCTC-TCTTA--TAA-GGAG
GTGCTC--GCGGGTCCGAAAAGCAGTGGC-G-GTCCCCG-AGGAT-TTCG---CGCGTAG-TA--AA--TATTATC-CCG
CGT--TGGAAAGAATCGGTGGGC-----TTGCCAAAACCCCCC-ATAATCTCCAAAA---TTGA----------------
-------------------------------
>Cladonia_foliacea_CLF18
-------------------ATAAAGTCGTAACAAGGTTTCCGTAGGTGAAGGTTTGCCTACTGAAGCCCTTGGCCAGCGA
CTTTA----AATAAATTGCCTGTAGTCGCCCCTCCGGGGGTTGGCGACGCCATCAATCTGTGTCTGGCAGTGCCTCTTTC
GGGGGGTTATCACCAGCAGCTCGCTGCCCTGCGGCGTCCGAGTTCACAGATCAAACGATAGCGGCCACTGCCTGTGGTTG
AGATATGATCGGCCTCCAGCTTTCACCGAGCTGGCGAAAACTTGCGGAACCTGCGGAAGGATCATTAATGAGTTAGGA--
GGCCTAG-----------CCCCCA--GCGGCGAGTGGC--GGCCGAG-TCCCCCGGGGCTCG-GCCGGCGTTCGCCGTGT
TTT---CTC-AGCCCCATGTTTACCAT-ACCTTT-GTTGCTTTGGCGGGCCTTGAGTAGGCTATACGGCTCATGCCAGCC
CCAGG---CTTCAT-TGCCTGGGGGCGGCTCGCGCCCGCCAGAGGTATAA--CCAAATCCTATTTTTCAGT-GATGTCTG
AGC--AAATATTAAAATAA-TCAAAACTTTCAACAACGGATCTCTTGGTTCTGGCATCGATGAAGAACGCAGCGAAATGC
GATAAGTAATGTGAATTGCAGAATTCAGTGAATCATCGAATCTTTGAACGCACATTGCGCCCCTCGGTATTCCGGGGGGC
ATGCCTGTTCGAGCGTCATTA-CACCCCTCAAGCAT-AGCTTGGTATTGGATTTTCGCGGGCTC-TCTTA--TAA-GGAG
GTGCTC--GCGGGTCCGAAAAGCAGTGGC-G-GTCCTCG-AGGAT-TTCG---CGCGTAG-TA--AA--TATTATC-CCG
CGT--TGGAAAGAATCGGTGGGC-----TTGCCAAAACCCCC---ATATCTCAAT-------------------------
-------------------------------
>Cladonia_foliacea_CLF17
------------------AGTAAAGTCGTAACAAGGTTTCCGTAGGTGAAGGTTTGCCTACTGAAGCCCTTGGCCAGCGA
CTTTA----AATAAATTGCCTGTAGTCGCCCCTCCGGGGGTTGGCGACGCCATCAATCTGTGTCTGGCAGTGCCTCTTTC
GGGGGGTTATCACCAGCAGCTCGCTGCCCTGCGGCGTCCGAGTTCACAGATCAAACGATAGCGGCCACTGCCTGTGGTTG
AGATATGATCGGCCTCCAGCTTTCACCGAGCTGGCGAAAACTTGCGGAACCTGCGGAAGGATCATTAATGAGCTAGGA--
GGCCTAG-----------CCCCCA--GCGGCGAGTGGC--GGCCGAG-TCCCCCGGGGCTCG-GCCGGCGTTCGCCGTGT
TTT---CTC-AGCCCCATGTTTACCAT-ACCTTT-GTTGCTTTGGCGGGCCTTGAGTAGGCTATACGGCTCATGCCAGCC
CCAGG---CTTCAT-TGCCTGGGGGCGGCTCGCGCCCGCCAGAGGTATAA--CCAAATCCTATTTATCAGT-GATGTCTG
AGC--AAATATTAAAATCA-TCAAAACTTTCAACAACGGATCTCTTGGTTCTGGCATCGATGAAGAACGCAGCGAAATGC
GATAAGTAATGTGAATTGCAAAATTCAGTGAATCATCGAATCTTTGAACGCACATTGCGCCCCTCGGTATTCCGGGGGGC
ATGCCTGTTCGAGCGTCATTA-CACCCCTCAAGCAT-AGCTTGGTATTGGATTTTCGCGGGCTC-TCTTA--TAA-GGAG
GTGCTC--GCGGGTCCGAAAAGCAGTGGC-G-GTCCCCG-AGGAT-TTCG---CGCGTAG-TA--AA--TATTATC-CCG
CGT--TGGAAAGAATCGGTGGGC-----TTGCCAAAACCCCCC-ATAATCTCCAAAATGA--------------------
-------------------------------
>Cladonia_foliacea_CLF16
-------------------ATAAAGTCGTAACAAGGTTTCCGTAGGTGAAGGTTTGCCTACTGAAGCCCTTGGCCAGCGA
CTTTA----AATAAATTGCCTGTAGTCGCCCCTCCGGGGGTTGGCGACGCCATCAATCTGTGTCTGGCAGTGCCTCTTTC
GGGGGGTTATCACCAGCAGCTCGCTGCCCTGCGGCGTCCGAGTTCACAGATCAAACGATAGCGGCCACTGCCTGTGGTTG
AGATATGATCGGCCTCCAGCTTTCACCGAGCTGGCGAAAACTTGCGGAACCTGCGGAAGGATCATTAATGAGCTAGGA--
GGCCTAG-----------CCCCCA--GCGGCGAGTGGC--GGCCGAG-TCCCCCGGGGCTCG-GCCGGCGTTCGCCGTGT
TTT---CTC-AGCCCCATGTTTACCAT-ACCTTT-GTTGCTTTGGCGGGCCTTGAGTAGGCTATACGGCTCATGCCAGCC
CCAGG---CTTCAT-TGCCTGGGGGCGGCTCGCGCCCGCCAGAGGTATAA--CCAAATCCTATTTATCAGT-GATGTCTG
AGC--AAATATTAAAATCA-TCAAAACTTTCAACAACGGATCTCTTGGTTCTGGCATCGATGAAGAACGCAGCGAAATGC
GATAAGTAATGTGAATTGCAAAATTCAGTGAATCATCGAATCTTTGAACGCACATTGCGCCCCTCGGTATTCCGGGGGGC
ATGCCTGTTCGAGCGTCATTA-CACCCCTCAAGCAT-AGCTTGGTATTGGATTTTCGCGGGCTC-TCTTA--TAA-GGAG
GTGCTC--GCGGGTCCGAAAAGCAGTGGC-G-GTCCCCG-AGGAT-TTCG---CGCGTAG-TA--AA--TATTATC-CCG
CGT--TGGAAAGAATCGGTGGGC-----TTGCCAAAACCCCCC--ATATCTCA-AAT-----------------------
-------------------------------
>Cladonia_foliacea_CLF15
---------------------AAAGTCGTAACAAGGTTTCCGTAGGTGAAGGTTTGCCTACTGAAGCCCTTGGCCAGCGA
CTTTA----AATAAATTGCCTGTAGTCGCCCCTCCGGGGGTTGGCGACGCCATCAATCTGTGTCTGGCAGTGCCTCTTTC
GGGGGGTTATCACCAGCAGCTCGCTGCCCTGCGGCGTCCGAGTTCACAGATCAAACGATAGCGGCCACTGCCTGTGGTTG
AGATATGATCGGCCTCCAGCTTTCACCGAGCTGGCGAAAACTTGCGGAACCTGCGGAAGGATCATTAATGAGTTAGGA--
GGCCTAG-----------CCCCCA--GCGGCGAGTGGC--GGCCGAG-TCCCCCGGGGCTCG-GCCGGCGTTCGCCGTGT
TTT---CTC-AGCCCCATGTTTACCAT-ACCTTT-GTTGCTTTGGCGGGCCTTGAGTAGGCTATACGGCTCATGCCAGCC
CCAGG---CTTCAT-TGCCTGGGGGCGGCTCGCGCCCGCCAGAGGTATAA--CCAAATCCTATTTATCAGT-GATGTCTG
AGC--AAATATTAAAATCA-TCAAAACTTTCAACAACGGATCTCTTGGTTCTGGCATCGATGAAGAACGCAGCGAAATGC
GATAAGTAATGTGAATTGCAGAATTCAGTGAATCATCGAATCTTTGAACGCACATTGCGCCCCTCGGTATTCCGGGGGGC
ATGCCTGTTCGAGCGTCATTA-CACCCCTCAAGCAT-AGCTTGGTATTGGATTTTCGCGGGCTC-TCTTA--TAA-GGAG
GTGCTC--GCGGGTCCGAAAAGCAGTGGC-G-GTCCCCG-AGGAT-TTCG---CGCGTAG-TA--AA--TATTATC-CCG
CGT--TGGAAAGAATCGGTGGGC-----TTGCCAAAACCCCCC-ATAATCTCA-AATGCC--------------------
-------------------------------
>Cladonia_foliacea_CLF14
--------------------------------------------------------------------------------
--------------------------------------------------------------------------------
--------------------------------------------------------------------------------
--------------GAAGTAAAAGTCGTAACAAGGTTTCCGTAGGTGAACCTGCGGAAGGATCATTAACGAGTTTGGG--
GGCCTAG-----------CCCCCA--GCGGCGAGTGGC--GGCCGAG-TCCCCCGGGGCTCG-GCCGGCGTTCGCCGTGT
TTC----TC-AGCCCCATGTTTACCGT-ACCTTT-GTTGCTTTGGCGGGCCTTGAGTAGGCTATACGGCTCATGCCGGCC
CCAAG---CTTCAT-TGCCTGGGGGCGGCTCGCGCCCGCCGGAGGTAAAA--CCAAATCCTATTTATCAGT-GATGTCTG
AGC--AAATATTGAAATAA-TCAAAACTTTCAACAACGGATCTCTTGGTTCTGGCATCGATGAAGAACGCAGCGAAATGC
GATAAGTAATGTGAATTGCAGAATTCAGTGAATCATCGAATCTTTGAACGCACATTGCGCCCCTCGGTATTCCGGGGGGC
ATGCCTGTTCGAGCGTCATTA-CACCCCTCAAGCAT-AGCTTGGTATTGGATTTTCGCGGGCTC-TCTTA--TAA-GGAG
GCGCTC--GCGGGTCCGAAAAGCAGTGGC-G-GTCCCCG-AGGAT-TTCG---CGCGTAG-TA--AA--TATTATC-CCG
CGT--TGGAAAGAATCGGTGGGC-----TTGCCA-AACCCCCCAATAATCTCCAAAA---TTGAC---------------
-------------------------------
>Cladonia_foliacea_CLF13
-------------------GTAAAGTCGTAACAAGGTTTCCGTAGGTGAAGGTTTGCCTACTGAAGCCCTTGGCCAGCGA
CTTTA----AATAAATTGCCTGTAGTCGCCCCTCCGGGGGTTGGCGACGCCATCAATCTGTGTCTGGCAGTGCCTCTTTC
GGGGGGTTATCACCAGCAGCTCGCTGCCCTGCGGCGTCCGAGTTCACAGATCAAACGATAGCGGCCACTGCCTGTGGTTG
AGATATGATCGGCCTCCAGCTTTCACCGAGCTGGCGAAAACTTGCGGAACCTGCGGAAGGATCATTAATGAGTTAGGA--
GGCCTAG-----------CCCCCA--GCGGCGAGTGGC--GGCCGAG-TCCCCCGGGGCTCG-GCCGGCGTTCGCCGTGT
TTT---CTC-AGCCCCATGTTTACCAT-ACCTTT-GTTGCTTTGGCGGGCCTTGAGTAGGCTATACGGCTCATGCCAGCC
CCAGG---CTTCAT-TGCCTGGGGGCGGCTCGCGCCCGCCAGAGGTATAA--CCAAATCCTATTTATCAGT-GATGTCTG
AGC--AAATATTAAAATCA-TCAAAACTTTCAACAACGGATCTCTTGGTTCTGGCATCGATGAAGAACGCAGCGAAATGC
GATAAGTAATGTGAATTGCAGAATTCAGTGAATCATCGAATCTTTGAACGCACATTGCGCCCCTCGGTATTCCGGGGGGC
ATGCCTGTTCGAGCGTCATTA-CACCCCTCAAGCAT-AGCTTGGTATTGGATTTTCGCGGGCTC-TCTTA--TAA-GGAG
GTGCTC--GCGGGTCCGAAAAGCAGTGGC-G-GTCCCCG-AGGAT-TTCG---CGCGTAG-TA--AA--TATTATC-CCG
CGT--TGGAAAGAATCGGTGGGC-----TTGCCAAAACCCCC---ATATCTC--AATGCCA-------------------
-------------------------------
>Cladonia_foliacea_CLF12
--------------------------------------------------------------------------------
--------------------------------------------------------------------------------
--------------------------------------------------------------------------------
--------------------------------------------------------------------TGAGTTAGGA--
GGCCTAG-----------CCCCCA--GCGGCGAGTGGC--GGCCGAGTTCCCCCGGGGCTCG-GCCGGCGTTCGCCGTGT
TTT---CTC-AGCCCCATGTTTACCAT-ACCTTT-GTTGCTTTGGCGGGCCTTGAGTAGGCTATACGGCTCATGCCAGCC
CCAGG---CTTCAT-TGCCTGGGGGCGGCTCGCGCCCGCCAGAGGTATAA--CCAAATCCTATTTATCAGT-GATGTCTG
AGC--AAATATTAAAATCA-TCAAAACTTTCAACAACGGATCTCTTGGTTCTGGCATCGATGAAGAACGCAGCGAAATGC
GATAAGTAATGTGAATTGCAGAATTCAGTGAATCATCGAATCTTTGAACGCACATTGCGCCCCTCGGTATTCCGGGGGGC
ATGCCTGTTCGAGCGTCATTA-CACCCCTCAAGCAT-AGCTTGGTATTGGATTTTCGCGGGCTC-TCTTA--TAA-GGAG
GTGCTC--GCGGGTCCGAAAAGCAGTGGC-G-GTCCCCG-AGGAT-TTCG---CGCGTAG-TA--AA--TATTATC-CCG
CGT--TGGAAAGAATCGGTGGGC-----TTGCCAAAACCCCCC-ATAATCTCCAAAA---TTGA----------------
-------------------------------
>Cladonia_foliacea_CLF11
-------------------ATAAAGTCGTAACAAGGTTTCCGTAGGTGAAGGTTTGCCTACTGAAGCCCTTGGCCAGCGA
CTTTA----AATAAATTGCCTGTAGTCGCCCCTCCGGGGGTTGGCGACGCCATCAATCTGTGTCTGGCAGTGCCTCTTTC
GGGGGGTTATCACCAGCAGCTCGCTGCCCTGCGGCGTCCGAGTTCACAGATCAAACGATAGCGGCCACTGCCTGTGGTTG
AGATATGATCGGCCTCCAGCTTTCACCGAGCTGGCGAAAACTTGCGGAACCTGCGGAAGGATCATTAATGAGTTAGGA--
GGCCTAG-----------CCCCCA--GCGGCGAGTGGC--GGCCGAG-TCCCCCGGGGCTCG-GCCGGCGTTCGCCGTGT
TTT---CTC-AGCCCCATGTTTACCAT-ACCTTT-GTTGCTTTGGCGGGCCTTGAGTAGGCTATACGGCTCATGCCAGCC
CCAGG---CTTCAT-TGCCTGGGGGCGGCTCGCGCCCGCCAGAGGTATAA--CCAAATCCTATTTATCAGT-GATGTCTG
AGC--AAATATTAAAA----TCAAAACTTTCAACAACGGATCTCTTGGTTCTGGCATCGATGAAGAACGCAGCGAAATGC
GATAAGTAATGTGAATTGCAGAATTCAGTGAATCATCGAATCTTTGAACGCACATTGCGCCCCTCGGTATTCCGGGGGGC
ATGCCTGTTCGAGCGTCATTA-CACCCCTCAAGCAT-AGCTTGGTATTGGATTTTCGCGGGCTC-TCTTA--TAA-GGAG
GTGCTC--GCGGGTCCGAAAAGCAGTGGC-G-GTCCCCG-AGGAT-TTCG---CGCGTAG-TA--AA--TATTATC-CCG
CGT--TGGAAAGAATCGGTGGGC-----TTGCCAAAACCCCCC-ATAATCTCCAAAT-----------------------
-------------------------------
>Cladonia_foliacea_CLF10
---------------------AAAGTCGTAACAAGGTTTCCGTAGGTGAAGGTTTGCCTACTGAAGCCCTTGGCCAGCGA
CTTTA----AATAAATTGCCTGTAGTCGCCCCTCCGGGGGTTGGCGACGCCATCAATCTGTGTCTGGCAGTGCCTCTTTC
GGGGGGTTATCACCAGCAGCTCGCTGCCCTGCGGCGTCCGAGTTCACAGATCAAACGATAGCGGCCACTGCCTGTGGTTG
AGATATGATCGGCCTCCAGCTTTCACCGAGCTGGCGAAAACTTGCGGAACCTGCGGAAGGATCATTAATGAGTTAGGA--
GGCCTAG-----------CCCCCA--GCGGCGAGTGGC--GGCCGAG-TCCCCCGGGGCTCG-GCCGGCGTTCGCCGTGT
TTT---CTC-AGCCCCATGTTTACCAT-ACCTTT-GTTGCTTTGGCGGGCCTTGAGTAGGCTATACGGCTCATGCCAGCC
CCAGG---CTTCAT-TGCCTGGGGGCGGCTCGCGCCCGCCAGAGGTATAA--CCAAATCCTATTTATCAGT-GATGTCTG
AGC--AAATATTAAAA----TCAAAACTTTCAACAACGGATCTCTTGGTTCTGGCATCGATGAAGAACGCAGCGAAATGC
GATAAGTAATGTGAATTGCAGAATTCAGTGAATCATCGAATCTTTGAACGCACATTGCGCCCCTCGGTATTCCGGGGGGC
ATGCCTGTTCGAGCGTCATTA-CACCCCTCAAGCAT-AGCTTGGTATTGGATTTTCGCGGGCTC-TCTTA--TAA-GGAG
GTGCTC--GCGGGTCCGAAAAGCAGTGGC-G-GTCCCCG-AGGAT-TTCG---CGCGTAG-TA--AA--TATTATC-CCG
CGT--TGGAAAGAATCGGTGGGC-----TTGCCAAAACCCCC---ATATCTCAAT-------------------------
-------------------------------
>Cladonia_foliacea_CLF9
-------------------GTAAAGTCGTAACAAGGTTTCCGTAGGTGAAGGTTTGCCTACTGAAGCCCTTGGCCAGCGA
CTTTA----AATAAATTGCCTGTAGTCGCCCCTCCGGGGGTTGGCGACGCCATCAATCTGTGTCTGGCAGTGCCTCTTTC
GGGGGGTTATCACCAGCAGCTCGCTGCCCTGCGGCGTCCGAGTTCACAGATCAAACGATAGCGGCCACTGCCTGTGGTTG
AGATATGATCGGCCTCCAGCTTTCACCGAGCTGGCGAAAACTTGCGGAACCTGCGGAAGGATCATTAATGAGTTAGGA--
GGCCTAG-----------CCCCCA--GCGGCGAGTGGC--GGCCGAG-TCCCCCGGGGCTCG-GCCGGCGTTCGCCGTGT
TTT---CTC-AGCCCCATGTTTACCAT-ACCTTT-GTTGCTTTGGCGGGCCTTGAGTAGGCTATACGGCTCATGCCAGCC
CCAGG---CTTCAT-TGCCTGGGGGCGGCTCGCGCCCGCCAGAGGTATAA--CCAAATCCTATTTATCAGT-GATGTCTG
AGC--AAATATTAAAATCA-TCAAAACTTTCAACAACGGATCTCTTGGTTCTGGCATCGATGAAGAACGCAGCGAAATGC
GATAAGTAATGTGAATTGCAGAATTCAGTGAATCATCGAATCTTTGAACGCACATTGCGCCCCTCGGTATTCCGGGGGGC
ATGCCTGTTCGAGCGTCATTA-CACCCCTCAAGCAT-AGCTTGGTATTGGATTTTCGCGGGCTC-TCTTA--TAA-GGAG
GTGCTC--GCGGGTCCGAAAAGCAGTGGC-G-GTCCCCG-AGGAT-TTCG---CGCGTAG-TA--AA--TATTATC-CCG
CGT--TGGAAAGAATCGGTGGGC-----TTGCCAAAACCCCC--ATAATCTCCAAT------------------------
-------------------------------
>Cladonia_foliacea_CLF8_2
--------------------------------------------------------------------------------
--------------------------------------------------------------------------------
--------------------------------------------------------------------------------
-------------------------------------------------------------------ATGAGTTAGGA--
GGCCTAG-----------CCCCCA--GCGGCGAGTGGC--GGCCGAGTTCCCCCGGGGCTCG-GCCGGCGTTCGCCGTGT
TTT---CTC-AGCCCCATGTTTACCAT-ACCTTT-GTTGCTTTGGCGGGCCTTGAGTAGGCTATACGGCTCATGCCAGCC
CCAGG---CTTCAT-TGCCTGGGGGCGGCTCGCGCCCGCCAGAGGTATAA--CCAAATCCTATTTATCAGT-GATGTCTG
AGC--AAATATTAAAA----TCAAAACTTTCAACAACGGATCTCTTGGTTCTGGCATCGATGAAGAACGCAGCGAAATGC
GATAAGTAATGTGAATTGCAGAATTCAGTGAATCATCGAATCTTTGAACGCACATTGCGCCCCTCGGTATTCCGGGGGGC
ATGCCTGTTCGAGCGTCATTA-CACCCCTCAAGCAT-AGCTTGGTATTGGATTTTCGCGGGCTC-TCTTA--TAA-GGAG
GTGCTC--GCGGGTCCGAAAAGCAGTGGC-G-GTCCCCG-AGGAT-TTCG---CGCGTAG-TA--AA--TATTATC-CCG
CGT--TGGAAAGAATCGGTGGGC-----TTGCCAAAACCCCCC-ATAATCTCCAAAA---TTGA----------------
-------------------------------
>Cladonia_foliacea_CLF8
-----------------------TAAGTGTACAAGGTTTCCGTAGGTGAAGGTTTGCCTACTGAAGCCCTTGGCCAGCGA
CTTTA----AATAAATTGCCTGTAGTCGCCCCTCCGGGGGTTGGCGACGCCATCAATCTGTGTCTGGCAGTGCCTCTTTC
GGGGGGTTATCACCAGCAGCTCGCTGCCCTGCGGCGTCCGAGTTCACAGATCAAACGATAGCGGCCACTGCCTGTGGTTG
AGATATGATCGGCCTCCAGCTTTCACCGAGCTGGCGAAAACTTGCGGAACCTGCGGAAGGATCATTAATGAGTTAGGA--
GGCCTAG-----------CCCCCA--GCGGCGAGTGGC--GGCCGAG-TCCCCCGGGGCTCG-GCCGGCGTTCGCCGTGT
TTT---CTC-AGCCCCATGTTTACCAT-ACCTTT-GTTGCTTTGGCGGGCCTTGAGTAGGCTATACGGCTCATGCCAGCC
CCAGG---CTTCAT-TGCCTGGGGGCGGCTCGCGCCCGCCAGAGGTATAA--CCAAATCCTATTTATCAGT-GATGTCTG
AGC--AAATATTAAAA----TCAAAACTTTCAACAACGGATCTCTTGGTTCTGGCATCGATGAAGAACGCAGCGAAATGC
GATAAGTAATGTGAATTGCAGAATTCAGTGAATCATCGAATCTTTGAACGCACATTGCGCCCCTCGGTATTCCGGGGGGC
ATGCCTGTTCGAGCGTCATTA-CACCCCTCAAGCAT-AGCTTGGTATTGGATTTTCGCGGGCTC-TCTTA--TAA-GGAG
GTGCTC--GCGGGTCCGAAAAGCAGTGGC-G-GTCCCCG-AGGAT-TTCG---CGCGTAG-TA--AA--TATTATC-CCG
CGT--TGGA-----------------------------------------------------------------------
-------------------------------
>Cladonia_convoluta_CLF7
--------------------TAAAGTCGTAACAAGGTTTCCGTAGGTGAAGGTTTGCCTACTGAAGCCCTTGGCCAGCGA
CTTTA----AATAAATTGCCTGTAGTCGCCCCTCCGGGGGTTGGCGACGCCATCAATCTGTGTCTGGCAGTGCCTCTTTC
GGGGGGTTATCACCAGCAGCTCGCTGCCCTGCGGCGTCCGAGTTCACAGATCAAACGATAGCGGCCACTGCCTGTGGTTG
AGATATGATCGGCCTCCAGCTTTCACCGAGCTGGCGAAAACTTGCGGAACCTGCGGAAGGATCATTAATGAGTTAGGA--
GGCCTAG-----------CCCCCA--GCGGCGAGTGGC--GGCCGAG-TCCCCCGGGGCTCG-GCCGGCGTTCGCCGTGT
TTT---CTC-AGCCCCATGTTTACCAT-ACCTTT-GTTGCTTTGGCGGGCCTTGAGTAGGCTATACGACTCATGCCAGCC
CCAGG---CTTCAT-TGCCTGGGGGCGGCTCGCGCCCGCCAGAGGTATAA--CCAAATCCTATTTATCAGT-GATGTCTG
AGC--AAATATTAAAATAA-TCAAAACTTTCAACAACGGATCTCTTGGTTCTGGCATCGATGAAGAACGCAGCGAAATGC
GATAAGGAATGTGAATTGCAGAATTCAGTGAATCATCGAATCTTTGAACGCACATTGCGCCCCTCGGTATTCCGGGGGGC
ATGCCTGTTCGAGCGTCATTA-CACCCCTCAAGCAT-AGCTTGGTATTGGATTTTCGCGGGCTC-TCTTG--TAA-GGAG
GTGCTC--GCGGGTCCGAAAAGCAGTGGC-G-GTCCCCG-AGGAT-TTCG---CGCGTAG-TA--AA--TATTATC-CCG
CGT--TGGAAAGAATCGGTGGGC-----TTGCCAAAACCCCCC-ATAATCTCTAAAT-----------------------
-------------------------------
>Cladonia_foliacea_CLF6
--------------------------------------------------------------------------------
--------------------------------------------------------------------------------
--------------------------------------------------------------------------------
------------------------------------------------------------------AATGAGTTAGGA--
GGCCTAG-----------CCCCCA--GCGGCGAGTGGC--GGCCGAG-TCCCCCGGGGCTCG-GCCGGCGTTCGCCGTGT
TTT---CTC-AGCCCCATGTTTACCAT-ACCTTT-GTTGCTTTGGCGGGCCTTGAGTAGGCTATACGGCTCATGCCAGCC
CCAGG---CTTCAT-TGCCTGGGGGCGGCTCGCGCCCGCCAGAGGTATAA--CCAAATCCTATTTATCAGT-GATGTCTG
AGC--AAATATTAAAA----TCAAAACTTTCAACAACGGATCTCTTGGTTCTGGCATCGATGAAGAACGCAGCGAAATGC
GATAAGTAATGTGAATTGCAGAATTCAGTGAATCATCGAATCTTTGAACGCACATTGCGCCCCTCGGTATTCCGGGGGGC
ATGCCTGTTCGAGCGTCATTA-CACCCCTCAAGCAT-AGCTTGGTATTGGATTTTCGCGGGCTC-TCTTA--TAA-GGAG
GTGCTC--GCGGGTCCGAAAAGCAGTGGC-G-GTCCCCG-AGGAT-TTCG---CGCGTAG-TA--AA--TATTATC-CCG
CGT--TGGAAAGAATCGGTGGGC-----TTGCCAAAACCCCCC-ATAATCTCCAAAA---TTGACCTC------------
-------------------------------
>Cladonia_convoluta_CLF5
------------------GATAAAGTCGTAACAAGGTTTCCGTAGGTGAAGGTTTGCCTACTGAAGCCCTTGGCCAGCGA
CTTTA----AATAAATTGCCTGTAGTCGCCCCTCCGGGGGTTGGCGACGCCATCAATCTGTGTCTGGCAGTGCCTCTT-C
GGGGGGTTATCACCAGCAGCTCGCTGCCCTGCGGCGTCCGAGTTCACAGATCAAACGATAGCGGCCACTGCCTGTGGTTG
AGATATGATCGGCCTCCAGCTTTCACCGAGCTGGCGAAAACTTGCGGAACCTGCGGAAGGATCATTAATGAGTTAGGA--
GGCCTAG-----------CCCCCA--GCGGCGAGTGGC--GGCCGAG-TCCCCCGGGGCTCG-GCCGGCGTTCGCCGTGT
TTT---CTC-AGCCCCATGTTTACCAT-ACCTTT-GTTGCTTTGGCGGGCCTTGAGTAGGCTATACGGCTCATGCCAGCC
CCAGG---CTTCAT-TGCCTGGGGGCGGCTCGCGCCCGCCGGAGGTATAA--CCAAATCCTATTTATCAGT-GATGTCTG
AGC--AAATATTAAAATAA-TCAAAACTTTCAACAACGGATCTCTTGGTTCTGGCATCGATGAAGAACGCAGCGAAATGC
GATAAGTAATGTGAATTGCAGAATTCAGTGAATCATCGAATCTTTGAACGCACATTGCGCCCCTCGGTATTCCGGGGGGC
ATGCCTGTTCGAGCGTCATTA-CATCCCTCAAGCAT-AGCTTGGTATTGGATTTTCGCGGGCTC-TCTTA--TAA-GGAG
GTGCTC--GCGGGTCCGAAAAGCAGTGGC-G-GTCCCCG-AGGAT-TTCG---CGCGTAG-TA--AA--TATTATC-CCG
CGT--TGGAAAGAATCGGTGAGC-----TTGCCAAAACCCCC---ATATCTCA-AATG----------------------
-------------------------------
>Cladonia_foliacea_CLF4
-------------------GTAAAGTCGTAACAAGGTTTCCGTAGGTGAAGGTTTGCCTACTGAAGCCCTTGGCCAGCGA
CTTTA----AATAAATTGCCTGTAGTCGCCCCTCCGGGGGTTGGCGACGCCATCAATCTGTGTCTGGCAGTGCCTCTTTC
GGGGGGTTATCACCAGCAGCTCGCTGCCCTGCGGCGTCCGAGTTCACAGATCAAACGATAGCGGCCACTGCCTGTGGTTG
AGATATGATCGGCCTCCAGCTTTCACCGAGCTGGCGAAAACTTGCGGAACCTGCGGAAGGATCATTAATGAGTTAGGA--
GGCCTAG-----------CCCCCA--GCGGCGAGTGGC--GGCCGAG-TCCCCCGGGGCTCG-GCCGGCGTTCGCCGTGT
TTT---CTC-AGCCCCATGTTTACCAT-ACCTTT-GTTGCTTTGGCGGGCCTTGAGTAGGCTATACGGCTCATGCCAGCC
CCAGG---CTTCAT-TGCCTGGGGGCGGCTCGCGCCCGCCAGAGGTATAA--CCAAATCCTATTTATCAGT-GATGTCTG
AGC--AAATATTAAAATCA-TCAAAACTTTCAACAACGGATCTCTTGGTTCTGGCATCGATGAAGAACGCAGCGAAATGC
GATAAGTAATGTGAATTGCAGAATTCAGTGAATCATCGAATCTTTGAACGCACATTGCGCCCCTCGGTATTCCGGGGGGC
ATGCCTGTTCGAGCGTCATTA-CACCCCTCAAGCAT-AGCTTGGTATTGGATTTTCGCGGGCTC-TCTTA--TAA-GGAG
GTGCTC--GCGGGTCCGAAAAGCAGTGGC-G-GTCCCCG-AGGAT-TTCG---CGCGTAG-TA--AA--TATTATC-CCG
CGT--TGGAAAGAATCGGTGGGC-----TTGCCAAAACCCCC---ATATCTCA-AAT-----------------------
-------------------------------
>Cladonia_foliacea_CLF3
TGGTCAATTTTAGAGGAAGTAAAAGTCGTAACAAGGTTTCCGTAGGTGAAGGTTTGCCTACTGAAGCCCTTGGCCAGCGA
CTTTA----AATAAATTGCCTGTAGTCGCCCCTCCGGGGGTTGGCGACGCCATCAATCTGTGTCTGGCAGTGCCTCTTTC
GGGGGGTTATCACCAGCAGCTCGCTGCCCTGCGGCGTCCGAGTTCACAGATCAAACGATAGCGGCCACTGCCTGTGGTTG
AGATATGATCGGCCTCCAGCTTTCACCGAGCTGGCGAAAACTTGCGGAACCTGCGGAAGGATCATTAATGAGTTAGGA--
GGCCTAG-----------CCCCCA--GCGGCGAGTGGC--GGCCGAG-TCCCCCGGGGCTCG-GCCGGCGTTCGCCGTGT
TTT---CTC-AGCCCCATGTTTACCAT-ACCTTT-GTTGCTTTGGCGGGCCTTGAGTAGGCTATACGGCTCATGCCAGCC
CCAGG---CTTCAT-TGCCTGGGGGCGGCTCGCGCCCGCCAGAGGTATAA--CCAAATCCTATTTATCAGT-GATGTCTG
AGC--AAATATTAAAATCA-TCAAAACTTTCAACAACGGATCTCTTGGTTCTGGCATCGATGAAGAACGCAGCGAAATGC
GATAAGTAATGTGAATTGCAGAATTCAGTGAATCATCGAATCTTTGAACGCACATTGCGCCCCTCGGTATTCCGGGGGGC
ATGCCTGTTCGAGCGTCATTA-CACCCCTCAAGCAT-AGCTTGGTATTGGATTTTCGCGGGCTC-TCTTA--TAA-GGAG
GTGCTC--GCGGGTCCGAAAAGCAGTGGC-G-GTCCCCG-AGGAT-TTCG---CGCGTAG-TA--AA--TATTATC-CCG
CGT--TGGAAAGAATCGGTGGGC-----TTGCCAAAACCCCCC-ATAATCTC-AAAT-----------------------
-------------------------------
>Cladonia_foliacea_CLF2
--------------------------------------------------------------------------------
--------------------------------------------------------------------------------
--------------------------------------------------------------------------------
-----------------------------------------------------------------CTATGAGTTAGGA--
GGCCTAG-----------CCCCCA--GCGGCGAGTGGC--GGCCGAG-TCCCCCGGGGCTCG-GCCGGCGTTCGCCGTGT
TTT---CTC-AGCCCCATGTTTACCAT-ACCTTT-GTTGCTTTGGCGGGCCTTGAGTAGGCTATACGGCTCATGCCAGCC
CCAGG---CTTCAT-TGCCTGGGGGCGGCTCGCGCCCGCCAGAGGTATAA--CCAAATCCTATTTATCAGT-GATGTCTG
AGC--AAATATTAAAATCA-TCAAAACTTTCAACAACGGATCTCTTGGTTCTGGCATCGATGAAGAACGCAGCGAAATGC
GATAAGTAATGTGAATTGCAGAATTCAGTGAATCATCGAATCTTTGAACGCACATTGCGCCCCTCGGTATTCCGGGGGGC
ATGCCTGTTCGAGCGTCATTA-CACCCCTCAAGCAT-AGCTTGGTATTGGATTTTCGCGGGCTC-TCTTA--TAA-GGAG
GTGCTC--GCGGGTCCGAAAAGCAGTGGC-G-GTCCCCG-AGGAT-TTCG---CGCGTAG-TA--AA--TATTATC-CCG
CGT--TGGAAAGAATCGGTGGGC-----TTGCCAAAACCCCCC-ATAATCTCCAAAA---TTGAC---------------
-------------------------------
>Cladonia_foliacea_CLF1
--------------------------------------------------------------------------------
--------------------------------------------------------------------------------
--------------------------------------------------------------------------------
-------------------------------------------------------------------ATGAGTTAGGA--
GGCCTAG-----------CCCCCA--GCGGCGAGTGGC--GGCCGAGTTCCC-CGGGGCTCG-GCCGGCGTTCGCCGTGT
TTT---CTC-AGCCCCATGTTTACCAT-ACCTTT-GTTGCTTTGGCGGGCCTTGAGTAGGCTATACGGCTCATGCCAGCC
CCAGG---CTTCAT-TGCCTGGGGGCGGCTCGCGCCCGCCAGAGGTATAA--CCAAATCCTATTTATCAGT-GATGTCTG
AGC--AAATATTAAAATCA-TCAAAACTTTCAACAACGGATCTCTTGGTTCTGGCATCGATGAAGAACGCAGCGAAATGC
GATAAGTAATGTGAATTGCAGAATTCAGTGAATCATCGAATCTTTGAACGCACATTGCGCCCCTCGGTATTCCGGGGGGC
ATGCCTGTTCGAGCGTCATTA-CACCCCTCAAGCAT-AGCTTGGTATTGGATTTTCGCGGGCTC-TCTTA--TAA-GGAG
GTGCTC--GCGGGTCCGAAAAGCAGTGGC-G-GTCCCCG-AGGAT-TTCG---CGCGTAG-TA--AA--TATTATC-CCG
CGT--TGGAAAGAATCGGTGGGC-----TTGCCAAAACCCCCC-ATAATCTCCAAAA---TTGACCTCG-----------
-------------------------------
