# Supplementary material for: ﻿Mycobiont-specific primers for lichenized fungal genus Cladonia (Cladoniaceae, Ascomycota)
Source: MycoKeys. 2026 Jan 6;127:1–23. doi: 10.3897/mycokeys.127.167091 (PMC12800778; doi:10.3897/mycokeys.127.167091)
Supplement: Supplementary material 7 — MCM7 alignment [file mycokeys-127-001-s007.fas]

>CB1_Alignment_of_3_sequences:_197ASAC000_D8,_197ASAC001_D8,_Cladonia_borealis_CB1
ATCGATGTGGTTGCGAGATATTCCAGCCCGTGACCGCGAAGCAGTTCACCCCAATGACCGAATGTCCTTCA-GACG--AA
TG--CAAGCAAAA--TAATT--CCAAAGG-TC--AATTGTT-CTT--ATCG-AC-AC-GTG-CA-TCTAAG--TTTCTAC
CGTTCC--AAGAA-GTC-AAGA-TCC-AAGAAATGGCTGATCAGGTACCTGTTGGTCACATCCCTCGGACACTCACGGTA
CACTGCCACGGTACCTTGACTCGACAAATTARTCCAGGCGATGTCATCGACGTTGCAGGAATCTTCCTTCCCACACCATA
TACAGGCTTCAAAGCAATTCGCGYTGGTCTCCTAACAGACACCTATCTAGAAGCTCAACATGTAAACCAACACAAGAAAG
CCTATGATG-ATCTGACTTTT-GATGCCAGAACGTTCCGAAGGATTGAGCAATATAA--AAATTCCGGTCATATGTACGA
GTACTTGTCGCGTTCTATCGCGCCCGAGATCTATGGCCATCTGGATGTCAAAAAAGCTCTTCTTCTACTTCTAATCGGTG
GTGTCACGAAAGAGATGGGCGATGGAATGCGA
>CY2_Alignment_of_2_sequences:_2474SAA008_G06_premix.ab1,_2474SAA008_G12_premix.ab1_(reversed)
------------------------------------------------------------------CTTCA-GACG--AA
TG--CAAGCAGAA--TAATT--CAAAAGG-CC--AACTGTT-CTT--ATCG-AC-AC-GTG-CA-TCTAAA--TTCCTAC
CGTTCC--AAGAA-GTC-AAGA-TCC-AAGAAATGGCTGATCAGGTACCTGTTGGTCACATCCCTCGGACACTAACAGTA
CATTGTAACGGTACCTTGACTAGACAAATAAATCCAGGCGATGTCATCGATGTTGCAGGAATCTTCCTCCCGACACCATA
TACGGGCTTCAAAGCAATCCGCGCTGGTCTCCTAACAGATACCTATCTGGAAGCTCAACATGTCAACCAACACAAACAAG
CATATGATC-ATCTAGCT-TTCGATGCGAGAACGTTCCGAAGGATTGAGCAATATAA-GAA-TTCCGGCCA---------
--------------------------------------------------------------------------------
--------------------------------
>CY1_Alignment_of_2_sequences:_2474SAA003_F09_premix.ab1,_2474SAA003_F10_premix.ab1_(reversed)
-------------------------------------------------------------------TTCA-GACG--AA
TG--CAAGCAGAA--TAATT--CAAAAGG-CC--AACTGTT-CTT--ATCG-AC-AC-GTG-CA-TCTAAA--TTCCTAC
CGTTCC--AAGAA-GTC-AAGA-TCC-AAGAAATGGCTGATCAGGTACCTGTTGGTCACATCCCTCGGACACTAACAGTA
CATTGTAACGGTACCTTGACTAGACAAATAAATCCAGGCGATGTCATCGATGTTGCAGGAATCTTCCTCCCGACACCATA
TACGGGCTTCAAAGCAATCCGCGCTGGTCTCCTAACAGATACCTATCTGGAAGCTCAACATGTCAACCAACACAAACAAG
CATATGATC-ATCTAGCT-TTCGATGCGAGAACGTTCCGAAGGATTGAGCAATATAA-GAA-TTCCGG------------
--------------------------------------------------------------------------------
--------------------------------
>CU4_Alignment_of_2_sequences:_2474SAA008_H02_premix.ab1,_2474SAA008_H08_premix.ab1_(reversed)
-------------------------------------------------------------------TTCA-GACG--AA
TG--CAAGCAGAA--TAATT--CAAAAGG-CC--AACTGTT-CTT--ATCG-AC-AC-GTG-CA-TCTAAA--TTCCTAC
CGTTCC--AAGAA-GTC-AAGA-TCC-AAGAAATGGCTGATCAGGTACCTGTTGGTCACATCCCTCGGACACTAACAGTA
CATTGTAACGGTACCTTGACTAGACAAATAAATCCAGGCGATGTCATCGATGTTGCAGGAATCTTCCTCCCGACACCATA
TACGGGCTTCAAAGCAATCCGCGCTGGTCTCCTAACAGATACCTATCTGGAAGCTCAACATGTCAACCAACACAAACAAG
CATATGATC-ATCTAGCT-TTCGATGCGAGAACGTTCCGAAGGATTGAGCAATATAA-GAA-TTCCGG------------
--------------------------------------------------------------------------------
--------------------------------
>CU3_Alignment_of_2_sequences:_2474SAA003_E09_premix.ab1,_2474SAA003_E10_premix.ab1_(reversed)
------------------------------------------------------------------CTTCA-GACG--AA
TG--CAAGCAGAA--TAATT--CAAAAGG-CC--AACTGTT-CTT--ATCG-AC-AC-GTG-CA-TCTAAA--TTCCTAC
CGTTCC--AAGAA-GTC-AAGA-TCC-AAGAAATGGCTGATCAGGTACCTGTTGGTCACATCCCTCGGACACTAACAGTA
CATTGTAACGGTACCTTGACTAGACAAATAAATCCAGGCGATGTCATCGATGTTGCAGGAATCTTCCTCCCGACACCATA
TACGGGCTTCAAAGCAATCCGCGCTGGTCTCCTAACAGATACCTATCTGGAAGCTCAACATGTCAACCAACACAAACAAG
CATATGATC-ATCTAGCT-TTCGATGCGAGAACGTTCCGAAGGATTGAGCAATATAA-GAA-TTCCGG------------
--------------------------------------------------------------------------------
--------------------------------
>CU2_Alignment_of_2_sequences:_2474SAA003_D09_premix.ab1,_2474SAA003_D10_premix.ab1_(reversed)
-------------------------------------------------------------------TTCA-GACG--AA
TG--CAAGCAGAA--TAATT--CAAAAGG-CC--AACTGTT-CTT--ATCG-AC-AC-GTG-CA-TCTAAA--TTCCTAC
CGTTCC--AAGAA-GTC-AAGA-TCC-AAGAAATGGCTGATCAGGTACCTGTTGGTCACATCCCTCGGACACTAACAGTA
CATTGTAACGGTACCTTGACTAGACAAATAAATCCAGGCGATGTCATCGATGTTGCAGGAATCTTCCTCCCGACACCATA
TACGGGCTTCAAAGCAATCCGCGCTGGTCTCCTAACAGATACCTATCTGGAAGCTCAACATGTCAACCAACACAAACAAG
CATATGATC-ATCTAGCT-TTCGATGCGAGAACGTTCCGAAGGATTGAGCAATATAA-GAA-TTCCGG------------
--------------------------------------------------------------------------------
--------------------------------
>CU1_Alignment_of_2_sequences:_2474SAA008_H01_premix.ab1,_2474SAA008_H07_premix.ab1_(reversed)
-------------------------------------------------------------------TTCA-GACG--AA
TG--CAAGCAGAA--TAATT--CAAAAGG-CC--AACTGTT-CTT--ATCG-AC-AC-GTG-CA-TCTAAA--TTCCTAC
CGTTCC--AAGAA-GTC-AAGA-TCC-AAGAAATGGCTGATCAGGTACCTGTTGGTCACATCCCTCGGACACTAACAGTA
CATTGTAACGGTACCTTGACTAGACAAATAAATCCAGGCGATGTCATCGATGTTGCAGGAATCTTCCTCCCGACACCATA
TACGGGCTTCAAAGCAATCCGCGCTGGTCTCCTAACAGATACCTATCTGGAAGCTCAACATGTCAACCAACACAAACAAG
CATATGATC-ATCTAGCT-TTCGATGCGAGAACGTTCCGAAGGATTGAGCAATATAA-GAA-TTCCGG------------
--------------------------------------------------------------------------------
--------------------------------
>CR5_Alignment_of_2_sequences:_2305SAD005_F01_premix.scf,_2305SAD005_F07_premix.scf_(reversed)
--------------------------------------------------------------AGTCCTTCA-GACG--AA
TG--CAAGCAGAA--TAATT--CAAAAGG-CC--AACTGTT-CTT--ATCG-AC-AC-GTG-CA-TCTAAA--TTCCTAC
CGTTCC--AAGAA-GTC-AAGA-TCC-AAGAAATGGCTGATCAGGTACCTGTTGGTCACATCCCTCGGACACTAACAGTA
CACTGTAACGGTACCTTGACTAGACAAATAAATCCAGGCGATGTCATCGATGTTGCAGGAATATTTCTCCCGACACCATA
TACGGGCTTCAAAGCAATCCGCGCTGGTCTCCTAACAGATACCTATCTGGAAGCTCAACATGTCAACCAACACAAACAAG
CATATGATG-ATCTAGCT-TTCGATGCGAGAACGTTCCGAAGGATTGAGCAATATAA-GAA-TTCCGGACATATGTACGA
GTACCTGTCAAATAGGA---------------------------------------------------------------
--------------------------------
>CR3_Alignment_of_2_sequences:_2305SAD005_F02_premix.scf,_2305SAD005_F08_premix.scf_(reversed)
-------------------------------------------------------------ATGTCCTTCA-GACG--AA
TG--CAAGCAGAA--TAATT--CCAAAGG-CC--AACTGTT-CTT--ATCG-AC-AC-GTG-CA-TCTAAA--TTTCTAC
CGTTCC--AAGAA-GTCAAA-A-TCC-AAGAAATGGCTGATCAGGTACCTGTTGGTCACATCCCTCGGACACTAACAGTA
CACTGCAACGGTACCTTGACTAGACAAATAAATCCAGGCGATGTCATAGACGTTGCAGGAATCTTCCTCCCGACACCATA
TACGGGCTTTAAAGCAATCCGCGCTGGTCTCCTAACAGACACCTATCTAGAAGCTCAACATGTAAACCAACACAAGAAAG
CATATGATG-ATCTAACT-TTCGATGCCAGAACGTTCCGAAGGATTGAGCAATATAA--AAATTCCGGCCACATGTA---
--------------------------------------------------------------------------------
--------------------------------
>CR2_Alignment_of_2_sequences:_2474SAA003_B11_premix.ab1,_2474SAA003_B12_premix.ab1_(reversed)
-----------------------------------------------------------------CCTTCA-GACG--AA
TG--CAAGCAGAA--TAATT--CAAAAGG-CC--AACTGTT-CTT--ATCG-AC-AC-GTG-CA-TCTAAA--TTCCTAC
CGTTCC--AAGAA-GTC-AAGA-TCC-AAGAAATGGCTGATCAGGTACCTGTTGGTCACATCCCTCGGACACTAACAGTA
CATTGTAACGGTACCTTGACTAGACAAATAAATCCAGGCGATGTCATCGATGTTGCAGGAATCTTCCTCCCGACACCATA
TACGGGCTTCAAAGCAATCCGCGCTGGTCTCCTAACAGATACCTATCTGGAAGCTCAACATGTCAACCAACACAAACAAG
CATATGATC-ATCTAGCT-TTCGATGCGAGAACGTTCCGAAG--------------------------------------
--------------------------------------------------------------------------------
--------------------------------
>CR1_Alignment_of_2_sequences:_2474SAA003_A11_premix.ab1,_2474SAA003_A12_premix.ab1_(reversed)
------------------------------------------------------------------CTTCA-GACG--AA
TG--CAAGCAGAA--TAATT--CAAAAGG-CC--AACTGTT-CTT--ATCG-AC-AC-GTG-CA-TCTAAA--TTCCTAC
CGTTCC--AAGAA-GTC-AAGA-TCC-AAGAAATGGCTGATCAGGTACCTGTTGGTCACATCCCTCGGACACTAACAGTA
CATTGTAACGGTACCTTGACTAGACAAATAAATCCAGGCGATGTCATCGATGTTGCAGGAATCTTCCTCCCGACACCATA
TACGGGCTTCAAAGCAATCCGCGCTGGTCTCCTAACAGATACCTATCTGGAAGCTCAACATGTCAACCAACACAAACAAG
CATATGATC-ATCTAGCT-TTCGATGCGAGAACGTTCCGAAGGATTGAGCAATATAA-GAA-TTCCGG------------
--------------------------------------------------------------------------------
--------------------------------
>CP2_Alignment_of_2_sequences:_2474SAA008_H04_premix.ab1,_2474SAA008_H10_premix.ab1_(reversed)
-------------------------------------------------------------------TTCA-GACG--AA
TG--CAAGCAGAA--TAATT--CAAAAGG-CC--AACTGTT-CTT--ATCG-AC-AC-GTG-CA-TCTAAA--TTCCTAC
CGTTCC--AAGAA-GTC-AAGA-TCC-AAGAAATGGCTGATCAGGTACCTGTTGGTCACATCCCTCGGACACTAACAGTA
CATTGTAACGGTACCTTGACTAGACAAATAAATCCAGGCGATGTCATCGATGTTGCAGGAATCTTCCTCCCGACACCATA
TACGGGCTTCAAAGCAATCCGCGCTGGTCTCCTAACAGATACCTATCTGGAAGCTCAACATGTCAACCAACACAAACAAG
CATATGATC-ATCTAGCT-TTCGATGCGAGAACGTTCCGAAGGATTGAGCAATATAAAGAA-TTC---------------
--------------------------------------------------------------------------------
--------------------------------
>CP1_Alignment_of_2_sequences:_2474SAA008_H03_premix.ab1,_2474SAA008_H09_premix.ab1_(reversed)
---------------------------------------------------------------------CA-GACG--AA
TG--CAAGCAGAA--TAATT--CAAAAGG-CC--AACTGTT-CTT--ATCG-AC-AC-GTG-CA-TCTAAA--TTCCTAC
CGTTCC--AAGAA-GTC-AAGA-TCC-AAGAAATGGCTGATCAGGTACCTGTTGGTCACATCCCTCGGACACTAACAGTA
CATTGTAACGGTACCTTGACTAGACAAATAAATCCAGGCGATGTCATCGATGTTGCAGGAATCTTCCTCCCGACACCATA
TACGGGCTTCAAAGCAATCCGCGCTGGTCTCCTAACAGATACCTATCTGGAAGCTCAACATGTCAACCAACACAAACAAG
CATATGATC-ATCTAGCT-TTCGATGCGAGAACGTTCCGAAGGATTGAGCAATATAA-GAA-TTCCGG------------
--------------------------------------------------------------------------------
--------------------------------
>CLX48_Alignment_of_2_sequences:_2305SAD005_D06_premix.scf,_2305SAD005_D12_premix.scf_(reversed)
----------------------------------------------------------------TCCTTCA-GATG--AA
TG--CAAGCAGAA--TAATT--CCAAAGG-CC--AACTGTT-TTT--ATCC-AC-AC-GTG-CA-TCCAAA--TTTCTAC
CGTTCC--AAGAA-GTC-AAGA-TCC-AAGAAATGGCTGATCAGGTACCTGTTGGTCACATCCCTCGGACACTAACAATA
CACTGCAACGGTACCTTGACAAGACAAATAAATCCAGGCGATGTCATCGACGTTGCAGGAATCTTCCTCCCGACACCATA
TACGGGCTTCAAAGCAATCCGCGCTGGTCTTCTAACAGACACCTATCTAGAAGCTCAATATGTGAACCAACACAAGAAAG
CGTACGATG-ATCTAGCT-TTCGATGCCAGAACGTTCCGAAGGATTGAGCAATATAA--AAATTCCGGCCACATGTAC--
--------------------------------------------------------------------------------
--------------------------------
>CLX47_Alignment_of_2_sequences:_2305SAD005_D05_premix.scf,_2305SAD005_D11_premix.scf_(reversed)
---------------------------------------------------------------GTCCTTCA-GACG--AA
TG--CAAGCAGAA--TAATT--CAAAAGG-CC--AACTATT-CTT--ATCG-AC-AC-GTG-CA-TCCAAA--TTCCTAC
CGTTCC--AAGAA-GTC-AAGA-TCC-AAGAAATGGCTGATCAGGTACCTGTTGGTCACATCCCTCGGACACTAACAGTA
CACTGCAATGGTACCTTGACTAGACAAATAAATCCAGGCGATGTCATCGATGTTGCAGGAATCTTCCTCCCGACACCATA
TACGGGCTTCAAAGCAATCCGCGCTGGTCTCCTAACTGATACCTATCTGGAAGCTCAGCATGTCAACCAACACAAACAAG
CATATGATG-ATCTAGCN-NTCGATGCGAGAACGNTCCGAAGGATTGAGCAATATAA-GAA-TTCCGGCC----------
--------------------------------------------------------------------------------
--------------------------------
>CLX46_Alignment_of_2_sequences:_2305SAD005_D04_premix.scf,_2305SAD005_D10_premix.scf_(reversed)
-----------------------------------------------------------------CCTTCA-GACG--AA
TG--CAAGCAGAA--TAATT--CAAAAGG-CC--AACTGTT-CTT--ATCG-AC-AC-GTG-CA-TCTAAA--TTTCTAC
CGTTTC--AAGAA-GTC-AAGA-TCC-AAGAAATGGCTGATCAGGTACCTGTTGGTCACATCCCTCGGACATTAACAGTA
CACTGCAACGGTACCTTGACTAGACAAATAAATCCAGGCGATGTCATCGATATTGCAGGAATCTTCCTGCCGACACCATA
TACGGGATTCAAAGCAATCCGCGCTGGTCTCCTAACAGATACCTATCTAGAAGCTCAACATGTCAACCAACATAAAAAGG
CATATGA-GAATTTAGCT-NNCGATGCGAGAACGTTCCGAAGGATTGAGCAATATAA-GAA-TTCTGGC-----------
--------------------------------------------------------------------------------
--------------------------------
>CLX45_Alignment_of_2_sequences:_2305SAD005_D03_premix.scf,_2305SAD005_D09_premix.scf_(reversed)
----------------------------------------------------------------TCCTTCA-GACG--AA
TG--CAAGCAGAA--TAATT--CAAAAGG-CC--AACTGTT-CTT--ATCG-AC-AC-GTG-CA-TCTAAA--TTTCTAC
CGTTTC--AAGAA-GTC-AAGA-TCC-AAGAAATGGCTGATCAGGTACCTGTTGGTCACATCCCTCGGACATTAACAGTA
CACTGCAACGGTACCTTGACTAGACAAATAAATCCAGGCGATGTCATCGATATTGCAGGAATCTTCCTGCCGACACCATA
TACGGGATTCAAAGCAATCCGCGCTGGTCTCCTAACAGATACCTATCTAGAAGCTCAACATGTCAACCAACATAAAAAGG
CATATGA-GAATTTAGCT-NTCGATGCGAGAACGTTCCGAAGGATTGAGCAATATAA-GAA-TTCTGGCCACATGT----
--------------------------------------------------------------------------------
--------------------------------
>CLX44_Alignment_of_2_sequences:_2474SAA008_B03_premix.ab1,_2474SAA008_B09_premix.ab1_(reversed)
-----------------------------------------------------------------CCTTCA-GACG--AA
TG--CAAGCAGAA--TAATT--CAAAAGG-CC--AACTGTT-CTT--ATCG-AC-AC-GTG-CA-TCTAAA--TTCCTAC
CGTTCC--AAGAA-GTC-AAGA-TCC-AAGAAATGGCTGATCAGGTACCTGTTGGTCACATCCCTCGGACACTAACAGTA
CATTGTAACGGTACCTTGACTAGACAAATAAATCCAGGCGATGTCATCGATGTTGCAGGAATCTTCCTCCCGACACCATA
TACGGGCTTCAAAGCAATCCGCGCTGGTCTCCTAACAGATACCTATCTGGAAGCTCAACATGTCAACCAACACAAACAAG
CATATGATC-ATCTAGCT-TTCGATGCGAGAACGTTCCGAAGGATTGAGCAATATAA-GAA-TTCCGGCCATATGTACGA
--------------------------------------------------------------------------------
--------------------------------
>CLX43_Alignment_of_2_sequences:_2305SAD005_D02_premix.scf,_2305SAD005_D08_premix.scf_(reversed)
--------------------------------------------------------------TGTCCTTCA-GACG--AA
TG--CAAGCAGAA--TAATT--CAAAAGG-CC--AACTGTT-CTT--ATCG-AC-AC-GTG-CA-TCTAAA--TTTCTAC
CGTTTC--AAGAA-GTC-AAGA-TCC-AAGAAATGGCTGATCAGGTACCTGTTGGTCACATCCCTCGGACATTAACAGTA
CACTGCAACGGTACCTTGACTAGACAAATAAATCCAGGCGATGTCATCGATATTGCAGGAATCTTCCTGCCGACACCATA
TACGGGATTCAAAGCAATCCGCGCTGGTCTCCTAACAGATACCTATCTAGAAGCTCAACATGTCAACCAACATAAAAAGG
CATATGA-GAATTTAGCT-TTCGATGCGAGAACGTTCCGAAGGATTGAGCAATATAA-GAA-TTCTGGCCATATGTAC--
--------------------------------------------------------------------------------
--------------------------------
>CLX42_Alignment_of_2_sequences:_2474SAA008_B02_premix.ab1,_2474SAA008_B08_premix.ab1_(reversed)
----------------------------------------------------------------TCCTTCA-GACG--AA
TG--CAAGCAGAA--TAATT--CAAAAGG-CC--AACTGTT-CTT--ATCG-AC-AC-GTG-CA-TCTAAA--TTCCTAC
CGTTCC--AAGAA-GTC-AAGA-TCC-AAGAAATGGCTGATCAGGTACCTGTTGGTCACATCCCTCGGACACTAACAGTA
CATTGTAACGGTACCTTGACTAGACAAATAAATCCAGGCGATGTCATCGATGTTGCAGGAATCTTCCTCCCGACACCATA
TACGGGCTTCAAAGCAATCCGCGCTGGTCTCCTAACAGATACCTATCTGGAAGCTCAACATGTCAACCAACACAAACAAG
CATATGATC-ATCTAGCT-TTCGATGCGAGAACGTTCCGAAGGATTGAGCAATATAA-GAA-TTCCGGCCACATGTA---
--------------------------------------------------------------------------------
--------------------------------
>CLX41_Alignment_of_2_sequences:_2474SAA008_B01_premix.ab1,_2474SAA008_B07_premix.ab1_(reversed)
------------------------------------------------------------------CTTCA-GACG--AA
TG--CAAGCAGAA--TAATT--CMAAAGG-CC--AACTGTT-CTT--ATCG-AC-AC-GTG-CA-TCTAAA--TTCCTAC
CGTTCC--AAGAA-GTC-AAGA-TCC-AAGAAATGGCTGATCAGGTACCTGTTGGTCACATCCCTCGGACACTAACAGTA
CATTGTAACGGTACCTTGACTAGACAAATAAATCCAGGCGATGTCATCGATGTTGCAGGAATCTTCCTCCCGACACCATA
TACGGGCTTCAAAGCAATCCGCGCTGGTCTCCTAACAGATACCTATCTGGAAGCTCAACATGTCAACCAACACAAACAAG
CATATGATC-ATCTAGCN-TTCGATGCGAGAACGNTCCGAAGGATTGAGCAATATAA-GAA-TTCCGGCCACATGTA---
--------------------------------------------------------------------------------
--------------------------------
>CLX40_Alignment_of_2_sequences:_2305SAD005_C06_premix.scf,_2305SAD005_C12_premix.scf_(reversed)
-------------------------------------------------------------------TTCA-GACG--AA
TG--CAAGCAGAA--TAATT--CAAAAGG-CC--AACTTTT-CTT--ATCG-AC-AC-GAG-CA-TCTAAA--TTCCTAC
CGTTCC--AAGAA-GTC-AAGA-TCC-AAGAAATGGCTGATCAGGTACCTGTTGGTCACATACCTCGGACACTAACAGTG
CACTGCAACGGTACTTTGACTAGACAAATAAATCCAGGCGATGTCATCGATGTTGCAGGAATCTTCCTCCCGACACCATA
TACGGGCTTCAAAGCAATCCGCGCTGGTCTCCTAACAGATACTTACTTGGAAGCTCAACATGTCCACCAACACAAACAAG
CATATGATG-ATCTAGTT-TTCGATGCGAGAACGTTCCGACGGATTGAGCAATATAA-GAA-TTCCGGCCACATGTAC--
--------------------------------------------------------------------------------
--------------------------------
>CLX39_Alignment_of_2_sequences:_2474SAA008_A06_premix.ab1,_2474SAA008_A12_premix.ab1_(reversed)
--------------------------------------------------------------------TCA-GACG--AA
TG--CAAGCAGAA--TAATT--CAAAAGG-CC--AACTGTT-CTT--ATCG-AC-AC-GTG-CA-TCTAAA--TTCCTAC
CGTTCC--AAGAA-GTC-AAGA-TCC-AAGAAATGGCTGATCAGGTACCTGTTGGTCACATCCCTCGGACACTAACAGTA
CATTGTAACGGTACCTTGACTAGACAAATAAATCCAGGCGATGTCATCGATGTTGCAGGAATCTTCCTCCCGACACCATA
TACGGGCTTCAAAGCAATCCGCGCTGGTCTCCTAACAGATACCTATCTGGAAGCTCAACATGTCAACCAACACAAACAAG
CATATGATC-ATCTAGCT-NTCGATGCGAGAACGTNCCGAAGGATTGAGCAATATAA-GAA-TTCCGG------------
--------------------------------------------------------------------------------
--------------------------------
>CLX38_Alignment_of_2_sequences:_2474SAA008_A05_premix.ab1,_2474SAA008_A11_premix.ab1_(reversed)
-------------------------------------------------------------------TTCA-GACG--AA
TG--CAAGCAGAA--TAATT--CAAAAGG-CC--AACTGTT-CTT--ATCG-AC-AC-GTG-CA-TCTAAA--TTCCTAC
CGTTCC--AAGAA-GTC-AAGA-TCC-AAGAAATGGCTGATCAGGTACCTGTTGGTCACATCCCTCGGACACTAACAGTA
CATTGTAACGGTACCTTGACTAGACAAATAAATCCAGGCGATGTCATCGATGTTGCAGGAATCTTCCTCCCGACACCATA
TACGGGCTTCAAAGCAATCCGCGCTGGTCTCCTAACAGATACCTATCTGGAAGCTCAACATGTCAACCAACACAAACAAG
CATATGATC-ATCTAGCT-TTCGATGCGAGAACGTTCCGAAGGATTGAGCAATATAA-GAA-TTCCGGCCACATGT----
--------------------------------------------------------------------------------
--------------------------------
>CLX37_Alignment_of_2_sequences:_2474SAA008_A04_premix.ab1,_2474SAA008_A10_premix.ab1_(reversed)
-----------------------------------------------------------------CCTTCA-GACG--AA
TG--CAAGCAGAA--TAATT--CAAAAGG-CC--AACTGTT-CTT--ATCG-AC-AC-GTG-CA-TCTAAA--TTCCTAC
CGTTCC--AAGAA-GTC-AAGA-TCC-AAGAAATGGCTGATCAGGTACCTGTTGGTCACATCCCTCGGACACTAACAGTA
CATTGTAACGGTACCTTGACTAGACAAATAAATCCAGGCGATGTCATCGATGTTGCAGGAATCTTCCTCCCGACACCATA
TACGGGCTTCAAAGCAATCCGCGCTGGTCTCCTAACAGATACCTATCTGGAAGCTCAACATGTCAACCAACACAAACAAG
CATATGATC-ATCTAGCT-NTCGATGCGAGAACGTNCCGAAGGATTGAGCAATATAA-GAA-TTCCGGCCA---------
--------------------------------------------------------------------------------
--------------------------------
>CLX36_Alignment_of_2_sequences:_2474SAA008_A03_premix.ab1,_2474SAA008_A09_premix.ab1_(reversed)
------------------------------------------------------------------CTTCA-GACG--AA
TG--CAAGCAGAA--TAATT--CAAAAGG-CC--AACTGTT-CTT--ATCG-AC-AC-GTG-CA-TCTAAA--TTCCTAC
CGTTCC--AAGAA-GTC-AAGA-TCC-AAGAAATGGCTGATCAGGTACCTGTTGGTCACATCCCTCGGACACTAACAGTA
CATTGTAACGGTACCTTGACTAGACAAATAAATCCAGGCGATGTCATCGATGTTGCAGGAATCTTCCTCCCGACACCATA
TACGGGCTTCAAAGCAATCCGCGCTGGTCTCCTAACAGATACCTATCTGGAAGCTCAACATGTCAACCAACACAAACAAG
CATATGATC-ATCTAGCT-TTCGATGCGAGAACGTTCCGAAGGATTGAGCAATATAA-GAA-TTCCGGCCACATG-----
--------------------------------------------------------------------------------
--------------------------------
>CLX35_Alignment_of_2_sequences:_2305SAD005_C04_premix.scf,_2305SAD005_C10_premix.scf_(reversed)
-----------------------------------------------------------------CCTTCA-GACG--AA
TG--CAAGCAGAA--TAATT--CAAAAGG-CC--AACTGTT-CTT--ATCG-AC-AC-GTG-CA-TCTAAA--TTTCTAC
CGTTTC--AAGAA-GTC-AAGA-TCC-AAGAAATGGCTGATCAGGTACCTGTTGGTCACATCCCTCGGACATTAACAGTA
CACTGCAACGGTACCTTGACTAGACAAATAAATCCAGGCGATGTCATCGATGTTGCAGGAATCTTTCTCCCGACACCATA
TACGGGATTCAAAGCAATCCGCGCTGGTCTCCTAACAGATACCTATCTGGAAGCTCAACATGTCAACCAACACAAACAAG
CATATGA-GAATCTAGCT-TTCGATGCGAGAACGTTCCGAAGGATTGAGCAATATAA-GAA-TTCCGGCCACATGTACA-
--------------------------------------------------------------------------------
--------------------------------
>CLX34_Alignment_of_2_sequences:_2305SAD005_C03_premix.scf,_2305SAD005_C09_premix.scf_(reversed)
------------------------------------------------------------------CTTCA-GACG--AA
TG--CAAACAAAA--TAATT--CTAAAGG-CC--AACTGTT-CTT--ATCG-AC-AC-GTG-CA-TCTAAG--TTTCTAC
CGTTCC--AAGAA-GTC-AAGA-TCC-AAGAAATGGCTGATCAGGTACCTGTTGGTCACATCCCTCGGACACTCACGATA
CACTGCAACGGTACCTTGACTCGACAAATAAATCCAGGCGATGTCATCGACGTTGCAGGAATCTTCCTTCCCACACCATA
TACAGGCTTCAAAGCAATCCGTGCTGGTCTCCTAACAGACACCTATCTAGAAGCTCAACATGTGAACCAACACAAGAAAG
CATATGATG-ATCTAAAT-TTCGACGCCAGAACGTTCCGAAGGATTGAGCAATACAA--AAATTCCGGCCACATGTAC--
--------------------------------------------------------------------------------
--------------------------------
>CLX33_Alignment_of_2_sequences:_2305SAD005_C02_premix.scf,_2305SAD005_C08_premix.scf_(reversed)
-----------------------------------------------------------------CCTTCA-GACG--AA
TG--CAAGCAGAA--CAATT--CAAAAGG-CC--AACTGTT-CTT--ATCG-AC-AC-GTG-CA-TCTAAA--TTTCTAC
CGTTCC--AAGAA-GTC-AAGA-TTC-AAGAAATGGCTGATCAGGTACCTGTTGGTCACATCCCTCGGACATTAACAGTA
CACTGCAACGGTACCTTGACTAGACAAATAAATCCAGGCGATGTCATCGATGTTGCAGGAATCTTCCTCCCGACACCATA
TACAGGATTCAAAGCAATCCGCGCTGGTCTCCTAACAGATACCTATCTAGAAGCTCAACATGTCAACCAACACAAAAAAG
CATACGA-CAATCTAGCT-TTCGATGCGAGAACGTTCCGAAGGATTGAGCAATATAA-GAA-TTCTGGCCACATGTAC--
--------------------------------------------------------------------------------
--------------------------------
>CLX32_Alignment_of_2_sequences:_2305SAD005_C01_premix.scf,_2305SAD005_C07_premix.scf_(reversed)
-----------------------------------------------------------------CCTTCA-GACG--AA
TG--CAAACAGAA--TAATT--CCAAAGG-CC--AACTGTT-CTT--ATCG-AC-AC-GTG-CA-TCAAAA--TTTCTAC
CGTTCC--AAGAA-GTC-AAGA-TCC-AAGAAATGGCTGATCAGGTACCTGTTGGTCACATCCCTCGGACACTAACAGTA
CACTGCAACGGTACCTTGACTAGACAAATAAATCCAGGCGATGTCATCGACGTTGCAGGAATCTTCCTACCGACACCATA
TACGGGCTTCAAAGCAATCCGCGCTGGTCTCCTAACAGACACCTATCTGGAAGCTCAACATGTGAACCAACACAAGAAAG
CATATGATG-ATCTAACT-TTCGATGCCAGAACATTCCGAAGGATTGAGCAATATAA--AAATTCCGGCCACATGT----
--------------------------------------------------------------------------------
--------------------------------
>CLX31_Alignment_of_2_sequences:_2305SAD005_B06_premix.scf,_2305SAD005_B12_premix.scf_(reversed)
-------------------------------------------------------------------TTCA-GACG--AA
TG--CAAGCAGAA--TAATT--CCAAAGG-CC--AACTGTT-CTT--ATCG-AC-AC-GTG-CA-TCTAAA--TTTCTAC
CGTTTC--AAGAA-GTC-AAGA-TCC-AAGAAATGGCTGATCAGGTACCTGTTGGTCACATCCCTCGGACACTAACGGTA
CACTGTAACGGTACCTTGACTCGACAAATAAATCCAGGCGATGTCATCGACGTTGCAGGAATCTTCCTCCCAACACCATA
TACGGGCTTCAAAGCAATCCGCGCTGGCCTCCTGACAGACACCTATCTAGAAGCTCAGCATGTAAACCAACATAAGAAAG
CATATGATG-ATCTGACTTTTCGATGCTAGAACGTTCCGAAGGATTGAGCAATATAAA-AAATTCCGGCCAAA-------
--------------------------------------------------------------------------------
--------------------------------
>CLX30_Alignment_of_2_sequences:_2305SAD005_B05_premix.scf,_2305SAD005_B11_premix.scf_(reversed)
-----------------------------------------------------------------CCTTCA-GACG--AA
TG-CAAAGCAGGAA-TAATT--CCAAAGG-CC--AATTGTT-CTT--ATCG-AC-AC-GTG-CA-TCTAAA--TTTCTCC
CGTTCC--AAGAA-GTCAAA-A-TCC-AGGAAATGGCTGATCAGGTACCTGTTGGTCACATCCCTCGGACACTAACAGTA
CACTGCAACGGTACCTTGACTAGACAAATAAATCCAGGCGATGTCATTGACGTTGCAGGAATCTTCCTCCCGACACCATA
TACGGGCTTCAAAGCAATCCGCGCTGGTCTCCTAACGGACACCTATCTAGAAGCTCAGCATGTCAACCAACACAAGAAAG
CATATGATG-ATCTTGCT-TTCGATGCTAGAACGTTCCGAAGGATAGAGCAATATAA--AAATTCAGGCCACA-------
--------------------------------------------------------------------------------
--------------------------------
>CLX29_Alignment_of_2_sequences:_2305SAD005_B04_premix.scf,_2305SAD005_B10_premix.scf_(reversed)
------------------------------------------------------------------------GACG-AAA
TGGCAAAGCAAAAATAAATTTCCGAAAGGGCCA-AATTGTTTCTTTAATCGGACAAC-GTGGCAATCTGAAGTTTTCTAC
CGTTTCCAAAGAAAGTCGAAGAATCCAAAGAAATGGCTGATCAGGTACCTGTTGGTCACATCCCTCGGACACTCACGGTA
CACTGCCAAGGTACCTTGACTCGACAGATTAATCCAGGCGATGTCATCGACGTTGCAGGAATATTCCTTCCCACACCATA
TACAGGCTTCAAAGCAATTCGCGCTGGTCTCCTAACAGACACCTATCTAGAAGCTCAACATGTAAACCAACACAAGAAAG
CATATGATG-ATCTGACT-TTCGATGCCAGAACGTTCCGAAGGATTGAGCAATATAA--AAATTCCGGTCACATGT----
--------------------------------------------------------------------------------
--------------------------------
>CLX28_Alignment_of_2_sequences:_2305SAD005_B03_premix.scf,_2305SAD005_B09_premix.scf_(reversed)
-------------------------------------------------------------------TTCAAGACGGAAA
TGGCAAAGCAAAAAATGATTTCCGAAAGGGCCCGAATTGTTTCTTTAATCGGACAACGGTGGCAATCTGAAGTTTTCTAC
CGTTCC--AAGAA-GTC-AAGA-TCC-AAGAAATGGCTGATCAGGTACCTGTTGGTCACATCCCTCGGACACTCACGGTA
CACTGCCAAGGTACCTTGACTCGACAGATTAATCCAGGCGATGTCATCGACGTTGCAGGAATATTCCTTCCCACACCATA
TACAGGCTTCAAAGCAATTCGCGCTGGTCTCCTAACAGACACCTATCTAGAAGCTCAACATGTAAACCAACACAAGAAAG
CATATGATG-ATCTGACT-TTCGATGCCAGAACGTTCCGAAGGATTGAGCAATATAA--AAATTCCGGCCACATGTC---
--------------------------------------------------------------------------------
--------------------------------
>CLX27_Alignment_of_2_sequences:_2305SAD005_B02_premix.scf,_2305SAD005_B08_premix.scf_(reversed)
--------------------------------------------------------------------TCA-GACG--AA
TG--CAAGCAGAA--TAATT--CAAAAGG-CC--AACTGTT-CTT--ATCG-AC-AC-GTG-CA-TCTAAA--TTTCTAC
CGTTCC--AAGAA-GTC-AAGA-TCC-AAGAAATGGCTGATCAGGTACCTGTTGGTCACATCCCTCGGACACTAACAGTA
CACTGCAACGGTACCTTGACTAGACAAATAAATCCAGGCGATGTCATCGATGTTGCAGGAATCTTCCTCCCCACACCATA
TACGGGCTTCAAAGCAATCCGCGCTGGTCTCCTAACAGATACCTATCTGGAAGCTCAACATGTCCACCAACACAAAAAAG
CATATGATG-ATCTAGCT-TTCGATGCGAGAACGTTCCGAAGGATTGAGCAATATAA-GAA-TTCCGGCCATATGTACGA
GTTACCTGTC----------------------------------------------------------------------
--------------------------------
>CLX26_Alignment_of_2_sequences:_2305SAD005_B01_premix.scf,_2305SAD005_B07_premix.scf_(reversed)
-----------------------------------------------------------------CCTTCA-GACG--AA
TG--CAAGCAGAA--TAATT--CAAAAGG-CC--AACTGTT-CTT--ATCG-AC-AC-GTG-CA-TCTAAA--TTCCTAC
CGTTCC--AAGAA-GTC-AAGA-TCC-AAGAAATGGCTGATCAGGTACCTGTTGGTCACATCCCTCGGACACTAACAGTA
CATTGTAACGGTACCTTGACTAGACAAATAAATCCAGGCGATGTCATCGATGTTGCAGGAATCTTCCTCCCGACACCATA
TACGGGCTTCAAAGCAATCCGCGCTGGTCTCCTAACAGATACCTATCTGGAAGCTCAACATGTCAACCAACACAAACAAG
CATATGATC-ATCTAGCT-NTCGATGCGAGAACGTTCCGAAGGATTGAGCAATATAA-GAA-TTCCGGCCACATG-----
--------------------------------------------------------------------------------
--------------------------------
>CLX25_Alignment_of_2_sequences:_2305SAD005_A06_premix.scf,_2305SAD005_A12_premix.scf_(reversed)
-----------------------------------------------------------------CCTTCA-GACG--AA
TG--CAAGCAGAA--TAATT--CGAAAGG-CC--AACTGTT-CTT--ATCA-AC-AC-GTG-CA-TCTAAA--TTCCTAC
CGTTCC--AAGAA-GTC-AAGA-TCC-AAGAAATGGCTGATCAGGTACCTGTTGGTCACATCCCTCGGACACTAACAGTA
CACTGTAACGGTACCTTGACTAGACAAATAAATCCAGGAGATGTCATCGATGTTGCAGGAATATTCCTCCCGACACCATA
TACGGGATTCAAAGCAATCCGCGCTGGTCTCCTAACAGATACCTATCTGGAAGCTCAACATGTCAACCAACACAAACAAG
CATATGATG-ATCTAGCT--TCGATGCGAGAACGTTCCGAAGGATTGAGCAATATAA-GAA-TTCCGGCCATATGTACG-
--------------------------------------------------------------------------------
--------------------------------
>CLX24_Alignment_of_2_sequences:_2305SAD005_A05_premix.scf,_2305SAD005_A11_premix.scf_(reversed)
-----------------------------------------------------------------CCTTCA-GACG--AA
TG--CAAGCAGAA--CAATT--CTAAAGG-CC--AACTGTT-CTT--ATCG-AC-AC-GTG-CA-TCTAAA--TTCCTAC
CATTCC--AAGAA-GTT-AAGATTC--AAGAAATGGCTGACCAGGTACCTGTTGGTCACATCCCTCGGACATTAACAATA
CACTGCAACGGTACCTTGACTAGACAAATAAATCCAGGCGATGTCATCGACGTTGCAGGAATCTTCCTCCCGACACCATA
CACAGGCTTCAAAGCAATCCGCGCTGGTCTCCTTACAGATACCTATCTAGAAGCTCAACATGTAAACCAACACAAAAAAG
CATACGACG-ATCTAGCT-TTCGATGCGCGAACGTTCCGAAGGATTGAGCAATATAA--AAATTCCGGCCATATGT----
--------------------------------------------------------------------------------
--------------------------------
>CLX23_Alignment_of_2_sequences:_2305SAD005_A04_premix.scf,_2305SAD005_A10_premix.scf_(reversed)
-----------------------------------------------------------------CCTTCA-GACG--AA
TG--CAAGCAGAA--TAATT--CAAAAGG-CC--AACTATT-CTT--ATCG-AC-AC-GTG-CA-TCCAAA--TTCCTAC
CGTTTC--AAGAA-GTC-AAGA-TCC-AAGAAATGGCTGATCAGGTACCTGTTGGTCACATCCCTCGGACACTAACAGTA
CACTGCAACGGTACCTTGACTAGACAAATAAATCCAGGCGATGTCATCGATGTTGCAGGAATCTTCCTCCCGACACCATA
TACGGGCTTCAAAGCAATCCGCGCTGGTCTCCTAACAGATACCTATCTGGAAGCTCAACATGTCAACCAACACAAACAAG
CATATGATG-ATCTGGCT-TNCGATGCGAGAACGTTCCGAAGGATTGAGCAATATAA-GAA-TTCCGGCCAC--------
--------------------------------------------------------------------------------
--------------------------------
>CLX20_Alignment_of_2_sequences:_2474SAA003_G09_premix.ab1,_2474SAA003_G10_premix.ab1_(reversed)
-----------------------------------------------------------------CCTTCA-GACG--AA
TG--CAAGCAGAA--TAATT--CAAAAGG-CC--AACTGTT-CTT--ATCG-AC-AC-GTG-CA-TCTAAA--TTCCTAC
CGTTCC--AAGAA-GTC-AAGA-TCC-AAGAAATGGCTGATCAGGTACCTGTTGGTCACATCCCTCGGACACTAACAGTA
CATTGTAACGGTACCTTGACTAGACAAATAAATCCAGGCGATGTCATCGATGTTGCAGGAATCTTCCTCCCGACACCATA
TACGGGCTTCAAAGCAATCCGCGCTGGTCTCCTAACAGATACCTATCTGGAAGCTCAACATGTCAACCAACACAAACAAG
CATATGATC-ATCTAGCT-TTCGATGCGAGAACGTTCCGAAGGATTGAGCAATATAA-GAA-TTCCGG------------
--------------------------------------------------------------------------------
--------------------------------
>CLX17_Alignment_of_2_sequences:_2474SAA003_F11_premix.ab1,_CLX17_MCM7_R_(reversed)
-------------------------------------------ATTCACACCAATGACCGAATGTCCTTCA-GACG--AA
TG--CAAGCAGAA--TAATT--CAAAAGG-CC--AACTATT-CTT--ATCG-AC-AC-GTG-CA-TCYAAA--TTCCTAC
CGTTCC--AAGAA-GTC-AAGA-TCC-AAGAAATGGCTGATCAGGTACCTGTTGGTCACATCCCTCGGACACTAACAGTA
CACTGCAACGGTACCTTGACTAGACAAATAAATCCAGGCGATGTCATCGATGTTGCAGGAATCTTCCTCCCRACACCATA
TACGGGCTTCAAAGCAATCCGCGCTGGTCTCCTAACAGATACCTATCTGGAAGCTCAACATGTCMACCAACACAAACAAG
CATATGATS-ATCTAGCT-TTCGATGCGAGAACGTTCCGAAGGATTGAGCAATATAA-GAA-TTCCGG------------
--------------------------------------------------------------------------------
--------------------------------
>CLX16
--------------------------------------------------------------------------------
------------------------------------------CTT--ATCG-AC-AC-GTG-CA-TCCAAA--TTCCTAC
CGTTCC--AAGAA-GTC-AAGA-TCC-AAGAAATGGCTGATCAGGTACCTGTTGGTCACATCCCTCGGACACTAACAGTA
CACTGCAACGGTACCTTGACTAGACAAATAAATCCAGGCGATGTCATCGATGTTGCAGGAATCTTCCTCCCAACACCATA
TACGGGCTTCAAAGCAATCCGCGCTGGTCTCCTAACAGATACCTATCTGGAAGCTCAACATGTCCACCAACACAAACAAG
CATATGATG-ATCTAGCT-TTCGATGCGAGAACGTTCCGAAGGATTGAGCAATATAA-GAA-TTCCGG------------
--------------------------------------------------------------------------------
--------------------------------
>CLX11_Alignment_of_2_sequences:_2474SAA003_D11_premix.ab1,_2474SAA003_D12_premix.ab1_(reversed)
--------------------------------------------------------------------------------
--------------------------------------------------------------------AAA--TTCCTAC
CGTTCC--AAGAA-GTC-AAGA-TCC-AAGAAATGGCTGATCAGGTACCTGTTGGTCACATCCCTCGGACACTAACAGTA
CACTGYAACGGTACCTTGACTAGACAAATRAATCCAGGAGATGTCATCGATGTTGCAGGAATATTCCTCCCGACACCATA
TACGGGCTTCAAAGCAATCCGCGCTGGTCTCCTAACAGATACCTATCTGGAAGCTCAACATGTCAACCAACACAAACAAG
CATATGATG-ATCTAGCT-TTCGATGCGAGAACGTTCCGAAGGATTGAGCAATATAA-GAA-TTCCG-------------
--------------------------------------------------------------------------------
--------------------------------
>CLX10_Alignment_of_2_sequences:_2474SAA008_A02_premix.ab1,_2474SAA008_A08_premix.ab1_(reversed)
-------------------------------------------------------------------CTCA-GACG--AA
TG--CAAGCAAAA--TAATT--CCAAAGG-CC--AATTGTT-CTT--ATCG-AC-AC-GTG-CA-TCTAAG--TTTCTAC
CGTTCC--AAGAA-GTC-AAGA-TCC-AAGAAATGGCTGATCAGGTACCTGTTGGTCACATCCCTCGGACACTCACGGTA
CACTGCCACGGTACCTTGACTCGACAAATTAATCCAGGCGATGTCATCGACGTTGCAGGAATATTCCTTCCCACACCATA
TACAGGCTTCAAAGCAATTCGCGCTGGTCTCCTAACAGACACCTATCTAGAAGCTCAACATGTAAACCAACACAAGAAAG
CATATGATG-ATCTGACT-TTCGATGCCAGAACGTTCCGAAGGATTGAGCAATATAAA-AAATTCCGGCCACAT------
--------------------------------------------------------------------------------
--------------------------------
>CLX6_Alignment_of_2_sequences:_2474SAA008_A01_premix.ab1,_2474SAA008_A07_premix.ab1_(reversed)
-----------------------------------------------------------------CCTTCA-GACG--AA
TG--CAAGCAAAA--TAATT--CCAAAGG-CC--AATTGTT-CTT--ATCG-AC-AC-GTG-CA-TCTAAG--TTTCTAC
CGTTCC--AAGAA-GTC-AAGA-TCC-AAGAAATGGCTGATCAGGTACCTGTTGGTCACATCCCTCGGACACTCACGGTA
CACTGCCACGGTACCTTGACTCGACAAATTAATCCAGGCGATGTCATCGACGTTGCAGGAATATTCCTTCCCACACCATA
TACAGGCTTCAAAGCAATTCGCGCTGGTCTCCTAACAGACACCTATCTAGAAGCTCAACATGTAAACCAACACAAGAAAG
CATATGATG-ATCTGACT-TTCGATGCCAGAACGTTCCGAAGGATTGAGCAATATAA--AAATTCCGGCCACATGTA---
--------------------------------------------------------------------------------
--------------------------------
>CLX3_Alignment_of_2_sequences:_2305SAD005_A03_premix.scf,_2305SAD005_A09_premix.scf_(reversed)
----------------------------------------------------------------TCCTTCA-GACG--AA
TG--CAAGCAGAA--TAATT--CCAAAGG-CC--AACTGTT-CTT--ATCG-AC-AC-GTG-CA-TCAAAA--TTTCTAC
CGTTCC--AAGAA-GTC-AAGA-TCC-AAGAAATGGCTGATCAGGTACCTGTTGGTCACATCCCTCGGACACTAACAGTA
CACTGCAACGGTACCTTGACTAGACAAATAAATCCAGGCGATGTCATCGACGTTGCAGGAATCTTCCTACCGACACCATA
TACGGGCTTCAAAGCAATCCGCGCTGGTCTCCTAACAGACACCTATCTGGAAGCTCAACATGTGAACCAACACAAGAAAG
CATATGATG-ATCTAACT-TTCGATGCCAGAACANTCCGAAGGATTGAGCAATATAA--AAATTCCGGCCATATGTAC--
--------------------------------------------------------------------------------
--------------------------------
>CLX2_Alignment_of_2_sequences:_2305SAD005_A02_premix.scf,_2305SAD005_A08_premix.scf_(reversed)
--------------------------------------------------------------AGTCCTTCA-GACG--AA
TG--CAAGCAGAA--TAATT--CCAAAGG-CC--AACTGTT-CTT--ATCG-AC-AC-GTG-CA-TCTAAA--TTTCTAC
CGTTCC--AAGAA-GTC-AAAA-TCC-AAGAAATGGCTGATCAGGTACCTGTTGGTCACATCCCTCGGACACTAACAGTA
CACTGCAACGGTACCTTGACTAGACAAATAAATCCAGGCGATGTCATCGACGTTGCAGGAATCTTCCTCCCGACACCATA
TACGGGCTTTAAAGCAATCCGCGCTGGTCTCCTAACAGACACCTATCTAGAAGCTCAACATGTAAACCAACACAAGAAAG
CATATGATG-ATCTAACT-TTCGATGCCAGAACGTTCCGAAGGATTGAGCAATATAAAAAATTTCCGGCCACA-------
--------------------------------------------------------------------------------
--------------------------------
>CLX1_Alignment_of_2_sequences:_2305SAD005_A01_premix.scf,_2305SAD005_A07_premix.scf_(reversed)
-----------------------------------------------------------------CCTTCA-GACG--AA
TG--CAAGCAGAA--TAATT--CCAAAGG-CC--AACTGTT-CTT--ATCG-AC-AC-GTG-CA-TCTAAA--TTTCTAC
CGTTCC--AAGAA-GTC-AAAA-TCC-AAGAAATGGCTGATCAGGTACCTGTTGGTCACATCCCTCGGACACTAACAGTA
CACTGCAACGGTACCTTGACTAGACAAATAAATCCAGGCGATGTCATCGACGTTGCAGGAATCTTCCTCCCAACACCATA
TACGGGCTTTAAAGCAATCCGCGCTGGTCTCCTAACAGACACCTATCTAGAAGCTCAACATGTAAACCAACACAAGAAAG
CATATGATG-ATCTAACT-TTCGATGCCAGAACGTTCCGAAGGATTGAGCAATATA--GAAATTCCGGTCACATGTACGG
--------------------------------------------------------------------------------
--------------------------------
>CLS2_Alignment_of_2_sequences:_2474SAA008_B05_premix.ab1,_2474SAA008_B11_premix.ab1_(reversed)
-------------------------------------------------------------------TTCA-GACG--AA
TG--CAAGCAGAA--TAATT--CAAAAGG-CC--AACTGTT-CTT--ATCG-AC-AC-GTG-CA-TCTAAA--TTCCTAC
CGTTCC--AAGAA-GTC-AAGA-TCC-AAGAAATGGCTGATCAGGTACCTGTTGGTCACATCCCTCGGACACTAACAGTA
CATTGTAACGGTACCTTGACTAGACAAATAAATCCAGGCGATGTCATCGATGTTGCAGGAATCTTCCTCCCGACACCATA
TACGGGCTTCAAAGCAATCCGCGCTGGTCTCCTAACAGATACCTATCTGGAAGCTCAACATGTCAACCAACACAAACAAG
CATATGATC-ATCTAGCT-NTCGATGCGAGAACGTTCCGAAGGATTGAGCAATATAA-GAA-TTCCG-------------
--------------------------------------------------------------------------------
--------------------------------
>CLS1_Alignment_of_2_sequences:_2305SAD005_B04_premix.scf,_2305SAD005_B10_premix.scf_(reversed)
------------------------------------------------------------------------GACG-AAA
TGGCAAAGCAAAAATAAATTTCCGAAAGGGCCA-AATTGTTTCTTTAATCGGACAAC-GTGGCAATCTGAAGTTTTCTAC
CGTTTCCAAAGAAAGTCGAAGAATCCAAAGAAATGGCTGATCAGGTACCTGTTGGTCACATCCCTCGGACACTCACGGTA
CACTGCCAAGGTACCTTGACTCGACAGATTAATCCAGGCGATGTCATCGACGTTGCAGGAATATTCCTTCCCACACCATA
TACAGGCTTCAAAGCAATTCGCGCTGGTCTCCTAACAGACACCTATCTAGAAGCTCAACATGTAAACCAACACAAGAAAG
CATATGATG-ATCTGACT-TTCGATGCCAGAACGTTCCGAAGGATTGAGCAATATAA--AAATTCCGGTCACATGT----
--------------------------------------------------------------------------------
--------------------------------
>CLM2_Alignment_of_2_sequences:_2474SAA008_B06_premix.ab1,_2474SAA008_B12_premix.ab1_(reversed)
-------------------------------------------------------------------TTCA-GACG--AA
TG--CAAGCAGAA--TAATT--CAAAAGG-CC--AACTGTT-CTT--ATCG-AC-AC-GTG-CA-TCTAAA--TTCCTAC
CGTTCC--AAGAA-GTC-AAGA-TCC-AAGAAATGGCTGATCAGGTACCTGTTGGTCACATCCCTCGGACACTAACAGTA
CATTGTAACGGTACCTTGACTAGACAAATAAATCCAGGCGATGTCATCGATGTTGCAGGAATCTTCCTCCCGACACCATA
TACGGGCTTCAAAGCAATCCGCGCTGGTCTCCTAACAGATACCTATCTGGAAGCTCAACATGTCAACCAACACAAACAAG
CATATGATC-ATCTAGCT-TTCGATGCGAGAACGNTCCGAAGGATTGAGCAATATAA-GAA-TTCCGGCCACAT------
--------------------------------------------------------------------------------
--------------------------------
>CLI5_Alignment_of_2_sequences:_2474SAA008_G05_premix.ab1,_2474SAA008_G11_premix.ab1_(reversed)
-------------------------------------------------------------------TTCA-GACG--AA
TG--CAAGCAGAA--TAATT--CAAAAGG-CC--AACTGTT-CTT--ATCG-AC-AC-GTG-CA-TCTAAA--TTCCTAC
CGTTCC--AAGAA-GTC-AAGA-TCC-AAGAAATGGCTGATCAGGTACCTGTTGGTCACATCCCTCGGACACTAACAGTA
CATTGTAACGGTACCTTGACTAGACAAATAAATCCAGGCGATGTCATCGATGTTGCAGGAATCTTCCTCCCGACACCATA
TACGGGCTTCAAAGCAATCCGCGCTGGTCTCCTAACAGATACCTATCTGGAAGCTCAACATGTCAACCAACACAAACAAG
CATATGATC-ATCTAGCT-TTCGATGCGAGAACGTTCCGAAGGATTGAGCAATATAA-GAA-TTCCGGCCA---------
--------------------------------------------------------------------------------
--------------------------------
>CLI4_Alignment_of_2_sequences:_2474SAA008_G04_premix.ab1,_2474SAA008_G10_premix.ab1_(reversed)
--------------------------------------------------------------------TCA-GACG--AA
TG--CAAGCAGAA--TAATT--CAAAAGG-CC--AACTGTT-CTT--ATCG-AC-AC-GTG-CA-TCTAAA--TTCCTAC
CGTTCC--AAGAA-GTC-AAGA-TCC-AAGAAATGGCTGATCAGGTACCTGTTGGTCACATCCCTCGGACACTAACAGTA
CATTGTAACGGTACCTTGACTAGACAAATAAATCCAGGCGATGTCATCGATGTTGCAGGAATCTTCCTCCCGACACCATA
TACGGGCTTCAAAGCAATCCGCGCTGGTCTCCTAACAGATACCTATCTGGAAGCTCAACATGTCAACCAACACAAACAAG
CATATGATC-ATCTAGCT-TTCGATGCGAGAACGTTCCGAAGGATTGAGCAATATAA-GAA-TTC---------------
--------------------------------------------------------------------------------
--------------------------------
>CLI3_Alignment_of_2_sequences:_2305SAD005_E06_premix.scf,_2305SAD005_E12_premix.scf_(reversed)
-----------------------------------------------------------------CCTTCA-GACG--AA
TG--CAAGCAGAA--TAATT--CAAAAGG-CC--AACTGTT-CTT--ATCG-AC-AC-GTG-CA-TCTAAA--TTCCTAC
CGTTCC--AAGAA-GTC-AAGA-TCC-AAGAAATGGCTGATCAGGTACCTGTTGGTCACATCCCTCGGACACTAACAGTA
CACTGTAACGGTACCTTGACTAGACAAATAAATCCAGGCGATGTCATCGATGTTGCAGGAATATTTCTCCCGACACCATA
TACGGGCTTCAAAGCAATCCGCGCTGGTCTCCTAACAGATACCTATCTGGAAGCTCAACATGTCAACCAACACAAACAAG
CATATGATG-ATCTAGCT-TTCGATGCGAGAACGTTCCGAAGGATTGAGCAATATAA-GAA-TTCCGGCCACATGT----
--------------------------------------------------------------------------------
--------------------------------
>CLI2_Alignment_of_2_sequences:_2305SAD005_E05_premix.scf,_2305SAD005_E11_premix.scf_(reversed)
-----------------------------------------------------------------CCTTCA-GACG--AA
TG--CAAGCAGAA--TAATT--CAAAAGG-CC--AACTGTT-CTT--ATCG-AC-AC-GTG-CA-TCTAAA--TTCCTAC
CGTTCC--AAGAA-GTC-AAGA-TCC-AAGAAATGGCTGATCAGGTACCTGTTGGTCACATCCCTCGGACACTAACAGTA
CACTGTAACGGTACCTTGACTAGACAGATAAATCCAGGCGATGTCATCGATGTTGCAGGAATATTCCTCCCGACACCATA
TACGGGCTTCAAAGCAATCCGCGCTGGTCTCCTAACAGATACCTATCTGGAAGCTCAACATGTCAACCAACACAAACAAG
CATATGATG-ATCTAGCT-TTCGATGCGAGAACGTTCCGAAGGATTGAGCAATATAA-GAA-TTCCGGCCACATG-----
--------------------------------------------------------------------------------
--------------------------------
>CLI1_Alignment_of_2_sequences:_2305SAD005_E04_premix.scf,_2305SAD005_E10_premix.scf_(reversed)
--------------------------------------------------TCATTGACCCGATGTCCTTCA-GACG--AA
TG--CAAGCAGAA--TAATT--CAAAAGG-CC--AACTATT-CTT--ATCG-AC-AC-GTG-CA-TCCAAA--TTCCTAC
CATTCC--AAGAA-GTC-AAGA-TCC-AAGAAATGGCCGATCAGGTACCTGTTGGTCACATCCCTCGGACACTAACAGTA
CACTGCAACGGTACCTTGACTAGACAAATAAATCCAGGCGATGTCATCGATGTTGCAGGAATCTTCCTCCCGACACCATA
TACGGGCTTCAAAGCAATCCGGGCTGGTCTCCTAACTGATACCTATCTGGAAGCTCAACATGTCAACCAACACAAACAAG
CATATGATG-ATCTAGCT-TTCGATGCGAGAACGTTCCGAAGGATTGAGCAATATAA-GAA-TTCCGGCCATATGTAC--
--------------------------------------------------------------------------------
--------------------------------
>CLF29_Alignment_of_2_sequences:_2474SAA008_G03_premix.ab1,_2474SAA008_G09_premix.ab1_(reversed)
-------------------------------------------------------------------TTCA-GACG--AA
TG--CAAGCAGAA--TAATT--CAAAAGG-CC--AACTGTT-CTT--ATCG-AC-AC-GTG-CA-TCTAAA--TTCCTAC
CGTTCC--AAGAA-GTC-AAGA-TCC-AAGAAATGGCTGATCAGGTACCTGTTGGTCACATCCCTCGGACACTAACAGTA
CATTGTAACGGTACCTTGACTAGACAAATAAATCCAGGCGATGTCATCGATGTTGCAGGAATCTTCCTCCCGACACCATA
TACGGGCTTCAAAGCAATCCGCGCTGGTCTCCTAACAGATACCTATCTGGAAGCTCAACATGTCAACCAACACAAACAAG
CATATGATC-ATCTAGCT-TTCGATGCGAGAACGTTCCGAAGGATTGAGCAATATAA-GAA-TTCCGG------------
--------------------------------------------------------------------------------
--------------------------------
>CLF28_Alignment_of_2_sequences:_2474SAA008_G02_premix.ab1,_2474SAA008_G08_premix.ab1_(reversed)
------------------------------------------------------------------CTTCA-GACG--AA
TG--CAAGCAGAA--TAATT--CAAAAGG-CC--AACTGTT-CTT--ATCG-AC-AC-GTG-CA-TCTAAA--TTCCTAC
CGTTCC--AAGAA-GTC-AAGA-TCC-AAGAAATGGCTGATCAGGTACCTGTTGGTCACATCCCTCGGACACTAACAGTA
CATTGTAACGGTACCTTGACTAGACAAATAAATCCAGGCGATGTCATCGATGTTGCAGGAATCTTCCTCCCGACACCATA
TACGGGCTTCAAAGCAATCCGCGCTGGTCTCCTAACAGATACCTATCTGGAAGCTCAACATGTCAACCAACACAAACAAG
CATATGATC-ATCTAGCT-TTCGATGCGAGAACGTTCCGAAGGATTGAGCAATATA------------------------
--------------------------------------------------------------------------------
--------------------------------
>CLF27_Alignment_of_2_sequences:_2474SAA008_G01_premix.ab1,_2474SAA008_G07_premix.ab1_(reversed)
-----------------------------------------------------------------CCTTCA-GACG--AA
TG--CAAGCAGAA--TAATT--CGAAAGGTC---AACTGTT-CTT--ATCA-AC-AC-GTG-CA-TCTAAA--TTCCTAC
CGTTCC--AAGAA-GTC-AAGA-TCC-AAGAAATGGCTGATCAGGTACCTGTTGGTCACATCCCTCGGACACTAACAGTA
CACTGTAACGGTACCTTGACTAGACAAATAAATCCAGGAGATGTCATCGATGTTGCAGGAATATTCCTCCCGACACCATA
TACGGGCTTCAAAGCAATCCGCGCTGGTCTCCTAACAGATACCTATCTGGAAGCTCAACATGTCAACCAACACAAACAAG
CATATGATG-ATCTAGCT-TTCGATGCGAGAACGTTCCGAAGGATTGAGCAATATAA-GAA-TTCCGGCCA---------
--------------------------------------------------------------------------------
--------------------------------
>CLF26_Alignment_of_2_sequences:_2474SAA008_F06_premix.ab1,_2474SAA008_F12_premix.ab1_(reversed)
-----------------------------------------------------------------CCTTCA-GACG--AA
TG--CAAGCAGAA--TAATT--CAAAAGG-CC--AACTGTT-CTT--ATCG-AC-AC-GTG-CA-TCTAAA--TTCCTAC
CGTTCC--AAGAA-GTC-AAGA-TCC-AAGAAATGGCTGATCAGGTACCTGTTGGTCACATCCCTCGGACACTAACAGTA
CATTGTAACGGTACCTTGACTAGACAAATAAATCCAGGCGATGTCATCGATGTTGCAGGAATCTTCCTCCCGACACCATA
TACGGGCTTCAAAGCAATCCGCGCTGGTCTCCTAACAGATACCTATCTGGAAGCTCAACATGTCAACCAACACAAACAAG
CATATGATC-ATCTAGCT-TTCGATGCGAGAACGTTCCGAAGGATTGAGCAATATAA-GAA-TTCCGGCCA---------
--------------------------------------------------------------------------------
--------------------------------
>CLF25_Alignment_of_2_sequences:_2474SAA008_F05_premix.ab1,_2474SAA008_F11_premix.ab1_(reversed)
-----------------------------------------------------------------CCTTCA-GACG--AA
TG--CAAGCAGAA--TAATT--CGAAAGG-CC--AACTGTT-CTT--ATCA-AC-AC-GTG-CA-TCTAAA--TTCCTAC
CGTTCC--AAGAA-GTC-AAGA-TCC-AAGAAATGGCTGATCAGGTACCTGTTGGTCACATCCCTCGGACACTAACAGTA
CACTGTAACGGTACCTTGACTAGACAAATGAATCCAGGAGATGTCATCGATGTTGCAGGAATATTCCTCCCGACACCATA
TACGGGCTTCAAAGCAATCCGCGCTGGTCTCCTAACAGATACCTATCTGGAAGCTCAACATGTCAACCAACACAAACAAG
CATATGATG-ATCTAGCT-TTCGATGCGAGAACGTTCCGAAGGATTGAGCAATATAA-GAA-TTCCGG------------
--------------------------------------------------------------------------------
--------------------------------
>CLF23_Alignment_of_2_sequences:_2474SAA008_F04_premix.ab1,_2474SAA008_F10_premix.ab1_(reversed)
-----------------------------------------------------------------CCTTCA-GACG--AA
TG--CAAGCAGAA--TAATT--CGAAAGG-CC--AACTGTT-CTT--ATCA-AC-AC-GTG-CA-TCTAAA--TTCCTAC
CGTTCC--AAGAA-GTC-AAGA-TCC-AAGAAATGGCTGATCAGGTACCTGTTGGTCACATCCCTCGGACACTAACAGTA
CACTGTAACGGTACCTTGACTAGACAAATAAATCCAGGAGATGTCATCGATGTTGCAGGAATATTCCTCCCGACACCATA
TACGGGCTTCAAAGCAATCCGCGCTGGTCTCCTAACAGATACCTATCTGGAAGCTCAACATGTCAACCAACACAAACAAG
CATATGATG-ATCTAGCT-TTCGATGCGAGAACGTTCCGAAGGATTGAGCAATATAA-GAA-TTCCGGCCA---------
--------------------------------------------------------------------------------
--------------------------------
>CLF24_Alignment_of_2_sequences:_2305SAD005_E03_premix.scf,_2305SAD005_E09_premix.scf_(reversed)
--------------------------------------------------------------TGTCCTTCA-GACG--AA
TG--CAAGCAGAA--CAATT--CTAAAGG-CC--AACTGTT-CTT--ATCG-AC-AC-GTG-CA-TCTAAA--TTCCTAC
CATTCC--AAGAA-GTT-AAGATTC--AAGAAATGGCTGACCAGGTACCTGTTGGTCACATCCCTCGGACATTAACAATA
CACTGCAACGGTACCTTGACGAGACAAATAAATCCCGGCGATGTCATCGACGTTGCAGGAATCTTCCTCCCGACACCATA
CACAGGCTTCAAAGCAATCCGCGCTGGTCTCCTTACAGATACCTATCTAGAAGCTCAACATGTAAACCAACACAAAAAAG
CATACGACG-ATCTAGCT-TTCGATGCGCGAACGTTCCGAAGGATTGAGCAATATAA-GAA-TTCCGGCCATATGTACGA
GTACCTGTCA----------------------------------------------------------------------
--------------------------------
>CLF22_Alignment_of_2_sequences:_2305SAD005_E02_premix.scf,_2305SAD005_E08_premix.scf_(reversed)
------------------------------------------------------------------CTTCA-GACG--AA
TG--CAAGCAGAA--TAATT--CGAAAGG-CC--AACTGTT-CTT--ATCA-AC-AC-GTG-CA-TCTAAA--TTCCTAC
CGTTCC--AAGAA-GTC-AAGA-TCC-AGGAAATGGCTGATCAGGTACCTGTTGGTCACATCCCTCGGACACTAACAGTA
CACTGTAACGGTACCTTGACTAGACAAATAAATCCAGGAGATGTCATCGATGTTGCAGGAATATTCCTCCCGACACCATA
TACGGGCTTCAAAGCAATCCGCGCTGGTCTCCTAACAGATACCTATCTGGAAGCTCAACATGTCAACCAACACAAACAAG
CATATGATG-ATCTAGCT-TTCGATGCGAGAACGTTCCGAAGGATTGAGCAATATAA-GAA-TTCCGGCCACATGTACG-
--------------------------------------------------------------------------------
--------------------------------
>CLF21_Alignment_of_2_sequences:_2474SAA008_F03_premix.ab1,_2474SAA008_F09_premix.ab1_(reversed)
-----------------------------------------------------------------CCTTCA-GACG--AA
TG--CAAGCAGAA--TAATT--CAAAAGG-CC--AACTGTT-CTT--ATCG-AC-AC-GTG-CA-TCTAAA--TTCCTAC
CGTTCC--AAGAA-GTC-AAGA-TCC-AAGAAATGGCTGATCAGGTACCTGTTGGTCACATCCCTCGGACACTAACAGTA
CATTGTAACGGTACCTTGACTAGACAAATAAATCCAGGCGATGTCATCGATGTTGCAGGAATCTTCCTCCCGACACCATA
TACGGGCTTCAAAGCAATCCGCGCTGGTCTCCTAACAGATACCTATCTGGAAGCTCAACATGTCAACCAACACAAACAAG
CATATGATC-ATCTAGCN-TTCGATGCGAGAACGTTCCGAAGGATTGAGCAATATAA-GAA-TTCCGG------------
--------------------------------------------------------------------------------
--------------------------------
>CLF20_Alignment_of_2_sequences:_2474SAA008_F02_premix.ab1,_2474SAA008_F08_premix.ab1_(reversed)
------------------------------------------------------------------CTTCA-GACG--AA
TG--CAAGCAGAA--TAATT--CAAAAGG-CC--AACTGTT-CTT--ATCG-AC-AC-GTG-CA-TCTAAA--TTCCTAC
CGTTCC--AAGAA-GTC-AAGA-TCC-AAGAAATGGCTGATCAGGTACCTGTTGGTCACATCCCTCGGACACTAACAGTA
CATTGTAACGGTACCTTGACTAGACAAATAAATCCAGGCGATGTCATCGATGTTGCAGGAATCTTCCTCCCGACACCATA
TACGGGCTTCAAAGCAATCCGCGCTGGTCTCCTAACAGATACCTATCTGGAAGCTCAACATGTCAACCAACACAAACAAG
CATATGATC-ATCTAGCT-TTCGATGCGAGAACGTTCCGAAGGATTGAGCAATATAA-GAA-TTCCGGCCA---------
--------------------------------------------------------------------------------
--------------------------------
>CLF19b_Alignment_of_2_sequences:_2474SAA008_F01_premix.ab1,_2474SAA008_F07_premix.ab1_(reversed)
-----------------------------------------------------------------CCTTCA-GACG--AA
TG--CAAGCAAAA--TAATT--CCAAAGGTC---AATTGTT-CTT--ATCG-AC-AC-GTG-CA-TCTAAG--TTTCTAC
CGTTCC--AAGAA-GTC-AAGA-TCC-AAGAAATGGCTGATCAGGTACCTGTTGGTCACATCCCTCGGACACTCACGGTA
CACTGCCACGGTACCTTGACTCGACAAATTAATCCAGGCGATGTCATCGACGTTGCAGGAATCTTCCTTCCCACACCATA
TACAGGCTTCAAAGCAATTCGCGCTGGTCTCCTAACAGACACCTATCTAGAAGCTCAACATGTAAACCAACACAAGAAAG
CCTATGATG-ATCTGACT-TTTGATGCCAGAACGTTCCGAAGGATTGAGCAATATAA--AAATTCCGGCCA---------
--------------------------------------------------------------------------------
--------------------------------
>CLF18_Alignment_of_2_sequences:_2474SAA008_E06_premix.ab1,_2474SAA008_E12_premix.ab1_(reversed)
------------------------------------------------------------------CTTCA-GACG--AA
TG--CAAGCAGAA--TAATT--CAAAAGG-CC--AACTATT-CTT--ATCG-AC-AC-GTG-CA-TCTAAA--TTCCTAC
CGTTCC--AAGAA-GTC-AAGATTC--AAGAAATGGCTGATCAGGTACCTGTTGGTCACATCCCTCGGACACTAACAGTA
CACTGTAACGGTACCTTGACTAGACAAATAAATCCAGGCGATGTCATCGATGTTGCAGGAATCTTCCTCCCGACACCATA
TACGGGCTTCAAAGCAATCCGCGCTGGTCTCTTAACAGATACCTATCTGGAAGCTCAACATGTCAACCAACACAAACAAG
CATATGATG-ATCTAGCT-TTCGATGCGAGAACCTTCCGAAGGATTGAGCAATATAA-GAA-CTCCGG------------
--------------------------------------------------------------------------------
--------------------------------
>CLF17_Alignment_of_2_sequences:_2474SAA008_E05_premix.ab1,_2474SAA008_E11_premix.ab1_(reversed)
-----------------------------------------------------------------CCTTCA-GACG--AA
TG--CAAGCAGAA--TAATT--CGAAAGG-CC--AACTGTT-CTT--ATCA-AC-AC-GTG-CA-TCTAAA--TTCCTAC
CGTTCC--AAGAA-GTC-AAGA-TCC-AAGAAATGGCTGATCAGGTACCTGTTGGTCACATCCCTCGGACACTAACAGTA
CACTGTAACGGTACCTTGACTAGACAAATGAATCCAGGAGATGTCATCGATGTTGCAGGAATATTCCTCCCGACACCATA
TACGGGCTTCAAAGCAATCCGCGCTGGTCTCCTAACAGATACCTATCTGGAAGCTCAACATGTCAACCAACACAAACAAG
CATATGATG-ATCTAGCT-TTCGATGCGAGAACGTTCCGAAGGATTGAGCAATATAA-GAA-TTCCGG------------
--------------------------------------------------------------------------------
--------------------------------
>CLF16_Alignment_of_2_sequences:_2474SAA008_E04_premix.ab1,_2474SAA008_E10_premix.ab1_(reversed)
-----------------------------------------------------------------CCTTCA-GACG--AA
TG--CAAGCAGAA--TAATT--CAAAAGG-CC--AACTGTT-CTT--ATCG-AC-AC-GTG-CA-TCTAAA--TTCCTAC
CGTTCC--AAGAA-GTC-AAGA-TCC-AAGAAATGGCTGATCAGGTACCTGTTGGTCACATCCCTCGGACACTAACAGTA
CATTGTAACGGTACCTTGACTAGACAAATAAATCCAGGCGATGTCATCGATGTTGCAGGAATCTTCCTCCCGACACCATA
TACGGGCTTCAAAGCAATCCGCGCTGGTCTCCTAACAGATACCTATCTGGAAGCTCAACATGTCAACCAACACAAACAAG
CATATGATC-ATCTAGCT-TTCGATGCGAGAACGTTCCGAAGGATTGAGCAATATAA-GAA-TTCCGG------------
--------------------------------------------------------------------------------
--------------------------------
>CLF15_Alignment_of_2_sequences:_2474SAA008_E03_premix.ab1,_2474SAA008_E09_premix.ab1_(reversed)
-----------------------------------------------------------------CCTTCA-GACG--AA
TG--CAAGCAGAA--TAATT--CGAAAGG-CC--AACTGTT-CTT--ATCA-AC-AC-GTG-CA-TCTAAA--TTCCTAC
CGTTCC--AAGAA-GTC-AAGA-TCC-AAGAAATGGCTGATCAGGTACCTGTTGGTCACATCCCTCGGACACTAACAGTA
CACTGTAACGGTACCTTGACTAGACAAATGAATCCAGGAGATGTCATCGATGTTGCAGGAATATTCCTCCCGACACCATA
TACGGGCTTCAAAGCAATCCGCGCTGGTCTCCTAACAGATACCTATCTGGAAGCTCAACATGTCAACCAACACAAACAAG
CATATGATG-ATCTAGCT-TTCGATGCGAGAACGTTCCGAAGGATTGAGCAATATAA-GAA-TTCC--------------
--------------------------------------------------------------------------------
--------------------------------
>CLF14_Alignment_of_2_sequences:_2474SAA008_E02_premix.ab1,_2474SAA008_E08_premix.ab1_(reversed)
------------------------------------------------------------------CTTCA-GACG--AA
TG--CAAGCAGAA--TAATT--CGAAAGG-CC--AACTGTT-CTT--ATCA-AC-AC-GTG-CA-TCTAAA--TTCCTAC
CGTTCC--AAGAA-ATC-AAGA-TCC-AAGAAATGGCTGATCAGGTACCTGTTGGTCACATCCCTCGGACACTAACAGTA
CACTGTAACGGTACCTTGACTAGACAAATAAATCCAGGAGATGTCATCGATGTTGCAGGAATATTCCTCCCGACACCATA
TACGGGCTTCAAAGCAATCCGCGCTGGTCTCCTAACAGATACCTATCTGGAAGCTCAACATGTCAACCAACACAAACAAG
CATATGATG-ATCTAGCT-TTCGATGCGAGAACGTTCCGAAGGATTGAGCAATATAAG----------------------
--------------------------------------------------------------------------------
--------------------------------
>CLF13_Alignment_of_2_sequences:_2474SAA008_E01_premix.ab1,_2474SAA008_E07_premix.ab1_(reversed)
-----------------------------------------------------------------CCTTCA-GACG--AA
TG--CAAGCAGAA--TAATT--CGAAAGG-CC--AACTGTT-CTT--ATCA-AC-AC-GTG-CA-TCTAAA--TTCCTAC
CGTTCC--AAGAA-GTC-AAGA-TCC-AAGAAATGGCTGATCAGGTACCTGTTGGTCACATCCCTCGGACACTAACAGTA
CACTGTAACGGTACCTTGACTAGACAAATAAATCCAGGAGATGTCATCGATGTTGCAGGAATATTCCTCCCGACACCATA
TACGGGCTTCAAAGCAATCCGCGCTGGTCTCCTAACAGATACCTATCTGGAAGCTCAACATGTCAACCAACACAAACAAG
CATATGATG-ATCTAACT-TTCGATGCGAGAACGTTCCGAAGGATTGAGCAATATAA-GAA-TTCCGG------------
--------------------------------------------------------------------------------
--------------------------------
>CLF12_Alignment_of_2_sequences:_2474SAA008_D06_premix.ab1,_2474SAA008_D12_premix.ab1_(reversed)
-----------------------------------------------------------------CCTTCA-GACG--AA
TG--CAAGCAGAA--TAATT--CAAAAGG-CC--AACTATT-CTT--ATCG-AC-AC-GTG-CA-TCCAAA--TTCCTAC
CGTTTC--AAGAA-GTC-AAGA-TCC-AAGAAATGGCTGATCAGGTACCTGTTGGTCACATCCCTCGGACACTAACAGTA
CACTGCAACGGTACCTTGACTAGACAAATAAATCCAGGCGATGTCATCGATGTTGCAGGAATCTTCCTCCCGACACCATA
TACGGGCTTCAAAGCAATCCGCGCTGGTCTCCTAACAGATACCTATCTGGAAGCTCAACATGTCAACCAACACAAACAAG
CATATGATG-ATCTGGCT-TTCGATGCGAGAACGTTCCGAAGGATTGAGCAATATAA-GAA-TTCCGGCCA---------
--------------------------------------------------------------------------------
--------------------------------
>CLF11_Alignment_of_2_sequences:_2474SAA008_D05_premix.ab1,_2474SAA008_D11_premix.ab1_(reversed)
-------------------------------------------------------------------TTCA-GACG--AA
TG--CAAGCAGAA--TAATT--CGAAAGG-CC--AACTGTT-CTT--ATCA-AC-AC-GTG-CA-TCTAAA--TTCCTAC
CGTTCC--AAGAA-GTC-AAGA-TCC-AAGAAATGGCTGATCAGGTACCTGTTGGTCACATCCCTCGGACACTAACAGTA
CACTGTAACGGTACCTTGACTAGACAAATAAATCCAGGAGATGTCATCGATGTTGCAGGAATATTCCTCCCGACACCATA
TACGGGCTTCAAAGCAATCCGCGCTGGTCTCCTAACAGATACCTATCTGGAAGCTCAACATGTCAACCAACACAAACAAG
CATATGATG-ATCTAGCT-TTCGATGCGAGAACGTTCCGAAGGATTGAGCAATATAA-GAA-TTCCGG------------
--------------------------------------------------------------------------------
--------------------------------
>CLF10_Alignment_of_2_sequences:_2474SAA008_D04_premix.ab1,_2474SAA008_D10_premix.ab1_(reversed)
-----------------------------------------------------------------CCTTCA-GACG--AA
TG--CAAGCAGAA--TAATT--CAAAAGG-CC--AACTGTT-CTT--ATCG-AC-AC-GTG-CA-TCTAAA--TTCCTAC
CGTTCC--AAGAA-GTC-AAGA-TCC-AAGAAATGGCTGATCAGGTACCTGTTGGTCACATCCCTCGGACACTAACAGTA
CATTGTAACGGTACCTTGACTAGACAAATAAATCCAGGCGATGTCATCGATGTTGCAGGAATCTTCCTCCCGACACCATA
TACGGGCTTCAAAGCAATCCGCGCTGGTCTCCTAACAGATACCTATCTGGAAGCTCAACATGTCAACCAACACAAACAAG
CATATGATC-ATCTAGCT-TTCGATGCGAGAACGTTCCGAAGGATTGAGCAATATAAGGAA-TTCCGG------------
--------------------------------------------------------------------------------
--------------------------------
>CLF9_Alignment_of_2_sequences:_2474SAA008_D03_premix.ab1,_2474SAA008_D09_premix.ab1_(reversed)
-------------------------------------------------------------------TTCA-GACG--AA
TG--CAAGCAGAA--TAATT--CGAAAGG-CC--AACTGTT-CTT--ATCA-AC-AC-GTG-CA-TCTAAA--TTCCTAC
CGTTCC--AAGAA-GTC-AAAA-TCC-AAGAAATGGCTGATCAGGTACCTGTTGGTCACATCCCTCGGACACTAACAGTA
CACTGTAACGGTACCTTGACTAGACAAATAAATCCAGGAGATGTCATCAATGTTGCAGGAATATTCCTCCCGACACCATA
TACGGGCTTCAAAGCAATCCGCGCTGGTCTCCTAACAGATACCTATCTGGAAGCTCAACATGTCAACCAACACAAACAAG
CATATGATG-ATCTAGCT-TTCGATGCGAGAACGTTCCGAAGGATTGAGCAATATAA-GAA-TTCCGG------------
--------------------------------------------------------------------------------
--------------------------------
>CLF8_Alignment_of_2_sequences:_2474SAA008_D02_premix.ab1,_2474SAA008_D08_premix.ab1_(reversed)
-----------------------------------------------------------------CCTTCA-GACG--AA
TG--CAAGCAGAA--TAATT--CGAAAGG-CC--AACTGTT-CTT--ATCA-AC-AC-GTG-CA-TCTAAA--TTCCTAC
CGTTCC--AAGAA-GTC-AAGA-TCC-AAGAAATGGCTGATCAGGTACCTGTTGGTCACATCCCTCGGACACTAACAGTA
CACTGTAACGGTACCTTGACTAGACAAATAAATCCAGGAGATGTCATCGATGTTGCAGGAATATTCCTCCCGACACCATA
TACGGGCTTCAAAGCAATCCGCGCTGGTCTCCTAACAGATACCTATCTGGAAGCTCAACATGTCAACCAACACAAACAAG
CATATGATG-ATCTAGCT-TTCGATGCGAGAACGTTCCGAAGGATTGAGCAATATAA-GAA-TTCCGG------------
--------------------------------------------------------------------------------
--------------------------------
>CLF7_Alignment_of_2_sequences:_2474SAA008_D01_premix.ab1,_2474SAA008_D07_premix.ab1_(reversed)
-------------------------------------------------------------------TTCA-GACG--AA
TG--CAAGCAGAA--TAATT--CGAAAGG-CC--AACTGTT-CTT--ATCA-AC-AC-GTG-CA-TCTAAA--TTCCTAC
CGTTCC--AAGAA-GTC-AAAA-TCC-AAGAAATGGCTGATCAGGTACCTGTTGGTCACATCCCTCGGACACTAACAGTA
CACTGTAACGGTACCTTGACTAGACAAATAAATCCAGGAGATGTCATCAATGTTGCAGGAATATTCCTCCCGACACCATA
TACGGGCTTCAAAGCAATCCGCGCTGGTCTCCTAACAGATACCTATCTGGAAGCTCAACATGTCAACCAACACAAACAAG
CATATGATG-ATCTAGCT-TTCGATGCGAGAACGTTCCGAAGGATTGAGCAATATAA-GAA-TTCCGG------------
--------------------------------------------------------------------------------
--------------------------------
>CLF6_Alignment_of_2_sequences:_2474SAA008_C06_premix.ab1,_2474SAA008_C12_premix.ab1_(reversed)
-------------------------------------------------------------------TTCA-GACG--AA
TG--CAAGCAGAA--TAATT--CGAAAGG-CC--AACTGTT-CTT--ATCA-AC-AC-GTG-CA-TCTAAA--TTCCTAC
CGTTTC--AAGAA-GTC-AAGA-TCC-AAGAAATGGCTGATCAGGTACCTGTTGGTCACATCCCTCGGACACTAACAGTA
CACTGTAACGGTACCTTGACTAGACAAATGAATCCAGGAGATGTCATCGATGTTGCAGGAATATTCCTCCCGACACCATA
TACGGGCTTCAAAGCAATCCGCGCTGGTCTCCTAACAGATACCTATCTGGAAGCTCAACATGTCAACCAACACAAACAAG
CATATGATG-ATCTAGCT-TTCGATGCGAGAACGTTCCGAAGGATTGAGCAATATAA-GAA-TTCCGG------------
--------------------------------------------------------------------------------
--------------------------------
>CLF5_Alignment_of_2_sequences:_2474SAA008_C05_premix.ab1,_2474SAA008_C11_premix.ab1_(reversed)
-------------------------------------------------------------------TTCA-GACG--AA
TG--CAAGCAGAA--TAATT--CGAAAGG-CC--AACTGTT-CTT--ATCA-AC-AC-GTG-CA-TCTAAA--TTCCTAC
CGTTCC--AAGAA-GTC-AAGA-TCC-AAGAAATGGCTGATCAGGTACCTGTTGGTCACATCCCTCGGACACTAACAGTA
CACTGTAACGGTACCTTGACTAGACAAATGAATCCAGGAGATGTCATCGATGTTGCAGGAATATTCCTCCCGACACCATA
TACGGGCTTCAAAGCAATCCGCGCTGGTCTCCTAACAGATACCTATCTGGAAGCTCAACATGTCAACCAACACAAACAAG
CATATGATG-ATCTAGCT-TTCGATGCGAGAACGTTCCGAAGGATTGAGCAATATAA-GAA-TTCCGG------------
--------------------------------------------------------------------------------
--------------------------------
>CLF4_Alignment_of_2_sequences:_2305SAD005_C04_premix.scf,_2305SAD005_C10_premix.scf_(reversed)
-----------------------------------------------------------------CCTTCA-GACG--AA
TG--CAAGCAGAA--TAATT--CAAAAGG-CC--AACTGTT-CTT--ATCG-AC-AC-GTG-CA-TCTAAA--TTTCTAC
CGTTTC--AAGAA-GTC-AAGA-TCC-AAGAAATGGCTGATCAGGTACCTGTTGGTCACATCCCTCGGACATTAACAGTA
CACTGCAACGGTACCTTGACTAGACAAATAAATCCAGGCGATGTCATCGATGTTGCAGGAATMTTTCTCCCGACACCATA
TACGGGATTCAAAGCAATCCGCGCTGGTCTCCTAACAGATACCTATCTGGAAGCTCAACATGTCAACCAACACAAACAAG
CATATGATGAATCTAGCT-TTCGATGCGAGAACGTTCCGAAGGATTGAGCAATATAA-GAA-TTCCGGCCACATGTA---
--------------------------------------------------------------------------------
--------------------------------
>CLF3_Alignment_of_2_sequences:_2305SAD005_C03_premix.scf,_2305SAD005_C09_premix.scf_(reversed)
--------------------------------------------------------------------TCA-GACG--AA
TG--CAAACAAAA--TAATT--CTAAAGG-CC--AACTGTT-CTT--ATCG-AC-AC-GTG-CA-TCTAAG--TTTCTAC
CGTTCC--AAGAA-GTC-AAGA-TCC-AAGAAATGGCTGATCAGGTACCTGTTGGTCACATCCCTCGGACACTCACGATA
CACTGCAACGGTACCTTGACTCGACAAATAAATCCAGGCGATGTYATCGACGTTGCAGGAATCTTCCTTCCCACACCATA
TACAGGCTTCAAAGCAATCCGTGCTGGTCTCCTAACAGACACCTATCTAGAAGCTCAACATGTGAACCAACACAAGAAAG
CATATGATG-ATCTAAAT-TTCGACGCCAGAACGTTCCGAAGGATTGAGCAATACAA--AAATTCCGGCCACATGTA---
--------------------------------------------------------------------------------
--------------------------------
>CLF2_Alignment_of_2_sequences:_2474SAA008_C02_premix.ab1,_2474SAA008_C08_premix.ab1_(reversed)
-----------------------------------------------------------------CCTTCA-GACG--AA
TG--CAAGCAGAA--TAATT--CGAAAGG-CC--AACTGTT-CTT--ATCA-AC-AC-GTG-CA-TCTAAA--TTCCTAC
CGTTCC--AAGAA-GTC-AAGA-TCC-AAGAAATGGCTGATCAGGTACCTGTTGGTCACATCCCTCGGACACTAACAGTA
CACTGTAACGGTACCTTGACTAGACAAATGAATCCAGGAGATGTCATCGATGTTGCAGGAATATTCCTCCCGACACCATA
TACGGGCTTCAAAGCAATCCGCGCTGGTCTCCTAACAGATACCTATCTGGAAGCTCAACATGTCAACCAACACAAACAAG
CATATGATG-ATCTAGCT-TTCGATGCGAGAACGTTCCGAAGGATTGAGCAATATAA-GAA-TTCCGG------------
--------------------------------------------------------------------------------
--------------------------------
>CLF1_Alignment_of_2_sequences:_2474SAA008_C01_premix.ab1,_2474SAA008_C07_premix.ab1_(reversed)
-----------------------------------------------------------------CCTTCA-GACG--AA
TG--CAAGCAGAA--TAATT--CGAAAGG-CC--AACTGTT-CTT--ATCA-AC-AC-GTG-CA-TCTAAA--TTCCTAC
CGTTCC--AAGAA-GTC-AAGA-TCC-AAGAAATGGCTGATCAGGTACCTGTTGGTCACATCCCTCGGACACTAACAGTA
CACTGTAACGGTACCTTGACTAGACAAATGAATCCAGGAGATGTCATCGATGTTGCAGGAATATTCCTCCCGACACCATA
TACGGGCTTCAAAGCAATCCGCGCTGGTCTCCTAACAGATACCTATCTGGAAGCTCAACATGTCAACCAACACAAACAAG
CATATGATG-ATCTAGCT-TTCGATGCGAGAACGTTCCGAAGGATTGAGCAATATAA-GAA-TTCCGG------------
--------------------------------------------------------------------------------
--------------------------------
>CB5_Alignment_of_2_sequences:_2474SAA008_H06_premix.ab1,_2474SAA008_H12_premix.ab1_(reversed)
-----------------------------------------------------------------CCTTCA-GACG--AA
TG--CAAGCAGAA--TAATT--CAAAAGG-CC--AACTGTT-CTT--ATCG-AC-AC-GTG-CA-TCTAAA--TTCCTAC
CGTTCC--AAGAA-GTC-AAGA-TCC-AAGAAATGGCTGATCAGGTACCTGTTGGTCACATCCCTCGGACACTAACAGTA
CATTGTAACGGTACCTTGACTAGACAAATAAATCCAGGCGATGTCATCGATGTTGCAGGAATCTTCCTCCCGACACCATA
TACGGGCTTCAAAGCAATCCGCGCTGGTCTCCTAACAGATACCTATCTGGAAGCTCAACATGTCAACCAACACAAACAAG
CATATGATC-ATCTAGCT-TTCGATGCGAGAACGTTCCGAAGGATTGAGCAATATAA-GAA-TTCCGG------------
--------------------------------------------------------------------------------
--------------------------------
>CB2_Alignment_of_2_sequences:_2474SAA008_G05_premix.ab1,_2474SAA008_G11_premix.ab1_(reversed)
-------------------------------------------------------------------TTCA-GACG--AA
TG--CAAGCAGAA--TAATT--CAAAAGG-CC--AACTGTT-CTT--ATCG-AC-AC-GTG-CA-TCTAAA--TTCCTAC
CGTTCC--AAGAA-GTC-AAGA-TCC-AAGAAATGGCTGATCAGGTACCTGTTGGTCACATCCCTCGGACACTAACAGTA
CATTGTAACGGTACCTTGACTAGACAAATAAATCCAGGCGATGTCATCGATGTTGCAGGAATCTTCCTCCCGACACCATA
TACGGGCTTCAAAGCAATCCGCGCTGGTCTCCTAACAGATACCTATCTGGAAGCTCAACATGTCAACCAACACAAACAAG
CATATGATC-ATCTAGCT-TTCGATGCGAGAACGTTCCGAAGGATTGAGCAATATAA-GAA-TTCCGGCCA---------
--------------------------------------------------------------------------------
--------------------------------
