# Supplementary material for: ﻿Mycobiont-specific primers for lichenized fungal genus Cladonia (Cladoniaceae, Ascomycota)
Source: MycoKeys. 2026 Jan 6;127:1–23. doi: 10.3897/mycokeys.127.167091 (PMC12800778; doi:10.3897/mycokeys.127.167091)
Supplement: Supplementary material 8 — Sequence alignments mtSSU [file mycokeys-127-001-s008.fas]

>CB1_Alignment_of_2_sequences:_2305SAD004_H01_premix.scf,_2305SAD004_H07_premix.scf_(reversed)
------TTCATAGCTGATTGCACCAACAAACAGTTGATGCAAAATTGATTATATCAAATAAAA-TTCTAGGTAGATTTTT
GATAATGACATTGCTTACCTAAGTCTTGACCAAATTACGTGCCAGCAGTCGCGGTAATACGTAAAAGACTAGTGTTATTC
ATCTTTAATTGGTTTAAAGGGTACCTAGACAGCGAATAAAGCCATAGTAGGGACTAATTCGCTAGAGTTACTTATGAGGG
GGTATTAAAGTACTGCAGGTGTAGAGATGAAATTTTGTTATACCTCTTTTCGTATGAGAAACTATGGCACAGGTATAGGT
GAAAGCATCCCCTTATGTGATAACTGACGTTGAGGGACGAAGGCTTTGTGTCGCGAACAGGATTAGATACCCCAGTAGTC
AAAGCAGAAAATGATGAATGTCATNNNNNNNATATACAATTTATTCTATAAATGAAAGTGTAAGCATTCCACCTCAAGAG
TAATTTGGCAACATTGGAACTGAAATCATTAGACCGTTTCTGAAACCAGTAGTGAAGTATGTTGTTTAATTTGATAATAC
GC-AAAAAACCTTACCACAATTTGAATATT--TATATATATCTTT-TATTGATTTTTACTTACATATCTGTAA-ATAATT
AAAATGATGCTTAAATCTCG-------------------------------
>CB5_Alignment_of_2_sequences:_2474SAA003_C09_premix.ab1,_2474SAA003_C10_premix.ab1_(reversed)
--------AATAGCTGATTGCACCAACAAACAGTTGATGCAAAATTGATTATATCAAATAAAA-TTCTAGGTAGATTTTT
GATAATGACATTGCTTACCTAAGTCTTGACCAAATTACGTGCCAGCAGTCGCGGTAATACGTAAAAGACTAGTGTTATTC
ATCTTTAATTGGTTTAAAGGGTACCTAGACAGCGAATAAAGCCATAGTAGGGACTAATTCGCTAGAGTTACTTATGAGGG
GGTATTAAAGTACTGCAGGTGTAGAGATGAAATTTTGTTATACCTCTTTTCGTATGAGAAACTATGGCACAGGTATAGGT
GAAAGCATCCCCTTATGTGATAACTGACGTTGAGGGACGAAGGCTTTGTGTCGCGAACAGGATTAGATACCCCAGTAGTC
AAAGCAGAAAATGATGAATGTCATAGATTAGATATACAATTTATTCTATAAATGAAAGTGTAAGCATTCCACCTCAAGAG
TAATTTGGCAACATTGGAACTGAAATCATTAGACCGTTTCTGAAACCAGTAGTGAAGTATGTTGTTTAATTTGATAATAC
GC-AAAAAACCTTACCACAATTTGAATATT--TATATATATCTTT-TATTGATTTTTACTTACATATCTGTAA-ATAATT
AAAATGATGCTTAAATCTCGTTTGTGA------------------------
>CLF10_Alignment_of_2_sequences:_2474SAA003_E07_premix.ab1,_2474SAA003_E08_premix.ab1_(reversed)
-------------CTGATTGCACCAACAAACAGTTGATGCAAAATTGATTATATCAAATAAAA-TTCTAGGTAGATTTTT
GATAATGACATTGCTTACCTAAGTCTTGACCAAATTACGTGCCAGCAGTCGCGGTAATACGTAAAAGACTAGTGTTATTC
ATCTTTAATTGGTTTAAAGGGTACCTAGACAGCGAATAAAGCCATAGTAGGGACTAATTCGCTAGAGTTACTTATGAGGG
GGTATTAAAGTACTGCAGGTGTAGAGATGAAATTTTGTTATACCTCTTCTCGTATGAGAAACTATGGCACAGGTATAGGT
GAAAGCATCCCCTTATGTGATAACTGACGTTGAGGGACGAAGGCTTTGTGTCGCGAACAGGATTAGATACCCCAATAGTC
AAAGCAGAAAATGATGAATGTCATAGATTAGATATGCAATTTATTCTATAAATGAAAGTGTAAGCATTCCACCTCAAGAG
TAATTTGGCAACATTGGAACTGAAATCATTAGACCGTTTCTGAAACCAGTAGTGAAGTATGTTGTTTAATTTGATGATAC
GC-AAAAAACCTTACCACAATTTGAATATA--TATATATATCTTT-TATTGATTTTTACTAACATATTTGTAG-ACAATT
AAAATGATGCCTATGTCCCGTTTGTGAGACTAAGCATCAAAAAA-------
>CLF11_Alignment_of_2_sequences:_2305SAD004_G02_premix.scf,_2305SAD004_G08_premix.scf_(reversed)
------TCAATAGCTGATTGCACCAACAAACAGTTGATGCAAAATTGATTATATCAAATAAAA-TTCTAGGTAGATTTTT
GATAATGACATTGCTTACCTAAGTCTTGACCAAATTACGTGCCAGCAGTCGCGGTAATACGTAAAAGACTAGTGTTATTC
ATCTTTAATTGGTTTAAAGGGTACCTAGACAGCGAATAAAGCCATAGTAGGGACTAATTCGCTAGAGTTACTTATGAGGG
GGTATTAAAGTACTGCAGGTGTAGAGATGAAATTTTGTTATACCTCTTCTCGTATGAGAAACTATGGCACAGGTATAGGT
GAAAGCATCCCCTTATGTGATAACTGACGTTGAGGGACGAAGGCTTTGTGTCGCGAACAGGATTAGATACCCCAATAGTC
AAAGCAGAAAATGATGAATGTCATAGATTAGATATGCAATTTATTCTATAAATGAAAGTGTAAGCATTCCACCTCAAGAG
TAATTTGGCAACATTGGAACTGAAATCATTAGACCGTTTCTGAAACCAGTAGTGAAGTATGTTGTTTAATTTGATGATAC
GC-AAAAAACCTTACCACAATTTGAATATA--TATATATATCTTT-TATTGATTTTTACTAACATATTTGTAG-ACAATT
AACATGATGCCTATGTCCCGTTTGTGAGACTAAGCATCAAAAAGA------
>CLF24_Alignment_of_2_sequences:_2474SAA003_F07_premix.ab1,_2474SAA003_F08_premix.ab1_(reversed)
--------AATAGCTGATTGCACCAACAAACAGTTGATGCAAAATTGATTATATCAAATAAAA-TTCTAGGTAGATTTTT
GATAATGACATTGCTTACCTAAGTCTTGACCAAATTACGTGCCAGCAGTCGCGGTAATACGTAAAAGACTAGTGTTATTC
ATCTTTAATTGGTTTAAAGGGTACCTAGACAGCGAATAAAGCCATAGTAGGGACTAATTCGCTAGAGTTACTTATGAGGG
GGTATTAAAGTACTGCAGGTGTAGAGATGAAATTTTGTTATACCTCTTCTCGTATGAGAAACTATGGCACAGGTATAGGT
GAAAGCATCCCCTTATGTGATAACTGACGTTGAGGGACGAAGGCTTTGTGTCGCGAACAGGATTAGATACCCCAATAGTC
AAAGCAGAAAATGATGAATGTCATAGATTAGATATGCAATTTATTCTATAAATGAAAGTGTAAGCATTCCACCTCAAGAG
TAATTTGGCAACATTGGAACTGAAATCATTAGACCGTTTCTGAAACCAGTAGTGAAGTATGTTGTTTAATTTGATGATAC
GC-AAAAAACCTTACCACAATTTGAATATA--TATATATATCTTT-TATTGATTTTTACTAACATATTTGTAG-ACGATT
AAAATGATGCCTATGTCCCGTTTGTGAGACTAAGCATCAAAAAAGAT----
>CLI1_Alignment_of_2_sequences:_2305SAD004_G04_premix.scf,_2305SAD004_G10_premix.scf_(reversed)
------ACAATAGCTGATTGCACCAACAAACAGTTGATGCAAAATTGATTATATCAAATAAAA-TTCTAGGTAGATTTTT
GATAATGACATTGCTTACCTAAGTCTTGACCAAATTACGTGCCAGCAGTCGCGGTAATACGTAAAAGACTAGTGTTATTC
ATCTTTAATTGGTTTAAAGGGTACCTAGACAGCGAATAAAGCCATAGTAGGGACTAATTCGCTAGAGTTACTTATGAGGG
GGTATTAAAGTACTGCAGGTGTAGAGATGAAATTTTGTTATACCTCTTCTCGTTTGAGAAACTATGGCACAGGTATAGGT
GAAAGCATCCCCTTATGTGATAACTGACGTTGAGGGACGAAGGCTTTGTGTCGCGAACAGGATTAGATACCCCAATAGTC
AAAGCAGAAAATGATGAATGTCATAGATTAGATATGCAATTTATTCTATAAATGAAAGTGTAAGCATTCCACCTCAAGAG
TAATTTGGCAACATTGGAACTGAAATCATTAGACCGTTTCTGAAACCAGTAGTGAAGTATGTTGTTTAATTTGATGATAC
GC-AAAAAACCTTACCACAATTTGAATATT--TATATATATCTTT-CATTGATTTATACTAACATATTTGTAG-ACAATT
AAAATGATGCC----------------------------------------
>CLI2_Alignment_of_2_sequences:_2305SAD004_G05_premix.scf,_2305SAD004_G11_premix.scf_(reversed)
---------ATAGCTGATTGCACCAACAAATAGTTGATGCAAAATTGATTATATCAAATAAAA-TTCTAGGTAGATTTTT
GATAATGACATTGCTTACCTAAGTCTTGACCAAATTACGTGCCAGCAGTCGCGGTAATACGTAAAAGACTAGTGTTATTC
ATCTTTAATTGGTTTAAAGGGTACCTAGACAGCGAATAAAGCCATAGTAGGGACTAATTCGCTAGAGTTACTTATGAGGG
GGTATTAAAGTACTGCAGGTGTAGAGATGAAATTTTGTTATACCTCTTCTCGTATGAGAAACTATGGCACAGGTATAGGT
GAAAGCATCCCCTTATGTGATAACTGACGTTGAGGGACGAAGGCTTTGTGTCGCGAACAGGATTAGATACCCCAATAGTC
AAAGCAGAAAATGATGAATGTCATAGATTAGATATGCAATTTATTCTATAAATGAAAGTGTAAGCATTCCACCTCAAGAG
TAATTTGGCAACATTGGAACTGAAATCATTAGACCGTTTCTGAAACCAGTAGTGAAGTATGTTGTTTAATTTGATGATAC
GC-AAAAAACCTTACCACAATTTGAATATT--TATATATATCTTT-TATTGATTTTTACTAACATATTTGTAG-------
---------------------------------------------------
>CLI3_Alignment_of_2_sequences:_2305SAD004_G06_premix.scf,_2305SAD004_G12_premix.scf_(reversed)
-------------CTGATTGCACCAACAAATAGTTGATGCAAAATTGATTATATCAAATAAAA-TTCTAGGTAGATTTTT
GATAATGACATTGCTTACCTAAGTCTTGACCAAATTACGTGCCAGCAGTCGCGGTAATACGTAAAAGACTAGTGTTATTC
ATCTTTAATTGGTTTAAAGGGTACCTAGACAGCGAATAAAGCCATAGTAGGGACTAATTCGCTAGAGTTACTTATGAGGG
GGTATTAAAGTACTGCAGGTGTAGAGATGAAATTTTGTTATACCTCTTCTCGTATGAGAAACTATGGCACAGGTATAGGT
GAAAGCATCCCCTTATGTGATAACTGACGTTGAGGGACGAAGGCTTTGTGTCGCGAACAGGATTAGATACCCCAATAGTC
AAAGCAGAAAATGATGAATGTCATAGATTAGATATGCAATTTATTCTATAAATGAAAGTGTAAGCATTCCACCTCAAGAG
TAATTTGGCAACATTGGAACTGAAATCATTAGACCGTTTCTGAAACCAGTAGTGAAGTATGTTGTTTAATTTGATGATAC
GC-AAAAAACCTTACCACAATTTGAATATT--TATATATATCTTT-TATTGATTTTTACTAACATATTTGTAG-ACAATT
AAAATGATGCCTA--------------------------------------
>CLM2_Alignment_of_2_sequences:_2305SAD004_F06_premix.scf,_2305SAD004_F12_premix.scf_(reversed)
-----------------------CAACAAATAGCTGATGCAAAATTGATTATATCAAATAAAA-TTCTAGGTAGATTTTT
GATAATGACATCGCTTACCTAAGTCTTGACCAAATTACGTGCCAGCAGTGGCGGTAATACGTAAAAGACTAGTGTTATTC
ATCTTTAATTGGTTTAAAGGGTACCTAGACAGCGAATAAAGCCATAGGAGGGAGTAATTCGCTAGAGTTACTTATGAGGG
GGTATTAAAGTACTGCAGGTGTAGAGATGAAATTTTGTTATACCTCTTCTTGTATGAGAAACTATGGCACAGGTATAGGT
GAAAGCATCCCCTTATGTGATAACTGACGTTGAGGGGCGAAGGCTTTGTGTCGCGAACAGGATTAGATACCCCAATAGTC
AAAGCAGAAAATGATGAATGTCATAGATTAGATATGCAATTTATTCTATAAATGAAAGTGTAAGCATTCCACCCCCAGAG
TAATTTGGCAACATTGGAACTGAAATCATTAGACCGTTTCTGAAACCAGTAGTGAAGTATGTTGTTTTATTTGATGATAC
GC-AAAAAACCTTACCACAATTTGAATATTTATATAT-TATCTTT-TATTGATTTTTACTAACATATTTGTAGAACAATT
AAAATGAT-------------------------------------------
>CLX2_Alignment_of_2_sequences:_2305SAD004_A02_premix.scf,_2305SAD004_A07_premix.scf_(reversed)
----------TAGCTGATTGCACCAACAAACAGTTGATGCAAAATTGATTATATCAAATAAAA-TTCTAGGTAGATTT-T
GATAATGACATTGCTTACCTAAGTCTTGACCAAATTACGTGCCAGCAGTCGCGGTAATACGTAAAAGACTAGTGTTATTC
ATCTTTAATTGGTTTAAAGGGTACCTAGACAGCGAATAAAGCCATTGTAGGGACTAATTCGCTAGAGTTACTTATGAGGG
GGTATTAAAGTACTGCAGGTGTAGAGATGAAATTTTGTTATACCTCTTTTCGTATGAAAAACTATGGCACAGGTATAGGT
GAAAGCATCCCCTTATGTGATAACTGACGTTGAGGGACGAAGGCTTTGTGTCGCGAACAGGATTAGATACCCCAATAGTC
AAAGCAGAAAATGATGAATGTCATAGATTAGATATACAATTTATTCTATAAATGAAAGTGTAAGCATTCCACCTCAAGAG
TAATTTGGCAACATTGGAACTGAAATCATTAGACCGTTTCTGAAACCAGTAGTGAAGTATGTTGTTTAATTTGATGATAC
GC-AAAAAACCTTACCACAATTTGAATATT--TATATATACCTTT-TATTGATTTTTACTAATATATATGTAG-ACAAGT
AACATGATCTCTATACTCCATATGTGACATCAAACATCATAAAAAA-----
>CLX3_Alignment_of_2_sequences:_2305SAD004_A03_premix.scf,_2305SAD004_A09_premix.scf_(reversed)
--------CATA-CTGATTGCACCAACAAACAGTTGATGCAAAATTGATTATATCAAATAAAA-TTCTAGGTAGATTTTT
GATAATGACATTGCTTACCTAAGTCTTGACCAAATTACGTGCCAGCAGTCGCGGTAATACGTAAAAGACTAGTGTTATTC
ATCTTTAATTGGTTTAAAGGGTACCTAGACAGCGAATAAAGCCATTGTAGGGACTAATACGCTAGAGTTACTTATGAGGG
GGTATTAAAGTACTGCAGGTGTAGAGATGAAATTTTGTTATACCTCTTTTCGTATGAGAAACTATGGCACAGGTATAGGT
GAAAGCATCCCCTTATGTGATAACTGACGTTGAGGGACGAAGGCTTTGTGTCGCGAACAGGATTAGATACCCCAATAGTC
AAAGCAGAAAATGATGAATGTCATAGATTAGATATACAATTTATTCTATAAATGAAAGTGTAAGCATTCCACCTCAAGAG
TAATTTGGCAACATTGGAACTGAAATCATTAGACCGTTTCTGAAACCAGTAGTGAAGTATGTTGTTTAATTTGATGATAC
GC-AAAAAACCTTACCACAATTTGAATATT--TATATAAATCTTT-TATTGATTTTTACTAACATATATGTAA-ACAATT
AAAA-----------------------------------------------
>CLX6_Alignment_of_2_sequences:_2474SAA009_H05_premix.ab1,_2474SAA009_H11_premix.ab1_(reversed)
----TAGCAATAGCTGATTGCACCAACAAACAGTTGATGCAAAATTGATTATATCAAATAAAA-TTCTAGGTAGATTTTT
GATAATGACATTGCTTACCTAAGTCTTGACCAAATTACGTGCCAGCAGTCGCGGTAATACGTAAAAGACTAGTGTTATTC
ATCTTTAATTGGTTTAAAGGGTACCTAGACAGCGAATAAAGCCATAGTAGGGACTAATTCGCTAGAGTTACTTATGAGGG
GGTATTAAAGTACTGCAGGTGTAGAGATGAAATTTTGTTATACCTCTTTTCGTTTGAGAAACTATGGCACAGGTATAGGT
GAAAGCATCCCCTTATGTGATAACTGACGTTGAGGGACGAAGGCTTTGTGTCGCGAACAGGATTAGATACCCCAGTAGTC
AAAGCAGAAAATGATGAATGTCATAGATTAGATATACAATTTATTCTATAAATGAAAGTGTAAGCATTCCACCTCAAGAG
TAATTTGGCAACATTGGAACTGAAATCATTAGACCGTTTCTGAAACCAGTAGTGAAGTATGTTGTTTAATTTGATGATAC
GC-AAAAAACCTTACCACAATTTGAATATT--TATATATATCTTT-TATTGATTTTTACATACATATCTGTAA-ATAATT
AAAATGATGCTTAAATCTCGTTTGTGAGACTGAGCATGAAAAAA-------
>CLX8_Alignment_of_2_sequences:_2305SAD004_A06_premix.scf,_2305SAD004_A12_premix.scf_(reversed)
---------ATAGCTGATTGCACCAACAAACAGTTGATGCAAAATTGATTATATCAAATAAAA-TTCTAGGTAGATTTTT
GATAATGACATTGCTTACCTAAGTCTTGACCAAATTACGTGCCAGCAGTCGCGGTAATACATAAAAGACTAGTGTTATTC
ATCTTTAATTGGTTTAAAGGGTACCTAGACAGCGAATAAAGCCATAGTAGGGACTAATTCGCTAGAGTTACTTATGAGGG
GGTATTAAAGTACTGCAGGTGTAGAGATGAAATTTTGTTATACCTCTTCTCGTAAGAGAAACTATGGCACAGGTATAGGT
GAAAGCATCCCCTTATGTGATAACTGACGTTGAGGGACGAAGGCTTTGTGTCGCGAACAGGATTAGATACCCCAATAGTC
AAAGCAGAAAATGATGAATGTCATAGATTAGATATGCAATTTATTCTATAAATGAAAGTGTAAGCATTCCACCTCAAGAG
TAATTTGGCAACATTGGAACTGAAATCATTAGACCGTTTCTGAAACCAGTAGTGAAGTATGTTGTTTAATTTGATGATAC
GC-AAAAAACCTTACCACAATTTGAATATTCATATCTATATCTTT-TATTGATTTTTACTAACATATAT-----------
---------------------------------------------------
>CLX9_Alignment_of_2_sequences:_2305SAD004_B02_premix.scf,_2305SAD004_B08_premix.scf_(reversed)
----------TAGCTGATTGCACCAACAAACAGTTGATGCAAAATTGATTATATCAAATAAAA-TTCTAGGTAGATTTTT
GATAATGACATTGCTTACCTAAGTCTTGACCAAATTACGTGCCAGCAGTCGCGGTAATACGTAAAAGACTAGTGTTATTC
ATCTTTAATTGGTTTAAAGGGTACCTAGACAGCGAATAAAGCCATAGTAGGGACTAATTCGCTAGAGTTACTTATGAGGG
GGTATTAAAGTACTGCAGGTGTAGAGATGAAATTTTGTTATACCTCTTTTCGTATGAGAAACTATGGCACAGGTATAGGT
GAAAGCATCCCCTTATGTGATAACTGACGTTGAGGGACGAAGGCTTTGTGTCGCGAACAGGATTAGATACCCCAGTAGTC
AAAGCAGAAAATGATGAATGTCATAGATTAGATATACAATTTATTCTATAAATGAAAGTGTAAGCATTCCACCTCAAGAG
TAATTTGGCAACATTGGAACTGAAATCATTAGACCGTTTCTGAAACCAGTAGTGAAGTATGTTGTTTAATTTGATAATAC
GC-AAAAAACCTTACCACAATTTGAATATT--------------------------------------------------
---------------------------------------------------
>CLX13_Alignment_of_2_sequences:_2474SAA003_E01_premix.ab1,_2305SAD004_B08_premix.scf_(reversed)
----------TAGCTGATTGCACCAACAAACAGTTGATGCAAAATTGATTATATCAAATAAAA-TTCTAGGTAGATTTTT
GATAATGACATTGCTTACCTAAGTCTTGACCAAATTACGTGCCAGCAGTCGCGGTAATACGTAAAAGACTAGTGTTATTC
ATCTTTAATTGGTTTAAAGGGTACCTAGACAGCGAATAAAGCCATAGTAGGGACTAATTCGCTAGAGTTACTTATGAGGG
GGTATTAAAGTACTGCAGGTGTAGAGATGAAATTTTGTTATACCTCTTTTCGTATGAGAAACTATGGCACAGGTATAGGT
GAAAGCATCCCCTTATGTGATAACTGACGTTGAGGGACGAAGGCTTTGTGTCGCGAACAGGATTAGATACCCCAGTAGTC
AAAGCAGAAAATGATGAATGTCATAGATTAGATATACAATTTATTCTATAAATGAAAGTGTAAGCATTCCACCTCAAGAG
TAATTTGGCAACATTGGAACTGAAATCATTAGACCGTTTCTGAAACCAGTAGTGAAGTATGTTGTTTAATTTGATAATAC
GC-AAAAAACCTTACCACAATTTGAATATT--TATATATATCTTT-TATTGATTTTTACTTACATATCTGTAA-ATAATT
AAAATGATGCTTAAATCTCGTTTGTGAGACTGAGCATGA------------
>CLX16_Alignment_of_2_sequences:_2305SAD004_B03_premix.scf,_2305SAD004_B09_premix.scf_(reversed)
-----------AGCTGATTGCACCAACAAACAGTTGATGCAAAATTGATTATATCAAATAAAA-TTCTAGGTAGATTTTT
GATAATGACATTGCTTACCTAAGTCTTGACCAAATTACGTGCCAGCAGTCGCGGTAATACGTAAAAGACTAGTGTTATTC
ATCTTTAATTGGTTTAAAGGGTACCTAGACAGCGAATAAAGCCATAGTAGGGACTAATTCGCTAGAGTTACTTATGAGGG
GGTATTAAAGTACTGCAGGTGTAGAGATGAAATTTTGTTATACCTCTTCTCGTATGAGAAACTATGGCACAGGTATAGGT
GAAAGCATCCCCTTATGTGATAACTGACGTTGAGGGACGAAGGCTTTGTGTCGCGAACAGGATTAGATACCCCAATAGTC
AAAGCAGAAAATGATGAATGTCATAGAT-AGATATGCAATTTATTCTATAAATGAAAGTGTAAGCATTCCACCTCAAGAG
TAATTTGGCAACATTGGAACTGAAATCATTAGACCGTTTCTGAAACCAGTAGTGAAGTATGTTGTTTAATTTGATGATAC
GC-AAAAAACCTTACCACAATTTGAATATT--TATATATA----------------------------------------
---------------------------------------------------
>CLX17_Alignment_of_2_sequences:_2305SAD004_B04_premix.scf,_2305SAD004_B10_premix.scf_(reversed)
--------CATAGCTGATTGCACCAACAAACAGTTGATGCAAAATTGATTATATCAAATAAAA-TTCTAGGTAGATTTTT
GATAATGACATTGCTTACCTAAGTCTTGACCAAATTACGTGCCAGCAGTCGCGGTAATACGTAAAAGACTAGTGTTATTC
ATCTTTAATTGGTTTAAAGGGTACCTAGACAGCGAATAAAGCCATAGTAGGGACTAATTCGCTAGAGTTACTTATGAGGG
GGTATTAAAGTACTGCAGGTGTAGAGATGAAATTTTGTTATACCTCTTCTCGTATGAGAAACTATGGCACAGGTATAGGT
GAAAGCATCCCCTTATGTGATAACTGACGTTGAGGGACGAAGGCTTTGTGTCGCGAACAGGATTAGATACCCCAATAGTC
AAAGCAGAAAATGATGAATGTCATAGATTAGATATGCAATTTATTCTATAAATGAAAGTGTAAGCATTCCACCTCAAGAG
TAATTTGGCAACATTGGAACTGAAATCATTAGACCGTTTCTGAAACCAGTAGTGAAGTATGTTGTTTAATTTGATGATAC
GC-AAAAAACCTTACCACAATTTGAATATT--TATATACATCTTT-TATTGA----------------------------
---------------------------------------------------
>CLX20_Alignment_of_2_sequences:_2305SAD004_B05_premix.scf,_2305SAD004_B11_premix.scf_(reversed)
--------CATAGCTGATTGCACCAACAAACAGTTGATGCAAAATTGATTATATCAAATAAAA-TTCTAGGTAGATTTTT
GATAATGACATTGCTTACCTAAGTCTTGACCAAATTACGTGCCAGCAGTCGCGGTAATACGTAAAAGACTAGTGTTATTC
ATCTTTAATTGGTTTAAAGGGTACCTAGACAGCGAATAAAGCCATTGTAGGGACTAATACGCTAGAGTTACTTATGAGGG
GGTATTAAAGTACTGCAGGTGTAGAGATGAAATTTTGTTATACCTCTTTTCGTATGAGAAACTATGGCACAGGTATAGGT
GAAAGCATCCCCTTATGTGATAACTGACGTTGAGGGACGAAGGCTTTGTGTCGCGAACAGGATTAGATACCCCAATAGTC
AAAGCAGAAAATGATGAATGTCATAGATTAGATATACAATTTATTCTATAAATGAAAGTGTAAGCATTCCACCTCAAGAG
TAATTTGGCAACATTGGAACTGAAATCATTAGACCGTTTCTGAAACCAGTAGTGAAGTATGTTGTTTAATTTGATGATAC
GC-AAAAAACCTTACCACAATTTGAATATT--TATATAAATCTTT-TATTGATTTTTACTAACATATATGTAA-ACAATT
AAAAT----------------------------------------------
>CLX21_Alignment_of_2_sequences:_2305SAD004_B06_premix.scf,_2305SAD004_B12_premix.scf_(reversed)
-------------CTGATTGCACCAACAAACAGTTGATGCAAAATTGATTATATCAAATAAAA-TTCTAGGTAGATTTTT
GATAATGACATTGCTTACCTAAGTCTTGACCAAATTACGTGCCAGCAGTCGCGGTAATACGTAAAAGACTAGTGTTATTC
ATCTTTAATTGGTTTAAAGGGTACCTAGACAGCGAATAAAGCCATAGGAGGGACTAATTCGCTAGAGTTACTTATGAGGG
GGTATTAAAGTACTGCAGGTGTAGAGATGAAATTTTGTTATACCTCTTTTCGTATGAGAAACTATGGCACAGGTATAGGT
GAAAGCATCCCCTTATGTGATAACTGACGTTGAGGGACGAAGGCTTTGTGTCGCGAACAGGATTAGATACCCCAATAGTC
AAAGCAGAAAATGATGAATGTCATAGATTAGATCTGCAATTTATTCTATAAATGAAAGTGTAAGCATTCCACCTCAAGAG
TAATTTGGCAACATTGGAACTGAAATCATTAGACCGTTTCTGAAACCAGTAGTGAAGTATGTTGTTTAATTTGATAATAC
AC-AAAAAACCTTACCACAATTTGAATATT--TATATTTATCTTT-TATTGATTTCTACTAATATATTTGTAG-ACAATT
AAAATGATGCTTA--------------------------------------
>CLX22_Alignment_of_2_sequences:_2305SAD004_C01_premix.scf,_2305SAD004_C07_premix.scf_(reversed)
-----GACAATAGCTGATTGCACCAACAAACAGTTGATGCAAAATTGATTATATCAAATAAAA-TTCTAGGTAGATTTTT
GATAATGACATTGCTTACCTAAGTCTTGACCAAATTACGTGCCAGCAGTCGCGGTAATACGTAAAAGACTAGTGTTATTC
ATCTTTAATTGGTTTAAAGGGTACCTAGACAGCGAATAAAGCCATAGTAGGGACTGATTCGCTAGAGTTACTTATGAGGG
GGTTTTAAAGTACTGCAGGTGTAGAGATGAAATTTTGTTATACCTCTTTTCGTATGAGAAACTATGGCACAGGTATAGGT
GAAAGCATCCCCTTATGTGATAACTGACGTTGAGGGACGAAGGCTTTTTGTCGCGAACAGGATTAGATACCCCAGTAGTC
AAAGCAGAAAATGATGAATGTCATAGATTAGATATACAATTTATTCTATAAATGAAAGTGTAAGCATTCCACCTCAAGAG
TAATTTGGCAACATTGGAACTGAAATCATTAGACCGTTTCTGAAACCAGTAGTGAAGTATGTTGTTTAATTTGATGATAC
GC-AAAAAACCTTACCACAATTTGAATATT--TATATATATCTTT-TATTGATTTTTACTAACATATATGTAG-ACAATT
AACATGATGCTCATCTCTCGTATGTGAGACTAAGCATCAAAAAAGAA----
>CLX23_Alignment_of_2_sequences:_2474SAA003_B02_premix.ab1,_2305SAD004_C08_premix.scf_(reversed)
------GCAATAGCTGATTGCACCAACAAACAGTTGATGCAAAATTGATTATATCAAATAAAA-TTCTAGGTAGATTTTT
GATAATGACATTGCTTACCTAAGTCTTGACCAAATTACGTGCCAGCAGTCGCGGTAATACGTAAAAGACTAGTGTTATTC
ATCTTTAATTGGTTTAAAGGGTACCTAGACAGCGAATAAAGCCATAGTAGGGACTAATTCGCTAGAGTTACTTATGAGGG
GGTATTAAAGTACTGCAGGTGTAGAGATGAAATTTTGTTATACCTCTTCTCGTATGAGAAACTATGGCACAGGTATAGGT
GAAAGCATCCCCTTATGTGATAACTGACGTTGAGGGACGAAGGCTTTGTGTCGCGAACAGGATTAGATACCCCAATAGTC
AAAGCAGAAAATGATGAATGTCATAGATTAGATATGCAATTTATTCTATAAATGAAAGTGTAAGCATTCCACCTCAAGAG
TAATTTGGCAACATTGGAACTGAAATCATTAGACCGTTTCTGAAACCAGTAGTGAAGTATGTTGTTTAATTTGATGATAC
GC-AAAAAACCTTACCACAATTTGAATATT--TATATACATCTTT-TATTGATTTTTACTAACATATTTGTAG-ACAAT-
---------------------------------------------------
>CLX24_Alignment_of_2_sequences:_2305SAD004_C03_premix.scf,_2305SAD004_C09_premix.scf_(reversed)
------TACATAGCTGATTGCACCAACAAACAGTTGATGCAAAATTGATTATATCAAATAAAA-TTCTAGGTAGATTTTT
GATAATGACATTGCTTACCTAAGTCTTGACCAAATTACGTGCCAGCAGTCGCGGTAATACGTAAAAGACTAGTGTTATTC
ATCTTTAATTGGTTTAAAGGGTACCTAGACAGCGAATAAAGCCATAGGAGGGACTAATTCGCTAGAGTTACTTATGAGGG
GGTATTAAAGTACTGCAGGTGTAGAGATGAAATTTTGTTATACCTCTTTTCGTATGAGAAACTATGGCACAGGTATAGGT
GAAAGCATCCCCTTATGTGATAACTGACGTTGAGGGACGAAGGCTTTGTGTCGCGAACAGGATTAGATACCCCAATAGTC
AAAGCAGAAAATGATGAATGTCATAGATTAGATCTGCAATTTATTCTATAAATGAAAGTGTAAGCATTCCACCTCAAGAG
TAATTTGGCAACATTGGAACTGAAATCATTAGACCGTTTCTGAAACCAGTAGTGAAGTATGTTGTTTAATTTGATAATAC
AC-AAAAAACCTTACCACAATTTGAATATT--TATATTTATCTTT-TATTGATTTCTACTAATATATTTGTAG-ACAATT
AAAATGATGCTTATGTCCCATTTATGTGATCAAACATCAAAAAAGTAAAAA
>CLX25_Alignment_of_2_sequences:_2474SAA003_C02_premix.ab1,_2305SAD004_C10_premix.scf_(reversed)
----------TAGCTGATTGCACCAACAAACAGTTGATGCAAAATTGATTATATCAAATAAAA-TTCTAGGTAGATTTTT
GATAATGACATTGCTTACCTAAGTCTTGACCAAATTACGTGCCAGCAGTCGCGGTAATACGTAAAAGACTAGTGTTATTC
ATCTTTAATTGGTTTAAAGGGTACCTAGACAGCGAATAAAGCCATAGTAGGGACTAATTCGCTAGAGTTACTTATGAGGG
GGTATTAAAGTACTGCAGGTGTAGAGATGAAATTTTGTTATACCTCTTCTCGTATGAGAAACTATGGCACAGGTATAGGT
GAAAGCATCCCCTTATGTGATAACTGACGTTGAGGGACGAAGGCTTTGTGTCGCGAACAGGATTAGATACCCCAATAGTC
AAAGCAGAAAATGATGAATGTCATAGATTAGATATGCAATTTATTCTATAAATGAAAGTGTAAGCATTCCACCTCAAGAG
TAATTTGGCAACATTGGAACTGAAATCATTAGACCGTTTCTGAAACCAGTAGTGAAGTATGTTGTTTAATTTGATGATAC
GC-AAAAAACCTTACCACAATTTGAATATA--TATATATATCTTT-TATTGATTTTTACTAACATATTTGTAG-ACGATT
AAAATGATGCCTAT-------------------------------------
>CLX26_Alignment_of_2_sequences:_2305SAD004_C05_premix.scf,_2305SAD004_C11_premix.scf_(reversed)
----------TAGCTGATTGCACCAACAAACAGTTGATGCAAAATTGATTATATCAAATAAAA-TTCTAGGTAGATTTTT
GATAATGACATTGCTTACCTAAGTCTTGACCAAATTACGTGCCAGCAGTCGCGGTAATACGTAAAAGACTAGTGTTATTC
ATCTTTAATTGGTTTAAAGGGTACCTAGACAGCGAATAAAGCCATAGTAGGGACTAATTCGCTAGAGTTACTTATGAGGG
GGTATTAAAGTACTGCAGGTGTAGAGATGAAATTTTGTTATACCTCTTCTCGTATGAGAAACTATGGCACAGGTATAGGT
GAAAGCATCCCCTTATGTGATAACTGACGTTGAGGGACGAAGGCTTTGTGTCGCGAACAGGATTAGATACCCCAATAGTC
AAAGCAGAAAATGATGAATGTCATAGATTAGATATGCAATTTATTCTATAAATGAAAGTGTAAGCATTCCACCTCAAGAG
TAATTTGGCAACATTGGAACTGAAATCATTAGACCGTTTCTGAAACCAGTAGTGAAGTATGTTGTTTAATTTGATGATAC
GC-AAAAAACCTTACCACAATTTGAATATA--TATATATATCTTT-TATTGATTTTTACTAACATA--------------
---------------------------------------------------
>CLX27_Alignment_of_2_sequences:_2305SAD004_C06_premix.scf,_2305SAD004_C12_premix.scf_(reversed)
----------TAGCTGATTGCATCAACAAACAGTTGATGCAAAATTGATTATATCAAATAAAA-TTCTAGGTAGATTTTT
GATAATGACATTGCTTACCTAAGTCTTGACCAAATTACGTGCCAGCAGTCGCGGTAATACGTAAAAGACTAGTGTTATTC
ATCTTTAATTGGTTTAAAGGGTACCTAGACAGCGAATAAAGCCATAGTAGGGACTAATTCGCTAGAGTTACTTATGAGGG
GGTATTAAAGTACTGCAGGTGTAGAGATGAAATTTTGTTATACCTCTTTTCGTATGAGAAACTATGGCACAGGTATAGGT
GAAAGCATCCCCTTATGTGATAACTGACGTTGAGGGACGAAGGCTTTGTGTCGCGAACAGGATTAGATACCCCAGTAGTC
AAAGCAGAAAATGATGAATGTCATAGATTAGATATACAATTTATTCTATAAATGAAAGTGTAAGCATTCCACCTCAAGAG
TAATTTGGCAACATTGGAACTGAAATCATTAGACCGTTTCTGAAACCAGTAGTGAAGTATGTTGTTTAATTTGATGATAC
GC-AAAAAACCTTACCACAATTTGAATATT--TATATATATCTTT-TATTGATTTTTACATACATATCTGTAA-ATAATT
AAAATGATGCTT---------------------------------------
>CLX28_Alignment_of_2_sequences:_2305SAD004_D01_premix.scf,_2305SAD004_D07_premix.scf_(reversed)
--------CATAGCTGATTGCATCAACAAACAGTTGATGCAAAATTGATTATATCAAATAAAA-TTCTAGGTAGATTTTT
GATAATGACATTGCTTACCTAAGTCTTGACCAAATTACGTGCCAGCAGTCGCGGTAATACGTAAAAGACTAGTGTTATTC
ATCTTTAATTGGTTTAAAGGGTACCTAGACAGCGAATAAAGCCATAGTAGGGACTAATTCGCTAGAGTTACTTATGAGGG
GGTATTAAAGTACTGCAGGTGTAGAGATGAAATTTTGTTATACCTCTTTTCGTATGAGAAACTATGGCACAGGTATAGGT
GAAAGCATCCCCTTATGTGATAACTGACGTTGAGGGACGAAGGCTTTGTGTCGCGAACAGGATTAGATACCCCAGTAGTC
AAAGCAGAAAATGATGAATGTCATAGATTAGATATACAATTTATTCTATAAATGAAAGTGTAAGCATTCCACCTCAAGAG
TAATTTGGCAACATTGGAACTGAAATCATTAGACCGTTTCTGAAACCAGTAGTGAAGTATGTTGTTTAATTTGATGATAC
GC-AAAAAACCTTACCACAATTTGAATATT--TATATATATCTTT-TATTGATTTT------------------------
---------------------------------------------------
>CLX29_Alignment_of_2_sequences:_2305SAD004_D02_premix.scf,_2305SAD004_D08_premix.scf_(reversed)
---------ATAACTGATTGCATCAACAAACAGTTGATGCAAAATTGATTATATCAAATAAAA-TTCTAGGTAGATTTTT
GATAATGACATTGCTTACCTAAGTCTTGACCAAATTACGTGCCAGCAGTCGCGGTAATACGTAAAAGACTAGTGTTATTC
ATCTTTAATTGGTTTAAAGGGTACCTAGACAGCGAATAAAGCCATAGTAGGGACTAATTCGCTAGAGTTACTTATGAGGG
GGTATTAAAGTACTGCAGGTGTAGAGATGAAATTTTGTTATACCTCTTTTCGTATGAGAAACTATGGCACAGGTATAGGT
GAAAGCATCCCCTTATGTGATAACTGACGTTGAGGGACGAAGGCTTTGTGTCGCGAACAGGATTAGATACCCCAGTAGTC
AAAGCAGAAAATGATGAATGTCATAGATTAGATATACAATTTATTCTATAAATGAAAGTGTAAGCATTCCACCTCAAGAG
TAATTTGGCAACATTGGAACTGAAATCATTAGACCGTTTCTGAAACCAGTAGTGAAGTATGTTGTTTAATTTGATGATAC
GC-AAAAAACCTTACCACAATTTGAATATT--TATATATATCTTT-TATTGATTTTTACATACATATCTGTAA-ATAATT
AAAA-----------------------------------------------
>CLX30_Alignment_of_2_sequences:_2305SAD004_D03_premix.scf,_2305SAD004_D09_premix.scf_(reversed)
----------TAGCTGATTGCACCAACAAACAGTTGATGCAAAATTGATTATATCAAATAAAA-TTCTAGGTAGATTTAT
GATAATGACATTGCTTACCTAAGTCTTGACCAAATTACGTGCCAGCAGTCGCGGTAATACGTAAAAGACTAGTGTTATTC
ATCTTTAATTGGTTTAAAGGGTACCTAGACAGCGAATAAAGCCATTGTAGGGACTAATTCGCTAGAGTTACTTATGAGGG
GGTATTAAAGTACTGCAGGTGTAGAGATGAAATTTTGTTATACCTTTTTTCGAGCGAAAAAATATGGCACAGGTATAGGT
GAAAGCATCCCCTTATGTGATAACTGACGTTGAGGGACGAAGGCTTTGTGTCGCGAACAGGATTAGATACCCCAGTAGTC
AAAGCAGAAAATGATGAATGTCATAGATTAGATAAACAATTTATTCTATAAATGAAAGTGTAAGCATTCCACCTCAAGAG
TAATTTGGCAACATTGGAACTGAAATCATTAGACCGTTTCTGAAACCAGTAGTGAAGTATGTTGTTTAATTTGATAATAC
GCGAAAAAACCTTACCACAATTTGAATATT--TATATATATC--------------------------------------
---------------------------------------------------
>CLX31_Alignment_of_2_sequences:_2305SAD004_D04_premix.scf,_2305SAD004_D10_premix.scf_(reversed)
-------TCATAGCTGATTGCACCAACAAACAGTTGATGCAAAATTGATTATATCAAATAAAA-TTCTAGGTAGATTTTT
GATAATGACATTGCTTACCTAAGTCTTGACCAAATTACGTGCCAGCAGTCGCGGTAATACGTAAAAGACTAGTGTTATTC
ATCTTTAATTGGTTTAAAGGGTACCTAGACAGCGAATAAAGCCATAGTAGGGACTGATTCGCTAGAGTTACTTATGAGGG
GGTTTTAAAGTACTGCAGGTGTAGAGATGAAATTTTGTTATACCTCTTTTCGTATGAGAAACTATGGCACAGGTATAGGT
GAAAGCATCCCCTTATGTGATAACTGACGTTGAGGGACGAAGGCTTTTTGTCGCGAACAGGATTAGATACCCCAGTAGTC
AAAGCAGAAAATGATGAATGTCATAGATTAGATATACAATTTATTCTATAAATGAAAGTGTAAGCATTCCACCTCAAGAG
TAATTTGGCAACATTGGAACTGAAATCATTAGACCGTTTCTGAAACCAGTAGTGAAGTATGTTGTTTAATTTGATGATAC
GC-AAAAAACCTTACCACAATTTGAATATT--TATATATATC--------------------------------------
---------------------------------------------------
>CLX33_Alignment_of_2_sequences:_2305SAD004_D06_premix.scf,_2305SAD004_D12_premix.scf_(reversed)
------------GCTGATTGCACCAACAAACAGTTGATGCAAAATTGATTATATCAAATAAAA-TTCTAGGTAGATTTTT
GATAATGACATTGCTTACCTAAGTCTTGACCAAATTACGTGCCAGCAGTCGCGGTAATACGTAAAAGACTAGTGTTATTC
ATCTTTAATTGGTTTAAAGGGTACCTAGACAGCGAATAAAGCCATAGGAGGGACTAATTCGCTAGAGTTACTTATGAGGG
GGTATTAAAGTACTGCAGGTGTAGAGATGAAATTTTGTTATACCTCTTTTCGTATGAGAAACTATGGCACAGGTATAGGT
GAAAGCATCCCCTTATGTGATAACTGACGTTGAGGGACGAAGGCTTTGTGTCGCGAACAGGATTAGATACCCCAATAGTC
AAAGCAGAAAATGATGAATGTCATAGATTAGATCTGCAATTTATTCTATAAATGAAAGTGTAAGCATTCCACCTCAAGAG
TAATTTGGCAACATTGGAACTGAAATCATTAGACCGTTTCTGAAACCAGTAGTGAAGTATGTTGTTTAATTTGATAATAC
AC-AAAAAACCTTACCACAATTTGAATATT--TATATTTATCTTT-TATTGATTTCTACTAATATATTTGTAG-ACAATT
AAAATGATGC-----------------------------------------
>CLX34_Alignment_of_2_sequences:_2305SAD004_E01_premix.scf,_2305SAD004_E07_premix.scf_(reversed)
--------CATAGCTGATTGCACCAACAAACAGTTGATGCAAAATTGATTATATCAAATAAAA-TTCTAGGTAGATTTTT
GATAATGACATTGCTTACCTAAGTCTTGACCAAATTACGTGCCAGCAGTCGCGGTAATACGTAAAAGACTAGTGTTATTC
ATCTTTAATTGGTTTAAAGGGTACCTAGACAGCGAATAAAGCCATAGTAGGGACTTATTCGCTAGAGTTACTTATGAGGG
GGTATTAAAGTACTGCAGGTGTAGAGATGAAATTTTGTTATACCTCTTTTCGTTTGAGAAACTATGGCACAGGTATAGGT
GAAAGCATCCCCTTATGTGATAACTGACGTTGAGGGACGAAGGCTTTGTGTCGCGAACAGGATTAGATACCCCAGTAGTC
AAAGCAGAAAATGATGAATGTCATAGATTAGATATACAATTTATTCTATAAATGAAAGTGTAAGCATTCCACCTCAAGAG
TAATTTGGCAACATTGGAACTGAAATCATTAGACCGTTTCTGAAACCAGTAGTGAAGTATGTTGTTTAATTTGATGATAC
GC-AAAAAACCTTACCACAATTTGAATATT--TATATATAT---------------------------------------
---------------------------------------------------
>CLX35_Alignment_of_2_sequences:_2305SAD004_E02_premix.scf,_2305SAD004_E08_premix.scf_(reversed)
--------------TGATTGCACCAACAAACAGTTGATGCAAAATTGATTATATCAAATAAAA-TTCTAGGTAGATTT-T
GATAATGACATTGCTTACCTAAGTCTTGACCAAATTACGTGCCAGCAGTCGCGGTAATACGTAAAAGACTAGTGTTATTC
ATCTTTAATTGGTTTAAAGGGTACCTAGACAGCGAATAAAGCCATAGTAGGGACTAATTCGCTAGAGTTACTTATGAGGG
GGTATTAAAGTACTGCAGGTGTAGAGATGAAATTTTGTTATACCTCTTCTCGTATGAGAAACTATGGCACAGGTATAGGT
GAAAGCATCCCCTTATGTGATAACTGACGTTGAGGGACGAAGGCTTTGTGTCGCGAACAGGATTAGATACCCCAATAGTC
AAAGCAGAAAATGATGAATGTCATAGATTAGATATGCAATTTATTCTATAAATGAAAGTGTAAGCATTCCACCTCAAGAG
TAATTTGGCAACATTGGAACTGAAATCATTAGACCGTTTCTGAAACCAGTAGTGAAGTATGTTGTTTAATTTGATGATAC
GC-AAAAAACCTTACCACAATTTGAATATT--TATATATATCTTT-TATTGATTTATACT--------------------
---------------------------------------------------
>CLX36_Alignment_of_2_sequences:_2474SAA003_A07_premix.ab1,_2474SAA003_A08_premix.ab1_(reversed)
-------------CTGATTGCACCAACAAACAGTTGATGCAAAATTGATTATATCAAATAAAA-TTCTAGGTAGATTTTT
GATAATGACATTGCTTACCTAAGTCTTGACCAAATTACGTGCCAGCAGTCGCGGTAATACGTAAAAGACTAGTGTTATTC
ATCTTTAATTGGTTTAAAGGGTACCTAGACAGCGAATAAAGCCATAGTAGGGACTAATTCGCTAGAGTTACTTATGAGGG
GGTATTAAAGTACTGCAGGTGTAGAGATGAAATTTTGTTATACCTCTTCTCGTATGAGAAACTATGGCACAGGTATAGGT
GAAAGCATCCCCTTATGTGATAACTGACGTTGAGGGACGAAGGCTTTGTGTCGCGAACAGGATTAGATACCCCAATAGTC
AAAGCAGAAAATGATGAATGTCATAGATTAGATATGCAATTTATTCTATAAATGAAAGTGTAAGCATTCCACCTCAAGAG
TAATTTGGCAACATTGGAACTGAAATCATTAGACCGTTTCTGAAACCAGTAGTGAAGTATGTTGTTTAATTTGATGATAC
GC-AAAAAACCTTACCACAATTTGAATATT--TATATATATCTTT-TATTGATTTATACTAACATATTTGTAG-ACAATT
AAAATGATGCCTATGTCCCGTTTGTGAGACTAAGCATCA------------
>CLX38_Alignment_of_2_sequences:_2474SAA003_E02_premix.ab1,_2305SAD004_E11_premix.scf_(reversed)
------TGCATAGCTGATTGCACCAACAAACAGTTGATGCAAAATTGATTATATCAAATAAAA-TTCTAGGTAGATTTTT
GATAATGACATTGCTTACCTAAGTCTTGACCAAATTACGTGCCAGCAGTCGCGGTAATACGTAAAAGACTAGTGTTATTC
ATCTTTAATTGGTTTAAAGGGTACCTAGACAGCGAATAAAGCCATAGGAGGGACTAATTCGCTAGAGTTACTTATGAGGG
GGTATTAAAGTACTGCAGGTGTAGAGATGAAATTTTGTTATACCTCTTTTCGTATGAGAAACTATGGCACAGGTATAGGT
GAAAGCATCCCCTTATGTGATAACTGACGTTGAGGGACGAAGGCTTTGTGTCGCGAACAGGATTAGATACCCCAATAGTC
AAAGCAGAAAATGATGAATGTCATAGATTAGATCTGCAATTTATTCTATAAATGAAAGTGTAAGCATTCCACCTCAAGAG
TAATTTGGCAACATTGGAACTGAAATCATTAGACCGTTTCTGAAACCAGTAGTGAAGTATGTTGTTTAATTTGATAATAC
AC-AAAAAACCTTACCACAATTTGAATATT--TATATTTATCTTT-TATTGATTTCTACTAATATATTTGTAG-ACAATT
AAAATGATGCTTATGTCCCATTTATGTGATTAAGCATC-------------
>CLX39_Alignment_of_2_sequences:_2305SAD004_E06_premix.scf,_2305SAD004_E12_premix.scf_(reversed)
--TTTTACAATAGCTGATTGCACCAACAAACAGTTGATGCAAAATTGATTATATCAAATAAAA-TTCTAGGTAGATTTTT
GATAATGACATTGCTTACCTAAGTCTTGACCAAATTACGTGCCAGCAGTCGCGGTAATACGTAAAAGACTAGTGTTATTC
ATCTTTAATTGGTTTAAAGGGTACCTAGACAGCGAATAAAGCCATAGGAGGGACTAATTCGCTAGAGTTACTTATGAGGG
GGTATTAAAGTACTGCAGGTGTAGAGATGAAATTTTGTTATACCTCTTTTCGTATGAGAAACTATGGCACAGGTATAGGT
GAAAGCATCCCCTTATGTGATAACTGACGTTGAGGGACGAAGGCTTTGTGTCGCGAACAGGATTAGATACCCCAATAGTC
AAAGCAGAAAATGATGAATGTCATAGATTAGATCTGCAATTTATTCTATAAATGAAAGTGTAAGCATTCCACCTCAAGAG
TAATTTGGCAACATTGGAACTGAAATCATTAGACCGTTTCTGAAACCAGTAGTGAAGTATGTTGTTTAATTTGATAATAC
AC-AAAAAACCTTACCACAATTTGAATATT--TATATTTATCTTT-TATTGATTTCTACTAATATATTTGT---------
---------------------------------------------------
>CLX40_Alignment_of_2_sequences:_2305SAD004_F01_premix.scf,_2305SAD004_F07_premix.scf_(reversed)
--------CATAGCTGATTGCACCAACAAACAGTTGATGCAAAATTGATTATATCAAATAAAA-TTCTAGGTAGATTTTT
GATGATGACATTGCTTACCTAAGTCTTGACCAAATTACGTGCCAGCAGTCGCGGTAATACGTAAAAGACTAGTGTTATTC
ATCTTTAATTGGTTTAAAGGGTACCTAGACAGCGAATAAAGCCATAGTAGGGACTAATTCGCTAGAGTTACTTATGAGGG
GGTATTAAAGTACTGCAGGTGTAGAGATGAAATTTTGTTATACCTCTTTTCGTAAGAGAAAATATGGCACAGGTATAGGT
GAAAGCATCCCCTTATGTGATAACTGACGTTGAGGGACGAAGGCTTTGTGTCGCGAACAGGATTAGATACCCCAGTAGTC
AAAGCAGAAAATGATGAATGTCATAGATTAGATCTACAATTTATTCTATAAATGAAAGTGTAAGCATTCCACCTCAAGAG
TAATTTGGCAACATTGGAACTGAAATCATTAGACCGTTTCTGAAACCAGTAGTGAAGTATGTTGTTTAATTTGATGATAC
GC-AAAAAACCTTACCACAATTTGAATATT--TATATATATCTTT-TATTGATTTTT-----------------------
---------------------------------------------------
>CLX43_Alignment_of_2_sequences:_2305SAD004_F02_premix.scf,_2305SAD004_F08_premix.scf_(reversed)
-------TCATAGCTGATTGCACCAACAAACAGTTGATGCAAAATTGATTATATCAAATAAAA-TTCTAGGTAGATTTAT
GATAATGACATTGCTTACCTAAGTCTTGACCAAATTACGTGCCAGCAGTCGCGGTAATACGTAAAAGACTAGTGTTATTC
ATCTTTAATTGGTTTAAAGGGTACCTAGACAGCGAATAAAGCCATTGTAGGGACTAATTCGCTAGAGTTACTTATGAGGG
GGTATTAAAGTACTGCAGGTGTAGAGATGAAATTTTGTTATACCTTTTTTCGAGCGAAAAAATATGGCACAGGTATAGGT
GAAAGCATCCCCTTATGTGATAACTGACGTTGAGGGACGAAGGCTTTGTGTCGCGAACAGGATTAGATACCCCAGTAGTC
AAAGCAGAAAATGATGAATGTCATAGATTAGATAAACAATTTATTCTATAAATGAAAGTGTAAGCATTCCACCTCAAGAG
TAATTTGGCAACATTGGAACTGAAATCATTAGACCGTTTCTGAAACCAGTAGTGAAGTATGTTGTTTAATTTGATAATAC
GCGAAAAAACCTTACCACAATTTGAATATT--TATATATATCTTT--ATTGGTTTTT-----------------------
---------------------------------------------------
>CLX47_Alignment_of_2_sequences:_2474SAA003_A03_premix.ab1,_2305SAD004_F09_premix.scf_(reversed)
------GCAATAGCTGATTGCACCAACAAACAGTTGATGCAAAATTGATTATATCAAATAAAA-TTCTAGGTAGATTTTT
GATAATGACATTGCTTACCTAAGTCTTGACCAAATTACGTGCCAGCAGTCGCGGTAATACGTAAAAGACTAGTGTTATTC
ATCTTTAATTGGTTTAAAGGGTACCTAGACAGCGAATAAAGCCATAGTAGGGACTAATTCGCTAGAGTTACTTATGAGGG
GGTATTAAAGTACTGCAGGTGTAGAGATGAAATTTTGTTATACCTCTTCTCGTATGAGAAACTATGGCACAGGTATAGGT
GAAAGCATCCCCTTATGTGATAACTGACGTTGAGGGACGAAGGCTTTGTGTCGCGAACAGGATTAGATACCCCAATAGTC
AAAGCAGAAAATGATGAATGTCATAGATTAGATATGCAATTTATTCTATAAATGAAAGTGTAAGCATTCCACCTCAAGAG
TAATTTGGCAACATTGGAACTGAAATCATTAGACCGTTTCTGAAACCAGTAGTGAAGTATGTTGTTTAATTTGATGATAC
GC-AAAAAACCTTACCACAATTTGAATATT-?TATATATATCTTTC?ATTGATTTATACTAACATATTTGTAG-ACAATT
AAAATGATGCCTATGTCCCGTTTGTGAGACTAAGCATCAAAAAAGATA---
>CLX48_Alignment_of_2_sequences:_2474SAA003_B03_premix.ab1,_2305SAD004_F10_premix.scf_(reversed)
--------AATAGCTGATTGCACCAACAAATAGTTGATGCAAAATTGATTATATCAAATAAAA-TTCTAGGTAGATTTTT
GATAATGACATTGCTTACCTAAGTCTTGACCAAATTACGTGCCAGCAGTCGCGGTAATACGTAAAAGACTAGTGTTATTC
ATCTTTAATTGGTTTAAAGGGTACCTAGACAGCGAATAAAGCCATTGTAGGGACTAATTCGCTAGAGTTACTTATGAGGG
GGTATTAAAGTACTGCAGGTGTAGAGATGAAATTTTGTTATACCTTTTTTCGTATGAGAATATATGGCACAGGTATAGGT
GAAAGCATCCCCTTATGTGATAACTGACGTTGAGGGACGAAGGCTTTGTGTCGCGAACAGGATTAGATACCCCAGTAGTC
AAAGCAGAAAATGATGAATGTCATAGATTAGATATACAATTTATTCTATAAATGAAAGTGTAAGCATTCCACCTCAAGAG
TAATTTGGCAACATTGGAACTGAAATCATTAGACCGTTTCTGAAACCAGTAGTGAAGTATGTTGTTTAATTTGATGATAC
GC-AAAAAACCTTACCACAATTTGAATATT--TATATATATCTTT-TATTGATTTTTACTTACATATATGTAA-ATAATT
AAAATGATGCTAA--------------------------------------
>CML2_Alignment_of_2_sequences:_2305SAD004_H04_premix.scf,_2305SAD004_H10_premix.scf_(reversed)
-------TCATA-CTGATTGCACCAACAAACAGTTGATGCAAAATTGATTATATCAAATAAAA-TTCTAGGTAGATTTTT
GATAATGACATTGCTTACCTAAGTCTTGACCAAATTACGTGCCAGCAGTCGCGGTAATACGTAAAAGACTAGTGTTATTC
ATCTTTAATTGGTTTAAAGGGTACCTAGACAGCGAATAAAGCCATTGTAGGGACTAATACGCTAGAGTTACTTATGAGGG
GGTATTAAAGTACTGCAGGTGTAGAGATGAAATTTTGTTATACCTCTTTTCGTATGAGAAACTATGGCACAGGTATAGGT
GAAAGCATCCCCTTATGTGATAACTGACGTTGAGGGACGAAGGCTTTGTGTCGCGAACAGGATTAGATACCCCAATAGTC
AAAGCAGAAAATGATGAATGTCATAGATTAGATATACAATTTATTCTATAAATGAAAGTGTAAGCATTCCACCTCAAGAG
TAATTTGGCAACATTGGAACTGAAATCATTAGACCGTTTCTGAAACCAGTAGTGAAGTATGTTGTTTAATTTGATGATAC
GC-AAAAAACCTTACCACAATTTGAATATT--TATATAAATCTTT-TATTGATTTTTACTAACATATATGTAA-ACAATT
AAAATG---------------------------------------------
>CP1_Alignment_of_2_sequences:_2474SAA003_A09_premix.ab1,_2474SAA003_A10_premix.ab1_(reversed)
----------TAGCTGATTGCACCAACAAACAGTTGATGCAAAATTGATTATATCAAATAAAA-TTCTAGGTAGATTTTT
GATAATGACATTGCTTACCTAAGTCTTGACCAAATTACGTGCCAGCAGTCGCGGTAATACGTAAAAGACTAGTGTTATTC
ATCTTTAATTGGTTTAAAGGGTACCTAGACAGCGAATAAAGCCATAGTAGGGACTAATTCGCTAGAGTTACTTATGAGGG
GGTATTAAAGTACTGCAGGTGTAGAGATGAAATTTTGTTATACCTCTTCTCGTATGAGAAACTATGGCACAGGTATAGGT
GAAAGCATCCCCTTATGTGATAACTGACGTTGAGGGACGAAGGCTTTGTGTCGCGAACAGGATTAGATACCCCAATAGTC
AAAGCAGAAAATGATGAATGTCATAGATTAGATATGCAATTTATTCTATAAATGAAAGTGTAAGCATTCCACCTCAAGAG
TAATTTGGCAACATTGGAACTGAAATCATTAGACCGTTTCTGAAACCAGTAGTGAAGTATGTTGTTTAATTTGATGATAC
GC-AAAAAACCTTACCACAATTTGAATATT--TATATATATCTTT-TATTGATTTTTACTAACATATTTGTAG-ACAATT
AAAATGATGCCTATGTCCCGTTTGTGAGACTAAGCATCAAAAAA-------
>CR1_Alignment_of_2_sequences:_2305SAD004_H03_premix.scf,_2305SAD004_H09_premix.scf_(reversed)
---------ATAGCTGATTGCACCAACAAACAGTTGATGCAAAATTGATTATATCAAATAAAA-TTCTAGGTAGATTTTT
GATAATGACATTGCTTACCTAAGTCTTGACCAAATTACGTGCCAGCAGTCGCGGTAATACGTAAAAGACTAGTGTTATTC
ATCTTTAATTGGTTTAAAGGGTACCTAGACAGCGAATAAAGCCATTGTAGGGACTAATACGCTAGAGTTACTTATGAGGG
GGTATTAAAGTACTGCAGGTGTAGAGATGAAATTTTGTTATACCTCTTTTCGTATGAGAAACTATGGCACAGGTATAGGT
GAAAGCATCCCCTTATGTGATAACTGACGTTGAGGGACGAAGGCTTTGTGTCGCGAACAGGATTAGATACCCCAATAGTC
AAAGCAGAAAATGATGAATGTCATAGATTAGATATACAATTTATTCTATAAATGAAAGTGTAAGCATTCCACCTCAAGAG
TAATTTGGCAACATTGGAACTGAAATCATTAGACCGTTTCTGAAACCAGTAGTGAAGTATGTTGTTTAATTTGATGATAC
GC-AAAAAACCTTACCACAATTTGAATATT--TATATAAATCTTT-TATTGATTTTTACTAACATATATGTAA-ACAATT
AAAA-----------------------------------------------
>CY1_Alignment_of_2_sequences:_2305SAD004_H02_premix.scf,_2305SAD004_H08_premix.scf_(reversed)
ATGTTAGCAATAGCTGATTGCACCAACAAACAGTTGATGCAAAATTGATTATATCAAATAAAATTTCTAGGTAGATTTTT
GATAATGACATTGCTTACCTAAGTCTTGACCAAATTACGTGCCAGCAGTCGCGGTAATACGTAAAAGACTAGTGTTATTC
ATCTTTAATTGGTTTAAAGGGTACCTAGACAGCGAATAAAGCCATAGTAGGGACTAATTCGCTAGAGTTACTTATGAGGG
GGTATTAAAGTACTGCAGGTGTAGAGATGAAATTTTGTTATACCTCTTCTCGTATGAGAAACTATGGCACAGGTATAGGT
GAAAGCATCCCCTTATGTGATAACTGACGTTGAGGGACGAAGGCTTTGTGTCGCGAACAGGATTAGATACCCCAATAGTC
AAAGCAGAAAATGATGAATGTCATAGATTAGATATGCAATTTATTCTATAAATGAAAGTGTAAGCATTCCACCTCAAGAG
TAATTTGGCAACATTGGAACTGAAATCATTAGACCGTTTCTGAAACCAGTACTGAAGTATGTTGTTTAATTTGATGATAC
GC------------------------------------------------------------------------------
---------------------------------------------------
