# Supplementary material for: ﻿Mycobiont-specific primers for lichenized fungal genus Cladonia (Cladoniaceae, Ascomycota)
Source: MycoKeys. 2026 Jan 6;127:1–23. doi: 10.3897/mycokeys.127.167091 (PMC12800778; doi:10.3897/mycokeys.127.167091)
Supplement: Supplementary material 9 — Sequence alignments RPB2 [file mycokeys-127-001-s009.fas]

>CB1_RPB2_consensus_sequence_Alignment_of_2_sequences:_2305SAD003_B01_premix.scf,_2305SAD003_B07_premix.scf_(reversed)
-------CAGACGTTTACAAATAC-TGCAGAAGTGCGTTGAGAATAACAAAGACTTCAACATGGCGCTG-GCTGTCAAGT
CTACCCACATAACTAATGGTCTTCGCTACTCACTGGCTACTGGTAACTGGGGAGACCAGAAAAAGGCTGCGCAATCCAAA
GCTGGAGTGTCCCAAGTCCTGAATCGCTACACATTTGCCTCTACACTGTCACATCTTCGACGTACGAATACTCCCATCGG
CCGCGATGGCAAGATCGCAAAGCCACGTCAACTACACAATACTCATTGGGGCTTGGTCTGTCCTGCCGAGACTCCAGAAG
GCCAA-GCTTGTGGTCTGGTGAAAAATCTGGCACTGATGTGCTATATTACCGTCGGTACACCCAGTGAGCCCATCATAGA
CTTTATGATACAAAGAAATATGGAGGTTCTTGAAGAATACGAGCCTCTCAGTTCTCCAAATGCAACAAAGATTTTTGTCA
ACGGTGTGTGGGTTGGTGTGCATAGGGATCCAGCACATCTCGTTAGCACTGTGCAAAATCTGCGGAGGAAAGGCATGATC
TCTCACGAAGTCAGCTTGATTCGCGACATTCGTGATCGTGAATTCAAGATCTTCACCGACGCAGGCAGAGTCTGTCGCCC
CTTGTTCGTCATTGAGAACAACCCCGCAAGCCCCAATCGTGGTAACCTTGTATTAACAAAACAAATGCTCGAGCAACTCG
AACAAGATAAACAAGATTTGGCTGCCAGAGCTGCTGGTGGGGATAGCGATGATATGGATAAGGCGAAGCT-GGGCTGGTA
TCGTTTAATCAATAATGGTGTTGTTGAATACGTGGACGCGGAAGAAGAA--GAAACAATTATGATAGTCATGACACA---
--------------------------------------------------------------------------------
--------------------------------------------------------------------------------
--------------------------------------------------------------------------------
-----------------------------------------------------------
>CLI1_RPB2_consensus_sequence_Alignment_of_2_sequences:_2305SAD003_B04_premix.scf,_2305SAD003_B10_premix.scf_(reversed)
------CAAGACGTTTACAAATACCTGCAGAAGTGCGTTGAGAATAACAAAGACTTTAATATGGCCCTT-GCTGTTAAGT
CTACCCACATAACTAATGGCCTTCGGTACTCACTTGCTACTGGTAATTGGGGAGACCAGAAGAAGGCTGCACAATCTAAA
GCTGGAGTGTCCCAAGTCCTGAATCGCTACACGTTTGCCTCTACACTGTCACATCTTCGACGTACGAATACTCCCATCGG
CCGCGATGGCAAGATCGCAAAGCCACGTCAACTACACAACACTCATTGGGGCTTGGTCTGTCCGGCCGAGACTCCGGAAG
GTCAA-GCTTGTGGTCTGGTGAAAAATTTGGCGCTTATGTGCTATATCACCGTTGGTACACCTAGTGAGCCCATCATCGA
CTTTATGATACAAAGAAATATGGAGGTTCTTGAAGAGTATGAGCCTCTCAGTTCTCCTAATGCAACAAAAATCTTTGTCA
ACGGTGTATGGGTTGGTGTGCACCGAGATCCGGCGCATCTCGTTAGCACTGTGCAAAATCTGCGGAGGAAAGGCATGATC
TCTCACGAAGTCAGCTTGATTCGCGACATTCGTGATCGTGAATTCAAGATCTTCACCGACGCAGGCAGAGTTTGTCGCCC
ATTGTTCGTCATTGAGAATAACCCCGCAAGCCCCAATCGTGGTAATCTTGTATTGACGAAACAAATGCTTGAGCAACTTG
AACAAGACAAACAGGATTTGGCTGCAAGAGCTGCTGGTGGGGATAGCGATGATATGGACAAGGCCAAGCT-GGGCTGGTA
TCGTCTAATCAATAACGGTGTCGTTGAATACGTGGATGCGGAAGAAGAA--GAAACAATTATGATCGTCATGACGCCTGA
AGACTGTGT-----------------------------------------------------------------------
--------------------------------------------------------------------------------
--------------------------------------------------------------------------------
-----------------------------------------------------------
>CLI2_RPB2_consensus_sequence_Alignment_of_2_sequences:_2305SAD003_B05_premix.scf,_2305SAD003_B11_premix.scf_(reversed)
---------CAGCGTTACAAATAC-TGCAGAAGTGCGTTGAGAATAACAAAGACTTTAATATGGCCCTT-GCTGTCAAAT
CTACCCACATAACTAATGGCCTCCGGTACTCACTGGCTACTGGTAATTGGGGAGACCAGAAGAAGGCTGCACAATCTAAA
GCTGGAGTGTCCCAAGTCCTGAATCGCTACACGTTTGCCTCTACACTCTCACATCTTCGACGTACGAATACTCCCATCGG
CCGCGATGGCAAGATCGCAAAGCCACGTCAACTACACAACACCCATTGGGGCTTGGTATGTCCGGCCGAGACACCGGAAG
GCCAG-GCTTGTGGTCTGGTGAAGAATTTGGCTCTTATGTGTTATATCACCGTTGGTACACCTAGTGAGCCCATCATCGA
CTTTATGATACAAAGAAATATGGAGGTTCTTGAAGAGTATGAGCCTCTCAGTTCTCCTAATGCAACAAAAATCTTTGTCA
ACGGTGTATGGGTTGGTGTGCACCGAGATCCGGCGCATCTCGTTAGCACCGTGCAAAATCTGCGGAGGAAAGGCATGATC
TCTCACGAAGTCAGCTTGATTCGCGACATTCGTGATCGTGAATTCAAGATCTTCACGGACGCAGGCAGAGTTTGTCGCCC
ATTGTTCGTCATTGAGAACAACCCCGCAAGCCCCAATCGTGGTAATCTTGTGTTGACGAAACAGATGCTTGAGCAACTTG
AACAAGACAAACAGGATTTGGCTGCAAGAGCTGCTGGTGGAGACAGCGATGACATGGACAAGGCCAAGCT-GGGCTGGTA
TCGTCTAATCAATAACGGTGTCGTTGAATACGTGGATGCGGAAGAAGAA--GAAACAATTATGATCGTCATGAC-CCTG-
--------------------------------------------------------------------------------
--------------------------------------------------------------------------------
--------------------------------------------------------------------------------
-----------------------------------------------------------
>CLI3_RPB2_consensus_sequence_Alignment_of_2_sequences:_2305SAD003_B06_premix.scf,_2305SAD003_B12_premix.scf_(reversed)
---------------------TACCTGCAGAAGTGCGTTGAGAATAACAAAGACTTTAATATGGCCCTT-GCTGTCAAGT
CTACCCACATAACCAATGGCCTCCGGTACTCACTGGCTACTGGTAATTGGGGAGACCAGAAGAAGGCTGCACAATCTAAA
GCTGGAGTGTCCCAAGTCCTGAATCGCTACACGTTTGCCTCTACACTGTCACATCTTCGACGTACGAATACTCCCATCGG
CCGCGATGGCAAGATCGCAAAGCCACGTCAACTACACAACACTCATTGGGGCTTGGTCTGTCCGGCCGAGACTCCGGAAG
GTCAA-GCTTGTGGTCTGGTGAAAAATTTGGCGCTTATGTGCTATATCACCGTTGGTACACCTAGTGAGCCCATCATCGA
CTTTATGATACAAAGAAATATGGAGGTTCTTGAAGAGTATGAGCCTCTCAGTTCTCCTAATGCAACAAAAATCTTTGTCA
ACGGTGTATGGGTTGGTGTGCACCGAGATCCGGCGCATCTCGTTAGCACTGTGCAAAATCTGCGGAGGAAAGGCATGATC
TCTCACGAAGTCAGCTTGATTCGCGACATTCGTGATCGTGAATTCAAGATCTTCACCGACGCAGGCAGAGTTTGTCGCCC
ATTGTTCGTCATTGAGAACAACCCCGCAAGCCCCAATCGTGGTAATCTTGTGTTGACGAAACAAATGCTTGAGCAACTTG
AACAAGACAAACAGGATTTGGCTGCAAGAGCTGCTGGTGGGGATAGCGATGATATGGACAAGGCCAAGCT-GGGCTGGTA
TCGTCTAATCAACAACGGTGTCGTTGAATACGTGGATGCGGAAGAAGAA--GAAACAATTATGATCGTCATGAC-CCTGA
ACTG----------------------------------------------------------------------------
--------------------------------------------------------------------------------
--------------------------------------------------------------------------------
-----------------------------------------------------------
>CLI4_RPB2_consensus_sequence_Alignment_of_2_sequences:_2474SAA009_G02_premix.ab1,_2474SAA009_G08_premix.ab1_(reversed)
---------GACGTTTACAAATACCTGCAGAAGTGCGTTGAGAATAACAAAGACTTTAATATGGCCCTT-GCTGTCAAGT
CTACCCACATAACCAATGGCCTCCGGTACTCACTGGCTACTGGTAATTGGGGAGACCAGAAGAAGGCTGCACAATCTAAA
GCTGGAGTGTCCCAAGTCCTGAATCGCTACACGTTTGCCTCTACACTGTCACATCTTCGACGTACGAATACTCCCATCGG
CCGCGATGGCAAGATCGCAAAGCCACGTCAACTACACAACACTCATTGGGGCTTGGTCTGTCCGGCCGAGACTCCGGAAG
GTCAA-GCTTGTGGTCTGGTGAAAAATTTGGCGCTTATGTGCTATATCACCGTTGGTACACCTAGTGAGCCCATCATCGA
CTTTATGATACAAAGAAATATGGAGGTTCTTGAAGAGTATGAGCCTCTCAGTTCTCCTAATGCAACAAAAATCTTTGTCA
ACGGTGTATGGGTTGGTGTGCACCGAGATCCGGCGCATCTCGTTAGCACTGTGCAAAATCTGCGGAGGAAAGGCATGATC
TCTCACGAAGTCAGCTTGATTCGCGACATTCGTGATCGTGAATTCAAGATCTTCACCGACGCAGGCAGAGTTTGTCGCCC
ATTGTTCGTCATTGAGAACAACCCCGCAAGCCCCAATCGTGGTAATCTTGTGTTGACGAAACAAATGCTTGAGCAACTTG
AACAAGACAAACAGGATTTGGCTGCAAGAGCTGCTGGTGGGGATAGCGATGATATGGACAAGGCCAAGCT-GGGCTGGTA
TCGTCTAATCAACAACGGTGTCGTTGAATACGTGGATGCGGAAGAAGAA--GAAACAATTATGATCGTCATGACGCCTG-
--------------------------------------------------------------------------------
--------------------------------------------------------------------------------
--------------------------------------------------------------------------------
-----------------------------------------------------------
>CLM1_RPB2_consensus_sequence_Alignment_of_2_sequences:_2474SAA005_E02_premix.ab1,_2474SAA005_E08_premix.ab1_(reversed)
-TGACCAAGGACGTTTACAAATACCTGCAGAAGTGCGTTGAGAATAACAAAGACTTCAATATGGCCCTT-GCTGTCAAGT
CCACCCACATAACCAATGGCCTCCGGTACTCACTGGCTACTGGTAACTGGGGAGACCAGAAGAAGGCTGCACAATCTAAA
GCTGGAGTGTCCCAAGTCCTGAATCGTTACACATTTGCCTCTACACTGTCACATCTTCGACGTACAAATACTCCCATCGG
CCGCGATGGCAAAATCGCCAAGCCACGTCAACTACACAACACCCATTGGGGCTTGGTCTGTCCGGCCGAGACTCCGGAAG
GCCAA-GCTTGTGGTCTCGTGAAAAATTTGGCACTTATGTGCTATATTACTGTCGGTACGCCCAGTGAGCCCATCATCGA
CTTTATGATACAAAGAAATATGGAGGTTCTTGAAGAGTATGAGCCTCTCAGTTCTCCAAATGCAACAAAGATCTTTGTCA
ACGGTGTATGGGTTGGTGTGCACAGAGATCCGGCGCATCTCGTTAGCACTGTGCAAAACCTGCGGAGGAAAGGCATGATC
TCTCA---------------------------------------------------------------------------
--------------------------------------------------------------------------------
--------------------------------------------------------------------------------
--------------------------------------------------------------------------------
--------------------------------------------------------------------------------
--------------------------------------------------------------------------------
--------------------------------------------------------------------------------
-----------------------------------------------------------
>CLX1_PRB2_consensus_sequence_Alignment_of_2_sequences:_2305SAD005_F03_premix.scf,_2305SAD005_F09_premix.scf_(reversed)
-----CACAGACG-TTACAAATAC-TGCAGAAGTGCGTTGAGAATAACAAAGACTTCAACATGGCGCTG-GCTGTCAAAT
CTACCCACATAACTAATGGCCTTCGGTACTCACTGGCTACTGGTAACTGGGGAGACCAGAAAAAGGCTGCGCAATCTAAA
GCTGGAGTGTCCCAAGTTCTGAATCGCTACACATTTGCCTCTACACTGTCACATCTTCGACGTACGAATACTCCCATCGG
CCGCGATGGCAAGATTGCAAAGCCACGTCAACTACACAATACCCATTGGGGCTTGGTCTGTCCTGCCGAGACTCCGGAAG
GTCAA-GCTTGTGGTCTGGTGAAAAATTTGGCACTCATGTGCTATATTACCGTCGGTACACCCAGTGAGCCCATCATCGA
CTTCATGATACAGAGAAATATGGAGGTTCTTGAAGAGTATGAGCCTCTCAGTTCTCCAAATGCAACAAAAATCTTTGTCA
ACGGTGTATGGGTTGGTGTGCATAGAGATCCGGCGCATCTCGTTAGCACCGTGCAAAATCTGCGGAGGAAAGGCATGATC
TCTCACGAGGTCAGCTTGATTCGCGACATTCGTGATCGTGAGTTCAAAATCTTTACCGACGCAGGCAGAGTCTGTCGCCC
GTTGTTCGTCATTGAGAACAATCCCGCAAGCCCCAACCGTGGTAACCTTGTATTGACAAAACAAATGCTCGAGCAACTAG
AACAAGATAAACAGGATTTGGCTGCAAGAGCTGCTGGTGGGGATAGCGATGATATGGACAAGGCCAAGTT-GGGCTGGTA
TCGTTTAATCAATAACGGTGTTGTTGAATACGTAGATGCGGAAGAAGAA--GAAACGATTATGATTGTCATGACTCCAGA
GACTTGTG------------------------------------------------------------------------
--------------------------------------------------------------------------------
--------------------------------------------------------------------------------
-----------------------------------------------------------
>CLX3_RPB2_consensus_sequence_Alignment_of_2_sequences:_2305SAD005_F05_premix.scf,_2305SAD005_F11_premix.scf_(reversed)
-----CGCAGACG-TTACAAATATCTGCAGAAATGCGTTGAGAATAACAAAGACTTCAACATGGCGCTG-GCTGTCAAGT
CTACCCACATAACTAATGGCCTTCGGTACTCACTGGCTACTGGTAATTGGGGAGACCAGAAAAAGGCTGCGCAATCCAAA
GCTGGAGTGTCCCAAGTCCTGAATCGCTACACATTTGCCTCTACATTGTCACATCTTCGACGTACGAATACTCCCATCGG
CCGCGATGGCAAGATCGCCAAGCCACGTCAATTACACAATACCCATTGGGGCTTGGTCTGTCCTGCCGAGACTCCGGAAG
GCCAA-GCCTGTGGTCTGGTGAAAAATTTGGCACTTATGTGCTATATTACCGTCGGTACACCCAGTGAGCCCATCATCGA
CTTTATGATACAGAGAAATATGGAGGTTCTTGAGGAGTACGAGCCTCTCAGTTCTCCAAATGCAACAAAAATCTTTGTCA
ACGGTGTATGGGTTGGTGTGCATAGAGATCCGGCGCATCTCGTTAGCACTGTGCAAAATCTGCGGAGGAAAGGCATGATC
TCTCACGAAGTCAGCTTGATTCGCGACATTCGTGATCGTGAATTCAAGATCTTCACCGACGCAGGCAGAGTCTGTCGCCC
GTTGTTCGTCATTGAGAACAACCCCGCAAGCCCCAATCGTGGTAACCTTGTATTGACAAAACAAATGCTCGAGCAACTCG
AACAAGATAAACAGGATTTGGCTGCAAGAGCTGCTGGCGGGGACAGCGATGATATGGATAAGGCCAAGCT-GGGCTGGTA
TCGTTTAATCAATAACGGTGTTGTTGAATACGTGGATGCGGAAGAAGAA--GAAACAATTATGATAGTCATGACTCCAGA
GACTATGTGT----------------------------------------------------------------------
--------------------------------------------------------------------------------
--------------------------------------------------------------------------------
-----------------------------------------------------------
>CLX5_RPB2_consensus_sequence_Alignment_of_2_sequences:_2305SAD005_F06_premix.scf,_2305SAD005_F12_premix.scf_(reversed)
-----CTCAGACG-TTACAAATACCTGCAAAAATGCGTTGAGAATAATAAAGACTTCAATATGGC-CTTAGCTGTCAAGT
CTACCCACATAACTAATGGCCTTCGATACTCACTGGCTACTGGTAACTGGGGAGACCAGAAGAAGGCTGCCCAATCTAAA
GCTGGAGTGTCTCAAGTCCTGAATCGATACACATTTGCCTCTACATTGTCACATCTTCGACGTACGAATACTCCCATCGG
CCGCGATGGCAAGATCGCAAAGCCACGTCAACTACACAACACCCATTGGGGCTTGGTTTGTCCGGCCGAGACTCCGGAAG
GCCAA-GCTTGTGGTCTGGTGAAAAACCTGGCACTTATGTGCTATATTACCGTCGGTACACCTAGTGAGCCCATCATCGA
CTTTATGATACAAAGAAACATGGAGGTACTTGAAGAGTATGAGCCTCTCAGTTCTCCAAATGCAACAAAGATCTTTGTCA
ACGGTGTATGGGTTGGTGTGCACAGAGATCCGGCGCATCTCGTGAGCACTGTGCAGAATCTGCGGAGGAAAGGCATGATC
TCGCACGAAGTCAGCTTGATTCGTGACATTCGTGATCGCGAATTCAAGATCTTCACCGATGCAGGCAGAGTCTGTCGCCC
GTTGTTCGTCATTGAGAACAACCCTGCAAGTCCCAATCGTGGTAATCTTGTGTTGACAAAACAGATGCTCGAGCAACTTG
AACAAGACAAACAAGATCTGGCTGCAAGAGCTGCTGGTGGGGATAGCGATGATATGGACAAGGCCAAGCT-GGGCTGGTA
TCGTCTAATCAATAACGGTGTTGTTGAATACGTCGACGCGGAAGAAGAA--GAAACCATCATGATCGTCATGACTCCCGA
GATTGT--------------------------------------------------------------------------
--------------------------------------------------------------------------------
--------------------------------------------------------------------------------
-----------------------------------------------------------
>CLX10_RPB2_consensus_sequence_Alignment_of_2_sequences:_2474SAA005_A01_premix.ab1,_2474SAA005_A07_premix.ab1_(reversed)
-------------TTTACAAATACCTGCAGAAGTGCGTTGAGAATAACAAAGACTTCAACATGGCGCTC-GCTGTCAAGT
CTACCCACATAACTAATGGTCTTCGCTACTCACTGGCTACTGGTAACTGGGGAGACCAGAAAAAGGCTGCGCAATCCAAA
GCTGGAGTGTCCCAAGTCCTGAATCGCTACACATTTGCCTCTACACTGTCACATCTTCGACGTACGAATACTCCCATCGG
CCGCGATGGCAAGATCGCCAAGCCACGTCAACTACACAATACTCATTGGGGCTTGGTCTGTCCTGCCGAGACTCCAGAAG
GCCAA-GCTTGTGGTCTGGTGAAAAATCTGGCACTGATGTGCTATATTACCGTCGGTACACCCAGTGAGCCCATCATAGA
CTTTATGATACAAAGAAATATGGAGGTTCTTGAAGAATACGAGCCTCTCAGTTCTCCAAATGCAACAAAGATTTTTGTCA
ACGGTGTGTGGGTTGGTGTGCATAGGGATCCAGCACATCTCGTTAGCACTGTGCAAAATCTGCGGAGGAAAGGCATGATC
TCTCA---------------------------------------------------------------------------
--------------------------------------------------------------------------------
--------------------------------------------------------------------------------
--------------------------------------------------------------------------------
--------------------------------------------------------------------------------
--------------------------------------------------------------------------------
--------------------------------------------------------------------------------
-----------------------------------------------------------
>CB5_RPB2_consensus_sequence_Alignment_of_2_sequences:_2474SAA005_C02_premix.ab1,_2474SAA005_C08_premix.ab1_(reversed)
---------------------------------------------------GACTTCAACATGGCGCTG-GCTGTCAAGT
CTACCCACATAACTAATGGTCTTCGCTACTCACTGGCTACTGGTAACTGGGGAGACCAGAAAAAGGCTGCGCAATCCAAA
GCTGGAGTGTCCCAAGTCCTGAATCGCTACACATTTGCCTCTACACTGTCACATCTTCGACGTACGAATACTCCCATCGG
CCGCGATGGCAAGATCGCAAAGCCACGTCAACTACACAATACTCATTGGGGCTTGGTCTGTCCTGCCGAGACTCCAGAAG
GCCAA-GCTTGTGGTCTGGTGAAAAATCTGGCACTGATGTGCTATATTACCGTCGGTACACCCAGTGAGCCCATCATAGA
CTTTATGATACAAAGAAATATGGAGGTTCTTGAAGAATACGAGCCTCTCAGTTCTCCAAATGCAACAAAGATTTTTGTCA
ACGGTGTGTGGGTTGGTGTGCATAGGGATCCAGCACATCTCGTTAGCACTGTGCRAAATCTGCGGAGGAAAGGCATGATC
TCTCACGAA-----------------------------------------------------------------------
--------------------------------------------------------------------------------
--------------------------------------------------------------------------------
--------------------------------------------------------------------------------
--------------------------------------------------------------------------------
--------------------------------------------------------------------------------
--------------------------------------------------------------------------------
-----------------------------------------------------------
>CLF29_RPB2_consensus_sequence_Alignment_of_2_sequences:_2474SAA009_E06_premix.ab1,_2474SAA009_E12_premix.ab1_(reversed)
----------ACGTTTACAAATACTTGCAGAAGTGCGTTGAGAATAACAAAGACTTCAATATGGCGCTG-GCTGTCAAGT
CTACCCACATAACTAATGGCCTTCGGTACTCGCTCGCTACTGGGAACTGGGGAGACCAAAAGAAGGCTGCGCAATCTAAA
GCTGGAGTGTCCCAAGTCCTGAATCGCTACACGTTTGCCTCTACACTATCACATCTTCGACGTACGAACACTCCCATCGG
CCGCGATGGCAAGATCGCAAAGCCACGTCAACTACACAACACCCATTGGGGCCTGGTCTGTCCGGCCGAGACTCCGGAAG
GCCAA-GCTTGTGGTCTGGTGAAAAATTTGGCACTTATGTGCTATATCACCGTCGGTACACCCAGTGAGCCCATTATCGA
CTTTATGATACAAAGAAATATGGAAGTACTTGAAGAGTATGAGCCTCTCAGTTCTCCAAATGCAACAAAGATCTTTGTCA
ACGGTGTATGGGTTGGTGTGCACAGAGATCCGGCGCATCTCGTTAGCACTGTGCAGAACCTGCGGAGGAAAGGCATGATC
TCTCACGAAGTTAGCTTGATTCGCGACATTCGTGATCGTGAGTTCAAGATCTTCACCGACGCAGGCAGAGTCTGTCGCCC
GTTGTTCGTCATTGAGAACAACCCCGCAAGCCCCAATCGTGGCAACCTTGTGTTGACAAAACAAATGCTCGAGCAACTTG
AACAAGATAAACAAGATCTGGCTGCAAGAGCTGCTGGTGGGGATAGCGATGATATGGACAAGGCCAAGCT-GGGCTGGTA
TCGTTTAATCAATAATGGTGTTGTTGAATACGTGGACGCGGAAGAAGAA-G-----------------------------
--------------------------------------------------------------------------------
--------------------------------------------------------------------------------
--------------------------------------------------------------------------------
-----------------------------------------------------------
>CLI5_RPB2_consensus_sequence_Alignment_of_2_sequences:_2474SAA009_E04_premix.ab1,_2474SAA009_E10_premix.ab1_(reversed)
----------------ACAAATACCTGCAGAAGTGCGTTGAGAATAACAAAGACTTTAATATGGCCCTT-GCTGTCAAGT
CTACCCACATAACCAATGGCCTCCGGTACTCACTGGCTACTGGTAATTGGGGAGACCAGAAGAAGGCTGCACAATCTAAA
GCTGGAGTGTCCCAAGTCCTGAATCGCTACACGTTTGCCTCTACACTGTCACATCTTCGACGTACGAATACTCCCATCGG
CCGCGATGGCAAGATCGCAAAGCCACGTCAACTACACAACACTCATTGGGGCTTGGTCTGTCCGGCCGAGACTCCGGAAG
GTCAA-GCTTGTGGTCTGGTGAAAAATTTGGCGCTTATGTGCTATATCACCGTTGGTACACCTAGTGAGCCCATCATCGA
CTTTATGATACAAAGAAATATGGAGGTTCTTGAAGAGTATGAGCCTCTCAGTTCTCCTAATGCAACAAAAATCTTTGTCA
ACGGTGTATGGGTTGGTGTGCACCGAGATCCGGCGCATCTCGTTAGCACTGTGCAAAATCTGCGGAGGAAAGGCATGATC
TCTCACGAAGTCAGCTTGATTCGCGACATTCGTGATCGTGAATTCAAGATCTTCACCGACGCAGGCAGAGTTTGTCGCCC
ATTGTTCGTCATTGAGAACAACCCCGCAAGCCCCAATCGTGGTAATCTTGTGTTGACGAAACAAATGCTTGAGCAACTTG
AACAAGACAAACAGGATTTGGCTGCAAGAGCTGCTGGTGGGGATAGCGATGATATGGACAAGGCCAAGCT-GGGCTGGTA
TCGTCTAATCAACAACGGTGTCGTTGAATACGTGGATGCGGAAGAAGAA--GAAACAATTATGATCGTCATGACG-----
--------------------------------------------------------------------------------
--------------------------------------------------------------------------------
--------------------------------------------------------------------------------
-----------------------------------------------------------
>CLM2_RPB2_consensus_sequence_Alignment_of_2_sequences:_2474SAA009_E05_premix.ab1,_2474SAA009_E11_premix.ab1_(reversed)
----------------ACAAATACTTGCAGAAATGCGTCGAGAATAATAAAGACTTCAATATGGCGCTG-GCTGTCAAGT
CTACCCACATAACTAATGGCCTTCGTTACTCGCTGGCTACTGGTAACTGGGGAGACCAGAAGAAGGCTGCGCAATCTAAA
GCTGGAGTGTCCCAAGTCCTGAATCGCTACACGTTTGCCTCTACACTATCACATCTTCGACGTACGAATACTCCCATAGG
CCGCGATGGCAAGATCGCAAAGCCACGTCAACTACATAACACCCATTGGGGCTTGGTCTGTCCGGCCGAGACTCCGGAAG
GCCAA-GCTTGTGGTCTGGTGAAGAACTTGGCACTTATGTGCTATATTACCGTCGGTACACCCAGTGAGCCCATCATCGA
CTTTATGATACAAAGAAACATGGAGGTACTTGAAGAGTATGAGCCTCTCAGCTCTCCAAATGCAACAAAGATCTTTGTCA
ACGGTGTATGGGTTGGTGTGCACAGAGATCCGGCGCATCTCGTTAGCACTGTGCAGAACCTGCGGAGAAAAGGCATGATC
TCTCACGAAGTCAGCTTGATTCGCGACATTCGTGATCGAGAATTCAAGATCTTCACCGATGCAGGCAGAGTCTGTCGCCC
GTTGTTCGTCATTGAGAACAACCCCGCAAGTCCCAATCGTGGTAATCTTGTGTTGACGAAACAAATGCTCGAGCAACTTG
AACAAGATAAACAAGATTTGGCTGCAAGAGCTGCTGGCGGGGATAGCGATGATATGGACAAGGCCAAGCT-GGGCTGGTA
TCGTCTAATCAATAACGGTGTTGTTGAATACGTGGATGCGGAAGAAGAA--GAAACAATCATGATTGTCATGACTCCCGA
--------------------------------------------------------------------------------
--------------------------------------------------------------------------------
--------------------------------------------------------------------------------
-----------------------------------------------------------
>CLS2_RBPB2_consensus_sequence_Alignment_of_2_sequences:_2474SAA005_B02_premix.ab1,_2474SAA005_B08_premix.ab1_(reversed)
-TGACCAAGGACGTTTACAAATACCTGCAGAAGTGCGTTGAGAATAACAAAGACTTCAATATGGCGCTG-GCTGTCAAGT
CTACCCACATAACTAATGGCCTTCGGTACTCACTGGCTACTGGTAACTGGGGAGACCAGAAGAAGGCTGCGCAATCTAAA
GCTGGAGTGTCCCAAGTCCTGAATCGCTACACATTTGCCTCTACACTGTCACATCTTCGACGTACGAATACTCCCATCGG
CCGCGATGGCAAGATCGCAAAGCCACGTCAACTACACAACACCCATTGGGGCTTGGTCTGTCCGGCCGAGACTCCGGAAG
GCCAA-GCTTGTGGTCTGGTGAAAAATTTGGCACTTATGTGCTATATYACCGTCGGTACACCCAGTGAGCCCATCATCGA
CTTTATGATACAAAGAAATATGGAGGTTCTTGAAGAGTATGAGCCTCTCAGTTCTCCAAATGCAACAAAAATCTTTGTCA
ACGGTGTATGGGTTGGTGTGCACAGAGATCCGGCGCATCTCGTTAGCACTGTGCARAATCTGCGGAGGAAAGGCATGATC
TCTCACGAAGTCA-------------------------------------------------------------------
--------------------------------------------------------------------------------
--------------------------------------------------------------------------------
--------------------------------------------------------------------------------
--------------------------------------------------------------------------------
--------------------------------------------------------------------------------
--------------------------------------------------------------------------------
-----------------------------------------------------------
>CLX23_RPB2_consensus_sequence_Alignment_of_2_sequences:_2305SAD005_G01_premix.scf,_2305SAD005_G07_premix.scf_(reversed)
-------------GTTACAA-TAC-TGCAGAAGTGCGTTGAGAATAACAAAGACTTTAATATGGCCCTT-GCTGTCAAGT
CTACCCATATAACTAATGGCCTCCGGTACTCACTGGCTACTGGTAACTGGGGAGACCAGAAGAAGGCTGCACAATCTAAA
GCTGGAGTGTCCCAAGTCCTGAATCGCTACACATTTGCCTCTACACTGTCACATCTTCGACGTACAAATACTCCCATCGG
CCGCGATGGCAAAATCGCCAAGCCACGTCAACTACACAACACCCATTGGGGCTTGGTCTGTCCGGCCGAGACTCCGGAAG
GCCAA-GCTTGTGGTCTGGTGAAAAATCTGGCACTTATGTGCTATATTACCGTCGGTACGCCCAGTGAGCCCATCATCGA
CTTTATGATACAAAGAAATATGGAGGTTCTTGAAGAGTATGAGCCTCTCAGTTCTCCAAATGCAACAAAGATCTTTGTCA
ACGGTGTATGGGTTGGTGTGCACAGAGATCCGGCGCATCTCGTTAGCACTGTGCAAAACCTGCGGAGGAAAGGCATGATC
TCTCACGAAGTCAGCTTGATTCGCGATATTCGCGATCGTGAATTCAAGATCTTCACCGACGCAGGCAGAGTCTGTCGCCC
GTTGTTCGTCATTGAGAACAACCCCGCAAGTCCCAATCGAGGCAATCTTGTATTGACGAAACAAATGCTTGAGCAACTTG
AACAAGACAAACAGGATTTGGCTGCAAGAGCTGCTGGTGGGGATAGCGATGATATGGACAAGGCCAAGCT-GGGCTGGTA
TCGTCTAATCAATAACGGTGTTGTTGAATACGTGGATGCAGAAGAAGAA-AGAAACAATTATGATCGTCATGACTCCTGA
AGACTATGTT----------------------------------------------------------------------
--------------------------------------------------------------------------------
--------------------------------------------------------------------------------
-----------------------------------------------------------
>CLX24_RPB2_consensus_sequence_Alignment_of_2_sequences:_2305SAD005_G02_premix.scf,_2305SAD005_G08_premix.scf_(reversed)
---------CAGCGTTACAAATACTTGCAGAAATGCGTCGAGAATAATAAAGACTTCAATATGGCGCTG-GCTGTCAAGT
CTACCCACATAACTAATGGCCTTCGTTACTCGCTGGCTACTGGTAACTGGGGAGACCAGAAGAAGGCTGCGCAATCTAAA
GCTGGAGTGTCCCAAGTCCTGAATCGCTACACGTTTGCCTCTACACTATCACATCTTCGACGTACGAATACTCCCATAGG
CCGCGATGGCAAGATCGCAAAGCCACGTCAACTACATAACACCCATTGGGGCTTGGTCTGTCCGGCCGAGACTCCGGAAG
GCCAA-GCTTGTGGTCTGGTGAAGAACTTGGCACTTATGTGCTATATTACCGTCGGTACACCCAGTGAGCCCATCATCGA
CTTTATGATACAAAGAAACATGGAGGTACTTGAAGAGTATGAGCCTCTCAGCTCTCCAAATGCAACAAAGATCTTTGTCA
ACGGTGTATGGGTTGGTGTGCACAGAGATCCGGCGCATCTCGTTAGCACTGTGCAGAACCTGCGGAGAAAAGGCATGATC
TCTCACGAAGTCAGCTTGATTCGCGACATTCGTGATCGAGAATTCAAGATCTTCACCGATGCAGGCAGAGTCTGTCGCCC
GTTGTTCGTCATTGAGAACAACCCCGCAAGTCCCAATCGTGGTAATCTTGTGTTGACGAAACAAATGCTCGAGCAACTTG
AACAAGATAAACAAGATTTGGCTGCAAGAGCTGCTGGCGGGGATAGCGATGATATGGACAAGGCCAAGCT-GGGCTGGTA
TCGTCTAATCAATAACGGTGTTGTTGAATACGTGGATGCGGAAGAAGAA--GAAACAATCATGAT-GTCATGA-TCCGAA
TAT-----------------------------------------------------------------------------
--------------------------------------------------------------------------------
--------------------------------------------------------------------------------
-----------------------------------------------------------
>CLX25_RPB2_consensus_sequence_Alignment_of_2_sequences:_2305SAD005_G03_premix.scf,_2305SAD005_G09_premix.scf_(reversed)
-------------GTTACAAATAC-TGCAGAAGTGCGTTGAGAATAACAAAGACTTCAATATGGCGCTG-GCTGTCAAGT
CTACCCACATAACCAATGGCCTTCGGTACTCGCTCGCTACTGGGAACTGGGGAGACCAGAAGAAGGCTGCGCAATCTAAA
GCTGGAGTGTCCCAAGTTCTGAATCGCTACACGTTTGCCTCTACACTATCACATCTTCGACGTACGAATACTCCCATCGG
CCGCGATGGCAAGATCGCAAAGCCACGTCAACTACACAACACCCATTGGGGCTTGGTCTGTCCGGCCGAGACTCCGGAAG
GCCAA-GCTTGTGGTCTAGTGAAAAATTTGGCACTTATGTGCTATATCACCGTCGGTACACCCAGTGAGCCCATTATCGA
CTTTATGATACAAAGAAATATGGAGGTACTTGAAGAGTATGAGCCTCTCAGTTCTCCGAATGCAACAAAGATATTTGTCA
ACGGTGTATGGGTTGGTGTGCACAGAGATCCGGCGCATCTCGTTAGCACTGTGCAGAACCTGCGGAGGAAAGGCATGATC
TCTCACGAAGTCAGCTTGATTCGCGACATTCGTGATCGTGAGTTCAAGATCTTCACCGACGCAGGCAGAGTCTGTCGCCC
GTTGTTCGTCATTGAGAACAATCCCGCAAGCCCCAACCGTGGCAATCTTGTGTTGACAAAACAAATGCTCGAGCAACTTG
AACAAGATAAACAAGATCTGGCTGCAAGAGCTGCTGGTGGGGATGGCGATGATATGGACAAGGCCAAGCT-GGGCTGGTA
TCGTTTAATCAATAATGGTGTTGTTGAATACGTGGACGCGGAAGAAGAA--GAAACAATTATGATTGTCATGACTCCCGA
GATTGTGT------------------------------------------------------------------------
--------------------------------------------------------------------------------
--------------------------------------------------------------------------------
-----------------------------------------------------------
>CLX26_RPB2_consensus_sequence_Alignment_of_2_sequences:_2305SAD005_G04_premix.scf,_2305SAD005_G10_premix.scf_(reversed)
----------AGCGTTACAAATAC-TGCAGAAGTGCGTTGAGAATAATAAAGACTTCAATATGGCGCTG-GCTGTCAAGT
CTACCCACATAACCAATGGCCTTCGGTACTCGCTCGCTACTGGGAACTGGGGAGACCAGAAGAAGGCTGCGCAATCTAAA
GCTGGAGTGTCCCAAGTTCTGAATCGCTACACGTTTGCCTCTACACTATCACATCTTCGACGTACGAATACTCCCATCGG
CCGCGATGGCAAGATCGCAAAGCCACGTCAACTACACAACACCCATTGGGGCTTGGTCTGTCCGGCCGAGACTCCGGAAG
GTCAA-GCTTGTGGTCTAGTGAAAAATTTGGCACTTATGTGCTATATCACCGTCGGTACACCCAGTGAGCCCATTATCGA
CTTTATGATACAAAGAAATATGGAGGTACTCGAAGAGTATGAGCCTCTCAGTTCTCCGAATGCAACAAAGATATTTGTCA
ACGGTGTATGGGTTGGTGTGCACAGAGATCCGGCGCATCTCGTTAGCACTGTGCAGAACCTGCGGAGGAAAGGCATGATC
TCTCACGAAGTCAGCTTGATTCGCGACATTCGTGATCGTGAGTTCAAGATATTCACCGACGCAGGCAGAGTCTGTCGCCC
GTTGTTCGTCATTGAGAACAACCCCGCAAGCCCCAACCGTGGCAATCTTGTGTTGACAAAACAAATGCTCGAGCAACTTG
AACAAGATAAACAAGATCTGGCTGCAAGAGCTGCTGGTGGGGATGGCGATGATATGGACAAGGCCAAGCT-GGGCTGGTA
TCGTTTAATCAATAATGGTGTTGTTGAATACGTGGACGCGGAAGAAGAA--GAAACAATTATGATTGTCATGACTCCCGA
GACTTA--------------------------------------------------------------------------
--------------------------------------------------------------------------------
--------------------------------------------------------------------------------
-----------------------------------------------------------
>CLX27_RPB2_consensus_sequence_Alignment_of_2_sequences:_2305SAD005_G05_premix.scf,_2305SAD005_G11_premix.scf_(reversed)
--------AGACGTTTACAAATACCTGCAGAAGTGCGTTGAGAATAACAAAGACTTCAACATGGCGCTA-GCTGTCAAGT
CTACCCACATAACTAATGGTCTTCGGTACTCACTGGCTACTGGTAACTGGGGAGACCAGAAAAAGGCTGCGCAATCCAAA
GCTGGAGTGTCCCAAGTCCTGAATCGCTACACATTTGCCTCTACACTGTCACATCTTCGGCGTACGAATACTCCCATCGG
CCGTGATGGCAAGATCGCAAAGCCACGTCAACTACACAATACCCATTGGGGCTTGGTCTGTCCTGCTGAGACTCCAGAAG
GCCAA-GCTTGTGGTCTGGTGAAAAATTTAGCACTCATGTGCTATATTACTGTCGGTACTCCCAGTGAGCCCATCATCGA
CTTTATGATACAAAGAAATATGGAGGTTCTGGAAGAGTACGAGCCTCTCAGTTCACCAAATGCAACAAAAATCTTTGTCA
ACGGAGTATGGGTTGGCGTGCATAGAGATCCAGCACATCTCGTCAGCACTGTGCAAAATCTGCGGAGGAAAGGAATGATC
TCTCACGAAGTCAGCTTGATTCGCGACATTCGTGACCGTGAATTCAAGATCTTTACCGACGCAGGCAGAGTCTGTCGCCC
GTTGTTCGTCATTGAGAACAACCCCGCAAGCCCCAATCGTGGTAACCTGGTATTGACAAAACAAATGCTCGAGCAACTCG
AACAAGATAAACAGGATTTGGCTGCAAGAGCTGCTGGCGGGGATAGCGATGATATGGATAARGCCAAGCT-GGGCTGGTA
TCGTTTAATCAATAACGGCGTTGTTGAATACGTGGATGCGGAAGAAGAA--GAAACCATTATGATTGTCATGACTCC-GA
GCTGTTGT------------------------------------------------------------------------
--------------------------------------------------------------------------------
--------------------------------------------------------------------------------
-----------------------------------------------------------
>CLX28_RPB2_consensus_sequence_Alignment_of_2_sequences:_2305SAD005_G06_premix.scf,_2305SAD005_G12_premix.scf_(reversed)
-------CAGACGTTTACAAATACCTGCAGAAGTGCGTTGAGAATAACAAAGACTTCAACATGGCGCTA-GCTGTCAAGT
CTACCCACATAACTAATGGTCTTCGGTACTCACTGGCTACTGGTAACTGGGGAGACCAGAAAAAGGCTGCGCAATCCAAA
GCTGGAGTGTCCCAAGTCCTGAATCGCTACACATTTGCCTCTACACTGTCACATCTTCGGCGTACGAATACTCCCATCGG
CCGTGATGGCAAGATCGCAAAGCCACGTCAACTACACAATACCCATTGGGGCTTGGTCTGTCCTGCTGAGACTCCAGAAG
GCCAA-GCTTGTGGTCTGGTGAAAAATTTAGCACTCATGTGCTATATTACTGTCGGTACTCCCAGTGAGCCCATCATCGA
CTTTATGATACAAAGAAATATGGAGGTTCTGGAAGAGTACGAGCCTCTCAGTTCACCAAATGCAACAAAAATCTTTGTCA
ACGGAGTATGGGTTGGCGTGCATAGAGATCCAGCACATCTCGTCAGCACTGTGCAAAATCTGCGGAGGAAAGGAATGATC
TCTCACGAAGTCAGCTTGATTCGCGACATTCGTGACCGTGAATTCAAGATCTTTACCGACGCAGGCAGAGTCTGTCGCCC
GTTGTTCGTCATTGAGAACAACCCCGCAAGCCCCAATCGTGGTAACCTGGTATTGACAAAACAAATGCTCGAGCAACTCG
AACAAGATAAACAGGATTTGGCTGCAAGAGCTGCTGGCGGGGATAGCGATGATATGGATAAGGCCAAGCT-GGGCTGGTA
TCGTTTAATCAATAACGGCGTTGTTGAATACGTGGATGCGGAGGAAGAA--GAAACAATTATGAT-GTCATGACTCC-GA
--------------------------------------------------------------------------------
--------------------------------------------------------------------------------
--------------------------------------------------------------------------------
-----------------------------------------------------------
>CLX29_RPB2_consensus_sequence_Alignment_of_2_sequences:_2305SAD005_H01_premix.scf,_2305SAD005_H07_premix.scf_(reversed)
-----------CGTTTACAAATACCTGCAGAAGTGCGTTGAGAATAACAAAGACTTCAACATGGCGCTA-GCTGTCAAGT
CTACCCACATAACTAATGGTCTTCGGTACTCACTGGCTACTGGTAACTGGGGAGACCAGAAAAAGGCTGCGCAATCCAAA
GCTGGAGTGTCCCAAGTCCTGAATCGCTACACATTTGCCTCTACACTGTCACATCTTCGGCGTACGAATACTCCCATCGG
CCGTGATGGCAAGATCGCAAAGCCACGTCAACTACACAATACCCATTGGGGCTTGGTCTGTCCTGCTGAGACTCCAGAAG
GCCAA-GCTTGTGGTCTGGTGAAAAATTTAGCACTCATGTGCTATATTACTGTCGGTACTCCCAGTGAGCCCATCATCGA
CTTTATGATACAAAGAAATATGGAGGTTCTGGAAGAGTACGAGCCTCTCAGTTCACCAAATGCAACAAAAATCTTTGTCA
ACGGAGTATGGGTTGGCGTGCATAGAGATCCAGCACATCTCGTCAGCACTGTGCAAAATCTGCGGAGGAAAGGAATGATC
TCTCACGAAGTCAGCTTGATTCGCGACATTCGTGACCGTGAATTCAAGATCTTTACCGACGCAGGCAGAGTCTGTCGCCC
GTTGTTCGTCATTGAGAACAACCCCGCAAGCCCCAATCGTGGTAACCTGGTATTGACAAAACAAATGCTCGAGCAACTCG
AACAAGATAAACAGGATTTGGCTGCAAGAGCTGCTGGCGGGGATAGCGATGATATGGATAAGGCCAAGCT-GGGCTGGTA
TCGTTTAATCAATAACGGCGTTGTTGAATACGTGGATGCGGAGGAAGAA--GAAACAATTATGATTGTCATGACTCCGGA
GACTATG-------------------------------------------------------------------------
--------------------------------------------------------------------------------
--------------------------------------------------------------------------------
-----------------------------------------------------------
>CLX30_RPB2_consensus_sequence_Alignment_of_2_sequences:_2305SAD005_H02_premix.scf,_2305SAD005_H09_premix.scf_(reversed)
---------CAGAGTTACAAATAC-TGCAGAAGTGCGTTGAGAATAACAAAGACTTCAATATGGCGCTG-GCTGTGAAGT
CTACCCACATAACTAATGGCCTTCGGTACTCACTGGCTACTGGTAACTGGGGGGACCAGAAAAAGGCTGCGCAATCTAAA
GCTGGAGTGTCCCAAGTCCTGAATCGCTACACATTTGCCTCTACACTATCACATCTTCGACGCACCAATACTCCCATCGG
CCGCGATGGCAAGATCGCAAAGCCGCGTCAACTACATAACACCCATTGGGGCTTGGTCTGTCCTGCCGAGACTCCAGAAG
GTCAA-GCTTGTGGTCTGGTAAAAAATTTGGCACTTATGTGCTATATCACCGTCGGTACACCCAGTGAGCCCATCATCGA
CTTTATGATACAAAGAAATATGGAGGTTCTTGAAGAGTATGAGCCTCTCAGTTCTCCAAATGCAACAAAAATCTTTGTCA
ACGGTGTATGGGTTGGTGTGCATAGAGATCCGGCGCATCTCGTTAGCACTGTGCAAAATCTGCGTAGGAAGGGCATGATC
TCTCACGAAGTTAGCTTGATCCGCGACATTCGTGATCGTGAATTCAAGATCTTCACCGACGCAGGCAGGGTCTGTCGCCC
GTTGTTCGTCATTGAGAACAACCCTGCAAGCCCCAATCGTGGTAACCTTGTATTGACAAAACAAATGCTCGAGCAACTCG
AACAAGATAAACAGGATTTGGCTGCAAGAGCTGCTGGAGGGGATAGCGATGATATGGACAAGGCCAAGCT-GGGCTGGTA
TCGTCTAATCAATAACGGTGTTGTTGAATACGTAGATGCGGAGGAAGAA--GAAACAATTATGATCGTTATGACTCCAGA
GGACTATTGATTCT------------------------------------------------------------------
--------------------------------------------------------------------------------
--------------------------------------------------------------------------------
-----------------------------------------------------------
>CLX31_RPB2_consensus_sequence_Alignment_of_2_sequences:_2305SAD005_H03_premix.scf,_2305SAD005_H08_premix.scf_(reversed)
------GCAGACG-TTACAAATACCTGCAGAAGTGCGTTGAGAATAATAAAGACTTCAACATGGCGCTG-GCTGTCAAGT
CTACCCACATAACTAACGGCCTTCGGTATTCACTGGCTACTGGTAATTGGGGAGACCAGAAAAAGGCTGCGCAATCTAAA
GCTGGGGTGTCTCAAGTCCTGAATCGCTACACATTCGCCTCTACACTGTCACATCTTCGACGTACGAATACTCCCATCGG
CCGCGATGGCAAGATCGCAAAGCCACGTCAACTACACAACACCCATTGGGGCTTGGTCTGTCCTGCCGAGACTCCCGAAG
GCCAA-GCTTGTGGTCTGGTGAAAAATTTGGCACTTATGTGCTATATCACCGTCGGTACACCCAGTGAGCCCATCATCGA
CTTTATGATACAAAGAAATATGGAGGTTCTTGAAGAGTATGAGCCTCTCAGTTCACCAAATGCGACGAAAATCTTTGTCA
ACGGTGTATGGGTTGGTGTGCATAGAGATCCGGCGCATCTCGTTAGCACTGTGCAAAATCTGCGGAGGAAAGGCATGATT
TCTCACGAAGTCAGCTTGATTCGCGACATTCGTGATCGTGAATTCAAGATCTTCACCGACGCAGGCAGAGTCTGTCGCCC
GTTGTTCGTCATTGAGAACAACCCCGCAAGCCCCAATCGTGGTAACCTTGTATTGACGAAACAAATGCTCGAGCAACTCG
AACAAGATAAACAGGATTTGGCTGCAAGAGCTGCTGGTGGGGATAGCGATGACATGGACAAGGCCAAGCT-GGGCTGGTA
CCGTTTAATCAATAACGGTGTTGTTGAATACGTGGATGCGGAAGAAGAA--GAAACGATTATGATCGTCATGACTCCAGA
GATTGTGT------------------------------------------------------------------------
--------------------------------------------------------------------------------
--------------------------------------------------------------------------------
-----------------------------------------------------------
>CLX32_RPB2_consensus_sequence_Alignment_of_2_sequences:_2305SAD005_H04_premix.scf,_2305SAD005_H10_premix.scf_(reversed)
-------------GTTACAAATATC-GCAGAAATGCGTTGAGAATAACAAAGACTTCAACATGGCGCTG-GCTGTCAAGT
CTACCCACATAACTAATGGCCTTCGGTACTCACTGGCTACTGGTAATTGGGGAGACCAGAAAAAGGCTGCGCAATCCAAA
GCTGGAGTGTCCCAAGTCCTGAATCGCTACACATTTGCCTCTACATTGTCACATCTTCGACGTACGAATACTCCCATCGG
CCGCGATGGCAAGATCGCCAAGCCACGTCAATTACACAATACCCATTGGGGCTTGGTCTGTCCTGCCGAGACTCCGGAAG
GCCAA-GCCTGTGGTCTGGTGAAAAATTTGGCACTTATGTGCTATATTACCGTCGGTACACCCAGTGAGCCCATCATCGA
CTTTATGATACAGAGAAATATGGAGGTTCTTGAGGAGTACGAGCCTCTCAGTTCTCCAAATGCAACAAAAATCTTTGTCA
ACGGTGTATGGGTTGGTGTGCATAGAGATCCGGCGCATCTCGTTAGCACTGTGCAAAATCTGCGGAGGAAAGGCATGATC
TCTCACGAAGTCAGCTTGATTCGCGACATTCGTGATCGTGAATTCAAGATCTTCACCGACGCAGGCAGAGTCTGTCGCCC
GTTGTTCGTCATTGAGAACAACCCCGCAAGCCCCAATCGTGGTAACCTTGTATTGACAAAACAAATGCTCGAGCAACTCG
AACAAGATAAACAGGATTTGGCTGCAAGAGCTGCTGGCGGGGACAGCGATGATATGGATAAGGCCAAGCT-GGGCTGGTA
TCGTTTAATCAATAACGGTGTTGTTGAATACGTGGATGCGGAAGAAGAA--GAAAC-ATTATGATAGTCATGACTCCAGA
GACTT---------------------------------------------------------------------------
--------------------------------------------------------------------------------
--------------------------------------------------------------------------------
-----------------------------------------------------------
>CLX33_RPB2_consensus_sequence_Alignment_of_2_sequences:_2305SAD005_H05_premix.scf,_2305SAD005_H11_premix.scf_(reversed)
---------CAGCGTTACAAATAC-TGCAGAAATGCGTCGAGAATAATAAAGACTTCAATATGGCGCTGGGCTGTC-AGT
CTACCCACATAACTAATGGCCTTCGTTACTCGCTGGCTACTGGTAACTGGGGAGACCAGAAGAAGGCTGCGCAATCTAAA
GCTGGAGTGTCCCAAGTCCTGAATCGCTACACGTTTGCCTCTACACTATCACATCTTCGACGTACGAATACTCCCATAGG
CCGCGATGGCAAGATCGCAAAGCCACGTCAACTACATAACACCCATTGGGGCTTGGTCTGTCCGGCCGAGACTCCGGAAG
GCCAA-GCTTGTGGTCTGGTGAAGAACTTGGCACTTATGTGCTATATTACCGTCGGTACACCCAGTGAGCCCATCATCGA
CTTTATGATACAAAGAAACATGGAGGTACTTGAAGAGTATGAGCCTCTCAGCTCTCCAAATGCAACAAAGATCTTTGTCA
ACGGTGTATGGGTTGGTGTGCACAGAGATCCGGCGCATCTCGTTAGCACTGTGCAGAACCTGCGGAGAAAAGGCATGATC
TCTCACGAAGTCAGCTTGATTCGCGACATTCGTGATCGAGAATTCAAGATCTTCACCGATGCAGGCAGAGTCTGTCGCCC
GTTGTTCGTCATTGAGAACAACCCCGCAAGTCCCAATCGTGGTAATCTTGTGTTGACGAAACAAATGCTCGAGCAACTTG
AACAAGATAAACAAGATTTGGCTGCAAGAGCTGCTGGCGGGGATAGCGATGATATGGACAAGGCCAAGCT-GGGCTGGTA
TCGTCTAATCAATAACGGTGTTGTTGAATACGTGGATGCGGAAGAAGAA--GAAACAATCATGAT-GTCATGATCGCA--
--------------------------------------------------------------------------------
--------------------------------------------------------------------------------
--------------------------------------------------------------------------------
-----------------------------------------------------------
>CLX34_RPB2_consensus_sequence_Alignment_of_2_sequences:_2305SAD005_H06_premix.scf,_2305SAD005_H12_premix.scf_(reversed)
------GCAGACG-TTACAAATAC-TGCAGAAGTGCGTTGAGAATAACAAAGACTTCAACATGGCGCTA-GCTGTCAAGT
CTACCCACATAACTAATGGTCTTCGGTACTCACTGGCTACTGGTAACTGGGGAGACCAGAAAAAGGCTGCGCAATCCAAA
GCTGGAGTTTCCCAAGTCCTGAATCGCTACACATTTGCCTCTACACTGTCACATCTTCGACGTACGAATACTCCCATCGG
CCGTGATGGCAAGATCGCAAAGCCACGTCAACTACACAATACCCATTGGGGCTTGGTCTGTCCTGCTGAAACTCCAGAAG
GCCAA-GCTTGTGGTCTCGTGAAAAATCTAGCACTCATGTGCTATATTACTGTTGGTACTCCCAGTGAGCCCATCATCGA
CTTTATGATACAAAGAAATATGGAGGTTCTGGAAGAGTACGAGCCTCTCAGTTCTCCCAATGCAACAAAAATCTTTGTCA
ACGGAGTATGGGTTGGTGTGCATAGAGATCCAGCGCATCTCGTCAGCACTGTGCAAAATCTGCGGAGGAAAGGAATGATC
TCTCACGAAGTCAGCTTGATTCGCGACATTCGTGATCGTGAATTCAAGATCTTCACCGACGCAGGCAGAGTCTGTCGCCC
GTTGTTCGTTATTGAGAACAACCCCGCAAGCCCCAATCGTGGTAACCTGGTATTGACAAAACAAATGCTCGAGCAACTCG
AACAAGATAAACAAGACTTGGCTGCTAGAGCTGCTGGTGGAGATAGTGATGATATGGATAAAGCAAAGCT-GGGCTGGTA
TCGTTTAATCAACAACGGTGTTGTTGAATACGTGGACGCAGAAGAAGAA--GAAACGATCATGATAGTCATGACACCAGA
GACTATGTG-----------------------------------------------------------------------
--------------------------------------------------------------------------------
--------------------------------------------------------------------------------
-----------------------------------------------------------
>CLX35_RPB2_consensus_sequence_Alignment_of_2_sequences:_2305SAD003_A01_premix.scf,_2305SAD003_A07_premix.scf_(reversed)
-----GCAAGACGTTTACAAATACCTGCAGAAGTGCGTTGAGAATAACAAAGACTTTAATATGGCCCTC-GCTGTCAAAT
CTACCCACATAACTAATGGCCTCCGGTACTCACTGGCTACTGGTAATTGGGGAGACCAGAAGAAGGCTGCACAATCTAAA
GCTGGAGTGTCCCAAGTCCTGAATCGCTACACGTTTGCCTCTACACTCTCACATCTTCGACGTACGAATACTCCCATCGG
CCGCGATGGCAAGATCGCAAAGCCACGTCAACTACACAACACCCATTGGGGCTTGGTTTGTCCGGCCGAGACACCGGAAG
GCCAG-GCTTGTGGTCTGGTGAAGAATTTGGCTCTTATGTGTTATATCACCGTTGGTACACCTAGTGAGCCCATCATCGA
CTTTATGATACAAAGAAATATGGAGGTTCTTGAAGAGTATGAGCCTCTCAGTTCTCCTAATGCAACAAAAATCTTTGTCA
ACGGTGTATGGGTTGGTGTGCACCGAGATCCGGCGCATCTCGTTAGCACCGTGCAAAATCTGCGGAGGAAAGGCATGATC
TCTCACGAAGTCAGCTTGATTCGCGACATTCGTGATCGTGAATTCAAGATCTTCACGGACGCAGGCAGAGTTTGTCGCCC
ATTGTTCGTCATTGAGAACAACCCCGCAAGCCCCAATCGTGGTAATCTTGTGTTGACGAAACAGATGCTTGAGCAACTTG
AACAAGACAAACAGGATTTGGCTGCAAGAGCTGCTGGTGGAGACAGCGATGACATGGACAAGGCCAAGCT-GGGCTGGTA
TCGTCTAATCAATAACGGTGTCGTTGAATACGTGGATGCGGAAGAAAAAAAAAAACAATTATGATCGTCATGACGTCTGA
AGACTTATGAAAT-------------------------------------------------------------------
--------------------------------------------------------------------------------
--------------------------------------------------------------------------------
-----------------------------------------------------------
>CLX36_RPB2_consensus_sequence_Alignment_of_2_sequences:_2305SAD003_A02_premix.scf,_2305SAD003_A08_premix.scf_(reversed)
------GCAGACGTTTACAAATACCTGCAGAAGTGCGTTGAGAATAACAAAGACTTTAATATGGCCCTTGGCTGTCAAAT
CTACCCACATAACTAATGGCCTCCGGTACTCACTGGCTACTGGTAATTGGGGAGACCAGAAGAAGGCTGCACAATCTAAA
GCTGGAGTGTCCCAAGTCCTGAATCGCTACACGTTTGCCTCTACGCTCTCACATCTTCGACGTACGAACACTCCCATCGG
CCGCGATGGCAAGATCGCAAAGCCACGTCAACTACACAACACCCATTGGGGCTTGGTCTGTCCGGCCGAGACACCGGAAG
GCCAG-GCTTGTGGTCTGGTGAAGAATTTGGCTCTTATGTGTTATATCACCGTTGGTACACCTAGTGAGCCCATCATCGA
CTTTATGATACAAAGAAATATGGAGGTTCTTGAAGAGTATGAGCCTCTCAGTTCTCCTAATGCAACAAAAATCTTTGTCA
ACGGAGTATGGGTTGGTGTGCACCGAGATCCGGCGCATCTCGTTAGCACCGTGCAAAATCTGCGGAGGAAAGGCATGATC
TCTCACGAAGTCAGCTTGATTCGCGACATTCGTGATCGTGAATTCAAGATCTTCACGGACGCAGGCAGAGTTTGTCGCCC
ATTGTTCGTCATTGAGAACAACCCCGCAAGCCCCAATCGTGGTAATCTTGTGTTGACGAAACAAATGCTTGAGCAACTTG
AACAAGATAAACACGATTTGGCTGCAAGAGCTGCTGGTGGGGATAGCGATGATATGGACAAGGCCAAGCT-GGGCTGGTA
TCGTCTAATCAATAACGGTGTCGTTGAATACGTGGATGCGGAAGAAGAA--GAAACAATTATGATC-TCCTGAC-CCTGA
A-------------------------------------------------------------------------------
--------------------------------------------------------------------------------
--------------------------------------------------------------------------------
-----------------------------------------------------------
>CLX38_RPB2_consensus_sequence_Alignment_of_2_sequences:_2305SAD003_A03_premix.scf,_2305SAD003_A09_premix.scf_(reversed)
-------CAGACG-TTACAAATACTTGCAGAAATGCGTCGAGAATAATAAAGACTTCAATATGGCGCTG-GCTGTCAAGT
CTACCCACATAACTAATGGCCTTCGTTACTCGCTGGCTACTGGTAACTGGGGAGACCAGAAGAAGGCTGCGCAATCTAAA
GCTGGAGTGTCCCAAGTCCTGAATCGCTACACGTTTGCCTCTACACTATCACATCTTCGACGTACGAATACTCCCATAGG
CCGCGATGGCAAGATCGCAAAGCCACGTCAACTACATAACACCCATTGGGGCTTGGTCTGTCCGGCCGAGACTCCGGAAG
GCCAA-GCTTGTGGTCTGGTGAAGAACTTGGCACTTATGTGCTATATTACCGTCGGTACACCCAGTGAGCCCATCATCGA
CTTTATGATACAAAGAAACATGGAGGTACTTGAAGAGTATGAGCCTCTCAGCTCTCCAAATGCAACAAAGATCTTTGTCA
ACGGTGTATGGGTTGGTGTGCACAGAGATCCGGCGCATCTCGTTAGCACTGTGCAGAACCTGCGGAGAAAAGGCATGATC
TCTCACGAAGTCAGCTTGATTCGCGACATTCGTGATCGAGAATTCAAGATCTTCACCGATGCAGGCAGAGTCTGTCGCCC
GTTGTTCGTCATTGAGAACAACCCCGCAAGTCCCAATCGTGGTAATCTTGTGTTGACGAAACAAATGCTCGAGCAACTTG
AACAAGATAAACAAGATTTGGCTGCAAGAGCTGCTGGCGGGGATAGCGATGATATGGACAAGGCCAAGCT-GGGCTGGTA
TCGTCTAATCAATAACGGTGTTGTTGAATACGTGGATGCGGAAGAAGAA--GAAACAATCATGATTGTCATGACTCCCGA
GATTGTAT------------------------------------------------------------------------
--------------------------------------------------------------------------------
--------------------------------------------------------------------------------
-----------------------------------------------------------
>CLX39_RPB2_consensus_sequence_Alignment_of_2_sequences:_2305SAD003_A04_premix.scf,_2305SAD003_A10_premix.scf_(reversed)
--------------TTACAAATAC-TGCAGAA-TGCGTCGAGAATAATAAAGACTTCAATATGGCGCTG-GCTGTCAAGT
CTACCCACATAACTAATGGCCTTCGTTACTCGCTGGCTACTGGTAACTGGGGAGACCAGAAGAAGGCTGCGCAATCTAAA
GCTGGAGTGTCCCAAGTCCTGAATCGCTACACGTTTGCCTCTACACTATCACATCTTCGACGTACGAATACTCCCATAGG
CCGCGATGGCAAGATCGCAAAGCCACGTCAACTACATAACACCCATTGGGGCTTGGTCTGTCCGGCCGAGACTCCGGAAG
GCCAA-GCTTGTGGTCTGGTGAAGAACTTGGCACTTATGTGCTATATTACCGTCGGTACACCCAGTGAGCCCATCATCGA
CTTTATGATACAAAGAAACATGGAGGTACTTGAAGAGTATGAGCCTCTCAGCTCTCCAAATGCAACAAAGATCTTTGTCA
ACGGTGTATGGGTTGGTGTGCACAGAGATCCGGCGCATCTCGTTAGCACTGTGCAGAACCTGCGGAGAAAAGGCATGATC
TCTCACGAAGTCAGCTTGATTCGCGACATTCGTGATCGAGAATTCAAGATCTTCACCGATGCAGGCAGAGTCTGTCGCCC
GTTGTTCGTCATTGAGAACAACCCCGCAAGTCCCAATCGTGGTAATCTTGTGTTGACGAAACAAATGCTCGAGCAACTTG
AACAAGATAAACAAGATTTGGCTGCAAGAGCTGCTGGCGGGGATAGCGATGATATGGACAAGGCCAAGCT-GGGCTGGTA
TCGTCTAATCAATAACGGTGTTGTTGAATACGTGGATGCGGAAGAAGAA--GAAACAATCATGAT-GTCATGACTCCCGA
GACTAGTAT-----------------------------------------------------------------------
--------------------------------------------------------------------------------
--------------------------------------------------------------------------------
-----------------------------------------------------------
>CLX40_RPB2_consensus_sequence_Alignment_of_2_sequences:_2305SAD003_A05_premix.scf,_2305SAD003_A11_premix.scf_(reversed)
---------CAGCGTTACAAATAC-TGCAGAAATGCGTTGAGAATAATAAAGACTTCAATATGGCGCTG-GCTGTCAAGT
CTACTCACATAACTAATGGCCTTCGGTACTCGCTCGCTACTGGGAACTGGGGAGACCAGAAGAAGGCTGCGCAATCTAAA
GCTGGAGTATCCCAAGTCCTGAATCGCTACACATTCGCCTCTACACTATCACATCTTCGACGTACGAATACTCCCATCGG
ACGCGATGGCAAGATCGCAAAGCCACGTCAACTACACAACACCCATTGGGGCTTGGTCTGTCCGGCCGAGACTCCGGAAG
GCCAA-GCTTGTGGTCTGGTGAAGAATTTGGCACTTATGTGCTATATCACCGTCGGTACACCCAGCGAGCCCATCATCGA
CTTTATGATACAAAGAAATATGGAGGTTCTTGAAGAGTATGAACCTCTCAGTTCTCCAAACGCTACAAAAATCTTTGTCA
ACGGTGTATGGGTTGGCGTGCACAGAGATCCGGCGCATCTCGTTAGCACTGTGCAGAACCTGCGGAGAAAAGGTATGATA
TCTCACGAAGTCAGCTTGATTCGTGACATTCGTGATCGTGAGTTCAAGATCTTCACCGACGCAGGCAGAGTCTGTCGCCC
GTTGTTCGTCATTGAGAACAACCCCGCAAGTCCCAATCGTGGTAATCTTGTGTTGACAAAACAAATGCTCGAGCAACTTG
AACAAGATAAACAAGATTTGGCTGCAAGAGCTGCTGGTGGGGATAGCGATGACATGGACAAGGCCAAGCT-GGGCTGGTA
TCGTTTAATCAATAACGGTGTTGTTGAATACGTAGACGCGGAGGAAGAA--GAAACAATTATGATCGTCATGAT------
--------------------------------------------------------------------------------
--------------------------------------------------------------------------------
--------------------------------------------------------------------------------
-----------------------------------------------------------
>CLX45_RPB2_consensus_sequence_Alignment_of_2_sequences:_2474SAA005_F01_premix.ab1,_2474SAA005_F07_premix.ab1_(reversed)
---ACCAAGGACGTTTACAAATACCTGCAGAAGTGCGTTGAGAATAACAAAGACTTTAATATGGCCCTT-GCTGTCAAAT
CTACCCACATAACTAATGGCCTCCGGTACTCACTGGCTACTGGTAATTGGGGAGACCAGAAGAAGGCTGCACAATCTAAA
GCTGGAGTGTCCCAAGTCCTGAATCGCTACACGTTTGCCTCTACACTCTCACATCTTCGACGTACGAATACTCCCATCGG
CCGCGATGGCAAGATCGCAAAGCCACGTCAACTACACAACACCCATTGGGGCTTGGTATGTCCGGCCGAGACACCGGAAG
GCCAG-GCTTGTGGTCTGGTGAAGAATTTGGCTCTTATGTGTTATATCACCGTTGGTACACCTAGTGAGCCCATCATCGA
CTTTATGATACAAAGAAATATGGAGGTTCTTGAAGAGTATGAGCCTCTCAGTTCTCCTAATGCAACAAAAATCTTTGTCA
ACGGTGTATGGGTTGGTGTGCACCGAGATCCGGCGCATCTCGTTAGCACCGTGCAAAATCTGCGGAGGAAAGGCATGATC
TCTCAC--------------------------------------------------------------------------
--------------------------------------------------------------------------------
--------------------------------------------------------------------------------
--------------------------------------------------------------------------------
--------------------------------------------------------------------------------
--------------------------------------------------------------------------------
--------------------------------------------------------------------------------
-----------------------------------------------------------
>CMI2_RPB2_consensus_sequence_Alignment_of_2_sequences:_2305SAD003_A06_premix.scf,_2305SAD003_A12_premix.scf_(reversed)
-------AAGACGTTTACAAATATCTGCAGAAATGCGTTGAGAATAACAAAGACTTCAACATGGCGCTG-GCTGTCAAGT
CTACCCACATAACTAATG-CCTTCGGTACTCACTGGCTACTGGTAATTGGGGAGACCAGAAAAAGGCTGCGCAATCCAAA
GCTGGAGTGTCCCAAGTCCTGAATCGCTACACATTTGCCTCTACATTGTCACATCTTCGACGTACGAATACTCCCATCGG
CCGCGATGGCAAGATCGCCAAGCCACGTCAATTACACAATACCCATTGGGGCTTGGTCTGTCCTGCCGAGACTCCGGAAG
GCCAA-GCCTGTGGTCTGGTGAAAAATTTGGCACTTATGTGCTATATTACCGTCGGTACACCCAGTGAGCCCATCATCGA
CTTTATGATACAGAGAAATATGGAGGTTCTTGAGGAGTACGAGCCTCTCAGTTCTCCAAATGCAACAAAAATCTTTGTCA
ACGGTGTATGGGTTGGTGTGCATAGAGATCCGGCGCATCTCGTTAGCACTGTGCAAAATCTGCGGAGGAAAGGCATGATC
TCTCACGAAGTCAGCTTGATTCGCGACATTCGTGATCGTGAATTCAAGATCTTCACCGACGCAGGCAGAGTCTGTCGCCC
GTTGTTCGTCATTGAGAACAACCCCGCAAGCCCCAATCGTGGTAACCTTGTATTGACAAAACAAATGCTCGAGCAACTCG
AACAAGATAAACAGGATTTGGCTGCAAGAGCTGCTGGCGGGGACAGCGATGATATGGATAAGGCCAAGCT-GGGCTGGTA
TCGTTTAATCAATAACGGTGTTGTTGAATACGTGGATGCGGAAGAAGAA--GAAACAATTATGATAGTCATGACTCCAGA
GACTTGT-------------------------------------------------------------------------
--------------------------------------------------------------------------------
--------------------------------------------------------------------------------
-----------------------------------------------------------
>CP1_RPB2_consensus_sequence_Alignment_of_2_sequences:_2474SAA009_G02_premix.ab1,_2474SAA009_G08_premix.ab1_(reversed)
---------GACGTTTACAAATACCTGCAGAAGTGCGTTGAGAATAACAAAGACTTTAATATGGCCCTT-GCTGTCAAGT
CTACCCACATAACCAATGGCCTCCGGTACTCACTGGCTACTGGTAATTGGGGAGACCAGAAGAAGGCTGCACAATCTAAA
GCTGGAGTGTCCCAAGTCCTGAATCGCTACACGTTTGCCTCTACACTGTCACATCTTCGACGTACGAATACTCCCATCGG
CCGCGATGGCAAGATCGCAAAGCCACGTCAACTACACAACACTCATTGGGGCTTGGTCTGTCCGGCCGAGACTCCGGAAG
GTCAA-GCTTGTGGTCTGGTGAAAAATTTGGCGCTTATGTGCTATATCACCGTTGGTACACCTAGTGAGCCCATCATCGA
CTTTATGATACAAAGAAATATGGAGGTTCTTGAAGAGTATGAGCCTCTCAGTTCTCCTAATGCAACAAAAATCTTTGTCA
ACGGTGTATGGGTTGGTGTGCACCGAGATCCGGCGCATCTCGTTAGCACTGTGCAAAATCTGCGGAGGAAAGGCATGATC
TCTCACGAAGTCAGCTTGATTCGCGACATTCGTGATCGTGAATTCAAGATCTTCACCGACGCAGGCAGAGTTTGTCGCCC
ATTGTTCGTCATTGAGAACAACCCCGCAAGCCCCAATCGTGGTAATCTTGTGTTGACGAAACAAATGCTTGAGCAACTTG
AACAAGACAAACAGGATTTGGCTGCAAGAGCTGCTGGTGGGGATAGCGATGATATGGACAAGGCCAAGCT-GGGCTGGTA
TCGTCTAATCAACAACGGTGTCGTTGAATACGTGGATGCGGAAGAAGAA--GAAACAATTATGATCGTCATGACGCCTG-
--------------------------------------------------------------------------------
--------------------------------------------------------------------------------
--------------------------------------------------------------------------------
-----------------------------------------------------------
>CP2_RPB2_consensus_sequence_Alignment_of_2_sequences:_2474SAA009_G01_premix.ab1,_2474SAA009_G07_premix.ab1_(reversed)
----------ACGTTTACAAATACTTGCAGAAATGCGTCGAGAATAATAAAGACTTCAATATGGCGCTG-GCTGTCAAGT
CTACCCACATAACTAATGGCCTTCGTTACTCGCTGGCTACTGGTAACTGGGGAGACCAGAAGAAGGCTGCGCAATCTAAA
GCTGGAGTGTCCCAAGTCCTGAATCGCTACACGTTTGCCTCTACACTATCACATCTTCGACGTACGAATACTCCCATAGG
CCGCGATGGCAAGATCGCAAAGCCACGTCAACTACATAACACCCATTGGGGCTTGGTCTGTCCGGCCGAGACTCCGGAAG
GCCAA-GCTTGTGGTCTGGTGAAGAACTTGGCACTTATGTGCTATATTACCGTCGGTACACCCAGTGAGCCCATCATCGA
CTTTATGATACAAAGAAACATGGAGGTACTTGAAGAGTATGAGCCTCTCAGCTCTCCAAATGCAACAAAGATCTTTGTCA
ACGGTGTATGGGTTGGTGTGCACAGAGATCCGGCGCATCTCGTTAGCACTGTGCAGAACCTGCGGAGAAAAGGCATGATC
TCTCACGAAGTCAGCTTGATTCGCGACATTCGTGATCGAGAATTCAAGATCTTCACCGATGCAGGCAGAGTCTGTCGCCC
GTTGTTCGTCATTGAGAACAACCCCGCAAGTCCCAATCGTGGTAATCTTGTGTTGACGAAACAAATGCTCGAGCAACTTG
AACAAGATAAACAAGATTTGGCTGCAAGAGCTGCTGGCGGGGATAGCGATGATATGGACAAGGCCAAGCT-GGGCTGGTA
TCGTCTAATCAATAACGGTGTTGTTGAATACGTGGATGCGGAAGAAGAA--GAAACAATCATGATTGTCATGACTCCCG-
--------------------------------------------------------------------------------
--------------------------------------------------------------------------------
--------------------------------------------------------------------------------
-----------------------------------------------------------
>CR1_RPB2_consensus_sequence_Alignment_of_2_sequences:_2305SAD003_C01_premix.scf,_2305SAD003_C07_premix.scf_(reversed)
---GACAAGGACGTTTACAAATATCTGCAGAAATGCGTTGAGAATAACAAAGACTTCAACATGGCGCTG-GCTGTCAAGT
CTACCCACATAACTAATGGCCTTCGGTACTCACTGGCTACTGGTAACTGGGGAGACCAGAAAAAGGCTGCGCAATCCAAA
GCTGGAGTGTCCCAAGTCCTGAATCGCTACACATTTGCCTCTACATTGTCACATCTCCGACGTACGAATACTCCCATCGG
CCGCGATGGCAAGATCGCAAAGCCACGTCAATTACACAATACCCATTGGGGCTTGGTCTGTCCTGCCGAGACTCCGGAAG
GCCAA-GCCTGTGGTCTGGTGAAAAATTTGGCACTTATGTGCTATATTACCGTCGGTACACCCAGTGAGCCCATCATCGA
CTTTATGATACAGAGAAATATGGAGGTGCTTGAGGAATACGAGCCTCTCAGTTCTCCAAATGCAACAAAAATCTTTGTCA
ACGGTGTATGGGTTGGTGTGCATAGAGATCCGGCGCATCTCGTTAGCACTGTGCAAAATCTGCGGAGGAAAGGCATGATC
TCTCACGAAGTCAGCTTGATTCGCGACATTCGTGATCGTGAATTCAAGATCTTCACCGACGCAGGCAGAGTCTGTCGCCC
GTTGTTCGTCATTGAGAACAACCCCGCAAGCCCCAATCGTGGTAACCTTGTATTGACAAAACAAATGCTCGAGCAACTCG
AACAAGATAAACAGGATTTGGCTGCAAGAGCTGCTGGTGGGGACAGCGATGATATGGATAAGGCCAAGCT-GGGCTGGTA
TCGTTTAATCAATAACGGTGTTGTTGAATACGTGGATGCGGAAGAAGAA--GAAACAATTATGATAGTCATGACTCCAGA
GATTGTGT------------------------------------------------------------------------
--------------------------------------------------------------------------------
--------------------------------------------------------------------------------
-----------------------------------------------------------
>CR3_RPB2_consensus_sequence_Alignment_of_2_sequences:_2474SAA005_D02_premix.ab1,_2474SAA005_D08_premix.ab1_(reversed)
------------GTTTACAAATATCTGCAGAAATGCGTTGAGAATAACAAAGACTTCAACATGGCGCTG-GCTGTCAAGT
CTACCCACATAACTAATGGCCTTCGGTACTCACTGGCTACTGGTAATTGGGGAGACCAGAAAAAGGCTGCGCAATCCAAA
GCTGGAGTGTCCCAAGTCCTGAATCGCTACACATTTGCCTCTACATTGTCACATCTTCGACGTACGAATACTCCCATCGG
CCGCGATGGCAAGATCGCCAAGCCACGTCAATTACACAATACCCATTGGGGCTTGGTCTGTCCTGCCGAGACTCCGGAAG
GCCAA-GCCTGTGGTCTGGTGAAAAATTTGGCACTTATGTGCTATATTACCGTCGGTACACCCAGTGAGCCCATCATCGA
CTTTATGATACAGAGAAATATGGAGGTTCTTGAGGAGTACGAGCCTCTCAGTTCTCCAAATGCAACAAAAATCTTTGTCA
ACGGTGTATGGGTTGGTGTGCATAGAGATCCGGCGCATCTCGTTAGCACTGTGCAAAATCTGCGGAGGAAAGGCATGATC
TCTCAC--------------------------------------------------------------------------
--------------------------------------------------------------------------------
--------------------------------------------------------------------------------
--------------------------------------------------------------------------------
--------------------------------------------------------------------------------
--------------------------------------------------------------------------------
--------------------------------------------------------------------------------
-----------------------------------------------------------
>CU4_RPB2_consensus_sequence_Alignment_of_2_sequences:_2474SAA009_F06_premix.ab1,_2474SAA009_F12_premix.ab1_(reversed)
-----------CGTTTACAAATACCTGCAGAAGTGCGTTGAGAATAACAAAGACTTCAACATGGCGCTG-GCTGTCAAAT
CTACCCACATAACTAATGGCCTTCGGTACTCACTGGCTACTGGTAACTGGGGAGACCAGAAAAAGGCTGCGCAATCTAAA
GCTGGAGTGTCCCAAGTTCTGAATCGCTACACATTTGCCTCTACACTGTCACATCTTCGACGTACGAATACTCCCATCGG
CCGCGATGGCAAGATTGCAAAGCCACGTCAACTACACAATACCCATTGGGGCTTGGTCTGTCCTGCCGAGACTCCGGAAG
GTCAA-GCTTGTGGTCTGGTGAAAAATTTGGCACTCATGTGCTATATTACCGTCGGTACACCCAGTGAGCCCATCATCGA
CTTCATGATACAGAGAAATATGGAGGTTCTTGAAGAGTATGAGCCTCTCAGTTCTCCAAATGCAACAAAAATCTTTGTCA
ACGGTGTATGGGTTGGTGTGCATAGAGATCCGGCGCATCTCGTTAGCACCGTGCAAAATCTGCGGAGGAAAGGCATGATC
TCTCACGAGGTCAGCTTGATTCGCGACATTCGTGATCGTGAGTTCAAAATCTTTACCGACGCAGGCAGAGTCTGTCGCCC
GTTGTTCGTCATTGAGAACAATCCCGCAAGCCCCAACCGTGGTAACCTTGTATTGACAAAACAAATGCTCGAGCAACTAG
AACAAGATAAACAGGATTTGGCTGCAAGAGCTGCTGGTGGGGATAGCGATGATATGGACAAGGCCAAGTT-GGGCTGGTA
TCGTTTAATCAATAACGGTGTTGTTGAATACGTAGATGCGGAAGAAGAA--GAAACGATTATGATTGTCATGACTCC---
--------------------------------------------------------------------------------
--------------------------------------------------------------------------------
--------------------------------------------------------------------------------
-----------------------------------------------------------
>CY1_RPB2_consensus_sequence_Alignment_of_2_sequences:_2305SAD003_B02_premix.scf,_2305SAD003_B08_premix.scf_(reversed)
-------AAGACGTTTACAAATACCTGCAGAAGTGCGTTGAGAATAACAAAGACTTTAATATGGCCCTT-GCTGTCAAAT
CTACCCACATAACTAATGGCCTCCGGTACTCACTGGCTACTGGTAATTGGGGAGACCAGAAGAAGGCTGCACAATCTAAA
GCTGGAGTGTCCCAAGTCCTGAATCGCTACACGTTTGCCTCTACACTCTCACATCTTCGACGTACGAATACTCCCATCGG
CCGCGATGGCAAGATCGCAAAGCCACGTCAACTACACAACACCCATTGGGGCTTGGTCTGTCCGGCCGAGACACCGGAAG
GCCAG-GCTTGTGGTCTGGTGAAGAATTTGGCTCTTATGTGTTATATCACCGTTGGTACACCTAGTGAGCCCATCATCGA
CTTTATGATACAAAGAAATATGGAGGTTCTTGAAGAGTATGAGCCTCTCAGTTCTCCTAATGCAACAAAAATCTTTGTCA
ACGGTGTATGGGTTGGTGTGCACCGAGATCCGGCGCATCTCGTTAGCACCGTGCAAAATCTGCGGAGGAAAGGCATGATC
TCTCACGAAGTCAGCTTGATTCGCGACATTCGTGATCGTGAATTCAAGATCTTCACGGACGCAGGCAGAGTTTGTCGCCC
ATTGTTCGTCATTGAGAACAACCCCGCAAGCCCCAATCGTGGTAATCTTGTGTTGACGAAACAGATGCTTGAGCAACTTG
AACAAGACAAACAGGATTTGGCTGCAAGAGCTGCTGGTGGAGACAGCGATGACATGGACAAGGCCAAGCT-GGGCTGGTA
TCGTCTAATCAATAACGGTGTCGTTGAATACGTGGATGCGGAAGAAGAA-AAAAACAATTATGATCGTCATGACGCCTGA
GACTATG-------------------------------------------------------------------------
--------------------------------------------------------------------------------
--------------------------------------------------------------------------------
-----------------------------------------------------------
>CLX41_RPB2_consensus_sequence_Alignment_of_2_sequences:_2474SAA005_D01_premix.ab1,_2474SAA005_D07_premix.ab1_(reversed)
------------------------------------------------------------ATGGCGCTG-GCTGTCAAGT
CTACCCACATAACTAATGGCCTTCGGTACTCACTGGCTACTGGTAACTGGGGAGACCAGAAGAAGGCTGCGCAATCTAAA
GCTGGAGTGTCCCAAGTCCTGAATCGCTACACGTTTGCCTCTACACTGTCACATCTTCGACGTACGAATACTCCCATCGG
CCGCGATGGCAAGATCGCAAAGCCACGTCAACTACACAACACCCATTGGGGCTTGGTCTGTCCGGCCGAGACTCCGGAAG
GCCAA-GCTTGTGGTCTGGTGAAGAATTTGGCACTTATGTGCTATATCACCGTCGGTACACCCAGTGAGCCCATCATCGA
CTTTATGATACAAAGAAATATGGAGGTTCTTGAAGAGTATGAGCCTCTCAGTTCTCCAAATGCAACAAAGATCTTTGTCA
ACGGTGTATGGGTTGGTGTGCACAGAGATCCGGCGCATCTCGTTAGCACTGTGCAGAA----------------------
--------------------------------------------------------------------------------
--------------------------------------------------------------------------------
--------------------------------------------------------------------------------
--------------------------------------------------------------------------------
--------------------------------------------------------------------------------
--------------------------------------------------------------------------------
--------------------------------------------------------------------------------
-----------------------------------------------------------
>CLX43_RPB2_consensus_sequence_Alignment_of_2_sequences:_2474SAA009_F03_premix.ab1,_2474SAA009_F09_premix.ab1_(reversed)
----------------ACAAATACCTGCAGAAGTGCGTTGAGAATAACAAAGACTTCAATATGGCGCTG-GCTGTGAAGT
CTACCCACATAACTAATGGCCTTCGGTACTCACTGGCTACTGGTAACTGGGGGGACCAGAAAAAGGCTGCGCAATCTAAA
GCTGGAGTGTCCCAAGTCCTGAATCGCTACACATTTGCCTCTACACTATCACATCTTCGACGCACCAATACTCCCATCGG
CCGCGATGGCAAGATCGCAAAGCCGCGTCAACTACATAACACCCATTGGGGCTTGGTCTGTCCTGCCGAGACTCCAGAAG
GTCAA-GCTTGTGGTCTGGTAAAAAATTTGGCACTTATGTGCTATATCACCGTCGGTACACCCAGTGAGCCCATCATCGA
CTTTATGATACAAAGAAATATGGAGGTTCTTGAAGAGTATGAGCCTCTCAGTTCTCCAAATGCAACAAAAATCTTTGTCA
ACGGTGTATGGGTTGGTGTGCATAGAGATCCGGCGCATCTCGTTAGCACTGTGCAAAATCTGCGTAGGAAGGGCATGATC
TCTCACGAAGTTAGCTTGATCCGCGACATTCGTGATCGTGAATTCAAGATCTTCACCGACGCAGGCAGGGTCTGTCGCCC
GTTGTTCGTCATTGAGAACAACCCTGCAAGCCCCAATCGTGGTAACCTTGTATTGACAAAACAAATGCTCGAGCAACTCG
AACAAGATAAACAGGATTTGGCTGCAAGAGCTGCTGGAGGGGATAGCGATGATATGGACAAGGCCAAGCT-GGGCTGGTA
TCGTCTAATCAATAACGGTGTTGTTGAATACGTAGATGCGGAGGAAGAA--GAAACAATTATGATCGTTATGACTCCAG-
--------------------------------------------------------------------------------
--------------------------------------------------------------------------------
--------------------------------------------------------------------------------
-----------------------------------------------------------
>CLX48_RPB2_consensus_sequence_Alignment_of_2_sequences:_2474SAA009_F04_premix.ab1,_2474SAA009_F10_premix.ab1_(reversed)
----------ACGTTTACAAGTACCTGCAGAAGTGCGTTGAGAATAACAAAGACTTCAACATGGCACTG-GCTGTCAAGT
CTACCCACATAACTAATGGTCTTCGGTACTCACTGGCTACTGGTAACTGGGGAGACCAGAAGAAGGCTGCGCAATCTAAG
GCTGGAGTGTCCCAAGTCCTGAATCGCTACACGTTTGCCTCTACACTGTCACATCTCCGACGTACGAATACTCCCATCGG
CCGCGATGGCAAGATCGCAAAGCCACGTCAACTACACAATACCCATTGGGGCTTGGTCTGTCCTGCCGAGACTCCAGAAG
GCCAG-GCTTGTGGTCTGGTGAAAAATTTGGCACTTATGTGCTATATCACCGTCGGTACTCCCAGTGAGCCCATTATCGA
CTTTATGATACAAAGGAATATGGAGGTACTTGAAGAGTACGAGCCTCTCAGTTCTCCAAATGCGACAAAAATCTTTGTCA
ACGGTGTATGGGTTGGTGTGCATAGAGATCCAGCGCATCTCGTTAGCACTGTGCAAAATCTGCGGAGGAAAGGCATGATC
TCTCACGAAGTTAGCTTGATTCGCGATATTCGTGATCGTGAATTCAAGATCTTCACCGACGCAGGCAGAGTCTGTCGTCC
ATTGTTCGTCATTGAGAACAACCCCGCAAGCCCCAACCGTGGAAATCTTGTATTGACAAAACAAATGCTCGAGCAACTCG
AACAAGATAAACAAGATTTGGCTGCCAGAGCTGCTGGTGGGGATAGCGATGATATGGATAAGGCGAAGCT-GGGCTGGTA
TCGCTTAATCAATAACGGTGTTGTTGAATACGTGGATGCGGAAGAAGAA--GAAACAATCATGATAGTCATGACTCCC--
--------------------------------------------------------------------------------
--------------------------------------------------------------------------------
--------------------------------------------------------------------------------
-----------------------------------------------------------
>CLS1_RPB2_Consensus_Alignment_of_2_sequences:_2474SAA004_E03_premix.ab1,_2474SAA004_E04_premix.ab1_(reversed)
CTGACCAAGGACGTTTACAAATACCTGCAGAAGTGCGTTGAGAATAACAAAGACTTCAATATGGCGCTG-GCTGTCAAGT
CTACCCACATAACTAATGGCCTTCGGTACTCACTGGCTACTGGTAATTGGGGAGACCAGAAGAAGGCTGCGCAATCTAAA
GCTGGAGTGTCCCAAGTCCTGAATCGCTACACATTTGCCTCTACACTGTCACATCTTCGACGTACGAATACTCCCATCGG
CCGCGATGGCAAGATCGCAAAGCCACGTCAACTACACAACACCCATTGGGGCTTGGTCTGTCCGGCCGAGACTCCGGAAG
GCCAA-GCTTGTGGTCTGGTGAAAAATTTGGCACTTATGTGCTATATCACCGTCGGTACACCCAGTGAGCCCATCATCGA
CTTTATGATACAAAGAAATATGGAGGTTCTTGAAGAGTATGAGCCTCTCAGTTCTCCAAATGCAACAAAAATCTTTGTCA
ACGGTGTATGGGTTGGTGTGCACAGAGATCCGGCGCATCTCGTTAGCACTGTGCAAAATCTGCGGAGGAAAGGCATGATC
TCTC----------------------------------------------------------------------------
--------------------------------------------------------------------------------
--------------------------------------------------------------------------------
--------------------------------------------------------------------------------
--------------------------------------------------------------------------------
--------------------------------------------------------------------------------
--------------------------------------------------------------------------------
-----------------------------------------------------------
>CLF10_RPB2_Consensus_Alignment_of_2_sequences:_2474SAA004_B01_premix.ab1,_2474SAA004_B02_premix.ab1_(reversed)
------------GTTTACAAATACTTGCAGAAGTGCGTTGAGAATAATAAAGACTTCAATATGGCGCTG-GCTGTCAAGT
CTACCCACATAACCAATGGCCTTCGGTACTCGCTCGCTACTGGGAACTGGGGAGACCAGAAGAAGGCTGCGCAATCTAAA
GCTGGAGTGTCCCAAGTTCTGAATCGCTACACGTTTGCCTCTACACTATCACATCTTCGACGTACGAATACTCCCATCGG
CCGCGATGGCAAGATCGCAAAGCCACGTCAACTACACAACACCCATTGGGGCTTGGTCTGTCCGGCCGAGACTCCGGAAG
GTCAA-GCTTGTGGTCTAGTGAAAAATTTGGCACTTATGTGCTATATCACCGTCGGTACACCCAGTGAGCCCATTATCGA
CTTTATGATACAAAGAAATATGGAGGTACTCGAAGAGTATGAGCCTCTCAGTTCTCCGAATGCAACAAAGATATTTGTCA
ACGGTGTATGGGTTGGTGTGCACAGAGATCCGGCGCATCTCGTTAGCACTGTGCAGAACCTGCGGAGGAAAGGCATGATC
TCTCA---------------------------------------------------------------------------
--------------------------------------------------------------------------------
--------------------------------------------------------------------------------
--------------------------------------------------------------------------------
--------------------------------------------------------------------------------
--------------------------------------------------------------------------------
--------------------------------------------------------------------------------
-----------------------------------------------------------
>CLX37_RPB2_Consensus_Alignment_of_2_sequences:_2474SAA004_C03_premix.ab1,_2474SAA004_C04_premix.ab1_(reversed)
---------------------------------TGCGTTGAGAATAACAAAGACTTTAATATGGCCCTT-GCTGTCAAAT
CTACCCACATAACTAATGGCCTCCGGTACTCACTGGCTACTGGTAATTGGGGAGACCAGAAGAAGGCTGCACAATCTAAA
GCTGGAGTGTCCCAAGTCCTGAATCGCTACACGTTTGCCTCTACGCTCTCACATCTTCGACGTACGAACACTCCCATCGG
CCGCGATGGCAAGATCGCAAAGCCACGTCAACTACACAACACCCATTGGGGCTTGGTCTGTCCGGCCGAGACTCCGGAAG
GCCAG-GCTTGTGGTCTGGTGAAGAATTTGGCTCTTATGTGTTATATCACCGTTGGTACACCTAGTGAGCCCATCATCGA
CTTTATGATACAAAGAAATATGGAGGTTCTTGAAGAGTATGAGCCTCTCAGTTCTCCTAATGCAACAAAAATCTTTGTCA
ACGGAGTATGGGTTGGTGTGCACCGAGATCCGGCGCATCTCGTTAGCAC-------------------------------
--------------------------------------------------------------------------------
--------------------------------------------------------------------------------
--------------------------------------------------------------------------------
--------------------------------------------------------------------------------
--------------------------------------------------------------------------------
--------------------------------------------------------------------------------
--------------------------------------------------------------------------------
-----------------------------------------------------------
>CLX6_RPB2_Consensus_Alignment_of_2_sequences:_2474SAA004_B03_premix.ab1,_2474SAA004_B04_premix.ab1_(reversed)
------------------------------------------------AAAGACTTCAACATGGCGCTC-GCTGTCAAGT
CTACCCACATAACTAATGGTCTTCGCTACTCACTGGCTACTGGTAACTGGGGAGACCAGAAAAAGGCTGCGCAATCCAAA
GCTGGAGTGTCCCAAGTCCTGAATCGCTACACATTTGCCTCTACACTGTCACATCTTCGACGTACGAATACTCCCATCGG
CCGCGATGGCAAGATCGCCAAGCCACGTCAACTACACAATACTCATTGGGGCTTGGTCTGTCCTGCCGAGACTCCAGAAG
GCCAA-GCTTGTGGTCTGGTGAAAAATCTGGCACTGATGTGCTATATTACCGTCGGTACACCCAGTGAGCCCATCATAGA
CTTTATGATACAAAGAAATATGGAGGTTCTTGAAGAATACGAGCCTCTCAGTTCTCCAAATGCAACAAAGATTTTTGTCA
ACGGTGTGTGGGTTGGTGTGCATAGGGATCCAGCACATCTCGTTAGCACTGTGCAAAATCTGCGGAGGAAAGGCATG---
--------------------------------------------------------------------------------
--------------------------------------------------------------------------------
--------------------------------------------------------------------------------
--------------------------------------------------------------------------------
--------------------------------------------------------------------------------
--------------------------------------------------------------------------------
--------------------------------------------------------------------------------
-----------------------------------------------------------
>CLX47_XRPB2_Alignment_of_2_sequences:_2474SAA005_G01_premix.ab1,_2474SAA005_G07_premix.ab1_(reversed)
----------------------------------------------ACAAAGACTTTAATATGGCCCTT-GCTGTCAAGT
CTACCCACATAACTAATGGCCTTCGGTACTCACTTGCTACTGGTAATTGGGGAGACCAGAAGAAGGCTGCACAATCTAAA
GCTGGAGTGTCCCAAGTCCTGAATCGCTACACGTTTGCCTCTACACTGTCACATCTTCGACGTACGAATACTCCCATCGG
CCGCGATGGCAAGATCGCAAAGCCACGTCAACTACACAACACTCATTGGGGCTTGGTCTGTCCGGCCGAGACTCCGGAAG
GTCAA-GCTTGTGGTCTGGTGAAAAATTTGGCGCTTATGTGCTATATCACCGTTGGTACACCTAGTGAGCCCATCATCGA
CTTTATGATACAAAGAAATATGGAGGTTCTTGAAGAGTATGAGCCTCTCAGTTCTCCTAATGCAACAAAAATCTTTGTCA
ACGGTGTATGGGTTGGTGTGCACCGAGATCCGGCGCATCTCGTTAGCACTGTGCAAAACCTGCGGAGGAAAGGCATGATC
TCTCAC--------------------------------------------------------------------------
--------------------------------------------------------------------------------
--------------------------------------------------------------------------------
--------------------------------------------------------------------------------
--------------------------------------------------------------------------------
--------------------------------------------------------------------------------
--------------------------------------------------------------------------------
-----------------------------------------------------------
>CLX43_RPB2_Alignment_of_2_sequences:_2474SAA009_F03_premix.ab1,_2474SAA009_F09_premix.ab1_(reversed)
-----------CGTTTACAAATACCTGCAGAAGTGCGTTGAGAATAACAAAGACTTCAATATGGCGCTG-GCTGTGAAGT
CTACCCACATAACTAATGGCCTTCGGTACTCACTGGCTACTGGTAACTGGGGGGACCAGAAAAAGGCTGCGCAATCTAAA
GCTGGAGTGTCCCAAGTCCTGAATCGCTACACATTTGCCTCTACACTATCACATCTTCGACGCACCAATACTCCCATCGG
CCGCGATGGCAAGATCGCAAAGCCGCGTCAACTACATAACACCCATTGGGGCTTGGTCTGTCCTGCCGAGACTCCAGAAG
GTCAA-GCTTGTGGTCTGGTAAAAAATTTGGCACTTATGTGCTATATCACCGTCGGTACACCCAGTGAGCCCATCATCGA
CTTTATGATACAAAGAAATATGGAGGTTCTTGAAGAGTATGAGCCTCTCAGTTCTCCAAATGCAACAAAAATCTTTGTCA
ACGGTGTATGGGTTGGTGTGCATAGAGATCCGGCGCATCTCGTTAGCACTGTGCAAAATCTGCGTAGGAAGGGCATGATC
TCTCACGAAGTTAGCTTGATCCGCGACATTCGTGATCGTGAATTCAAGATCTTCACCGACGCAGGCAGGGTCTGTCGCCC
GTTGTTCGTCATTGAGAACAACCCTGCAAGCCCCAATCGTGGTAACCTTGTATTGACAAAACAAATGCTCGAGCAACTCG
AACAAGATAAACAGGATTTGGCTGCAAGAGCTGCTGGAGGGGATAGCGATGATATGGACAAGGCCAAGCT-GGGCTGGTA
TCGTCTAATCAATAACGGTGTTGTTGAATACGTAGATGCGGAGGAAGAA--GAAACAATTATGATCGTTATGACTCCAG-
--------------------------------------------------------------------------------
--------------------------------------------------------------------------------
--------------------------------------------------------------------------------
-----------------------------------------------------------
>CLX23_RPB2_Alignment_of_2_sequences:_2305SAD005_G01_premix.scf,_2305SAD005_G07_premix.scf_(reversed)
-------------GTTACAA-TAC-TGCAGAAGTGCGTTGAGAATAACAAAGACTTTAATATGGCCCTT-GCTGTCAAGT
CTACCCATATAACTAATGGCCTCCGGTACTCACTGGCTACTGGTAACTGGGGAGACCAGAAGAAGGCTGCACAATCTAAA
GCTGGAGTGTCCCAAGTCCTGAATCGCTACACATTTGCCTCTACACTGTCACATCTTCGACGTACAAATACTCCCATCGG
CCGCGATGGCAAAATCGCCAAGCCACGTCAACTACACAACACCCATTGGGGCTTGGTCTGTCCGGCCGAGACTCCGGAAG
GCCAA-GCTTGTGGTCTGGTGAAAAATCTGGCACTTATGTGCTATATTACCGTCGGTACGCCCAGTGAGCCCATCATCGA
CTTTATGATACAAAGAAATATGGAGGTTCTTGAAGAGTATGAGCCTCTCAGTTCTCCAAATGCAACAAAGATCTTTGTCA
ACGGTGTATGGGTTGGTGTGCACAGAGATCCGGCGCATCTCGTTAGCACTGTGCAAAACCTGCGGAGGAAAGGCATGATC
TCTCACGAAGTCAGCTTGATTCGCGATATTCGCGATCGTGAATTCAAGATCTTCACCGACGCAGGCAGAGTCTGTCGCCC
GTTGTTCGTCATTGAGAACAACCCCGCAAGTCCCAATCGAGGCAATCTTGTATTGACGAAACAAATGCTTGAGCAACTTG
AACAAGACAAACAGGATTTGGCTGCAAGAGCTGCTGGTGGGGATAGCGATGATATGGACAAGGCCAAGCT-GGGCTGGTA
TCGTCTAATCAATAACGGTGTTGTTGAATACGTGGATGCAGAAGAAGAA-AGAAACAATTATGATCGTCATGACTCCTGA
AGACTATGTT----------------------------------------------------------------------
--------------------------------------------------------------------------------
--------------------------------------------------------------------------------
-----------------------------------------------------------
>CLX24_RPB2_Alignment_of_2_sequences:_2305SAD005_G02_premix.scf,_2305SAD005_G08_premix.scf_(reversed)
---------CAGCGTTACAAATACTTGCAGAAATGCGTCGAGAATAATAAAGACTTCAATATGGCGCTG-GCTGTCAAGT
CTACCCACATAACTAATGGCCTTCGTTACTCGCTGGCTACTGGTAACTGGGGAGACCAGAAGAAGGCTGCGCAATCTAAA
GCTGGAGTGTCCCAAGTCCTGAATCGCTACACGTTTGCCTCTACACTATCACATCTTCGACGTACGAATACTCCCATAGG
CCGCGATGGCAAGATCGCAAAGCCACGTCAACTACATAACACCCATTGGGGCTTGGTCTGTCCGGCCGAGACTCCGGAAG
GCCAA-GCTTGTGGTCTGGTGAAGAACTTGGCACTTATGTGCTATATTACCGTCGGTACACCCAGTGAGCCCATCATCGA
CTTTATGATACAAAGAAACATGGAGGTACTTGAAGAGTATGAGCCTCTCAGCTCTCCAAATGCAACAAAGATCTTTGTCA
ACGGTGTATGGGTTGGTGTGCACAGAGATCCGGCGCATCTCGTTAGCACTGTGCAGAACCTGCGGAGAAAAGGCATGATC
TCTCACGAAGTCAGCTTGATTCGCGACATTCGTGATCGAGAATTCAAGATCTTCACCGATGCAGGCAGAGTCTGTCGCCC
GTTGTTCGTCATTGAGAACAACCCCGCAAGTCCCAATCGTGGTAATCTTGTGTTGACGAAACAAATGCTCGAGCAACTTG
AACAAGATAAACAAGATTTGGCTGCAAGAGCTGCTGGCGGGGATAGCGATGATATGGACAAGGCCAAGCT-GGGCTGGTA
TCGTCTAATCAATAACGGTGTTGTTGAATACGTGGATGCGGAAGAAGAA--GAAACAATCATGAT-GTCATGA-TCCGAA
TAT-----------------------------------------------------------------------------
--------------------------------------------------------------------------------
--------------------------------------------------------------------------------
-----------------------------------------------------------
>CLX25_RPB2_Alignment_of_2_sequences:_2305SAD005_G03_premix.scf,_2305SAD005_G09_premix.scf_(reversed)
-------------GTTACAAATAC-TGCAGAAGTGCGTTGAGAATAACAAAGACTTCAATATGGCGCTG-GCTGTCAAGT
CTACCCACATAACCAATGGCCTTCGGTACTCGCTCGCTACTGGGAACTGGGGAGACCAGAAGAAGGCTGCGCAATCTAAA
GCTGGAGTGTCCCAAGTTCTGAATCGCTACACGTTTGCCTCTACACTATCACATCTTCGACGTACGAATACTCCCATCGG
CCGCGATGGCAAGATCGCAAAGCCACGTCAACTACACAACACCCATTGGGGCTTGGTCTGTCCGGCCGAGACTCCGGAAG
GCCAA-GCTTGTGGTCTAGTGAAAAATTTGGCACTTATGTGCTATATCACCGTCGGTACACCCAGTGAGCCCATTATCGA
CTTTATGATACAAAGAAATATGGAGGTACTTGAAGAGTATGAGCCTCTCAGTTCTCCGAATGCAACAAAGATATTTGTCA
ACGGTGTATGGGTTGGTGTGCACAGAGATCCGGCGCATCTCGTTAGCACTGTGCAGAACCTGCGGAGGAAAGGCATGATC
TCTCACGAAGTCAGCTTGATTCGCGACATTCGTGATCGTGAGTTCAAGATCTTCACCGACGCAGGCAGAGTCTGTCGCCC
GTTGTTCGTCATTGAGAACAATCCCGCAAGCCCCAACCGTGGCAATCTTGTGTTGACAAAACAAATGCTCGAGCAACTTG
AACAAGATAAACAAGATCTGGCTGCAAGAGCTGCTGGTGGGGATGGCGATGATATGGACAAGGCCAAGCT-GGGCTGGTA
TCGTTTAATCAATAATGGTGTTGTTGAATACGTGGACGCGGAAGAAGAA--GAAACAATTATGATTGTCATGACTCCCGA
GATTGTGT------------------------------------------------------------------------
--------------------------------------------------------------------------------
--------------------------------------------------------------------------------
-----------------------------------------------------------
>CLX26_RPB2_Alignment_of_2_sequences:_2305SAD005_G04_premix.scf,_2305SAD005_G10_premix.scf_(reversed)
----------AGCGTTACAAATAC-TGCAGAAGTGCGTTGAGAATAATAAAGACTTCAATATGGCGCTG-GCTGTCAAGT
CTACCCACATAACCAATGGCCTTCGGTACTCGCTCGCTACTGGGAACTGGGGAGACCAGAAGAAGGCTGCGCAATCTAAA
GCTGGAGTGTCCCAAGTTCTGAATCGCTACACGTTTGCCTCTACACTATCACATCTTCGACGTACGAATACTCCCATCGG
CCGCGATGGCAAGATCGCAAAGCCACGTCAACTACACAACACCCATTGGGGCTTGGTCTGTCCGGCCGAGACTCCGGAAG
GTCAA-GCTTGTGGTCTAGTGAAAAATTTGGCACTTATGTGCTATATCACCGTCGGTACACCCAGTGAGCCCATTATCGA
CTTTATGATACAAAGAAATATGGAGGTACTCGAAGAGTATGAGCCTCTCAGTTCTCCGAATGCAACAAAGATATTTGTCA
ACGGTGTATGGGTTGGTGTGCACAGAGATCCGGCGCATCTCGTTAGCACTGTGCAGAACCTGCGGAGGAAAGGCATGATC
TCTCACGAAGTCAGCTTGATTCGCGACATTCGTGATCGTGAGTTCAAGATATTCACCGACGCAGGCAGAGTCTGTCGCCC
GTTGTTCGTCATTGAGAACAACCCCGCAAGCCCCAACCGTGGCAATCTTGTGTTGACAAAACAAATGCTCGAGCAACTTG
AACAAGATAAACAAGATCTGGCTGCAAGAGCTGCTGGTGGGGATGGCGATGATATGGACAAGGCCAAGCT-GGGCTGGTA
TCGTTTAATCAATAATGGTGTTGTTGAATACGTGGACGCGGAAGAAGAA--GAAACAATTATGATTGTCATGACTCCCGA
GACTTA--------------------------------------------------------------------------
--------------------------------------------------------------------------------
--------------------------------------------------------------------------------
-----------------------------------------------------------
>CLF24_RPB2_2_Alignment_of_2_sequences:_2294SAA000_C06_premix.scf,_2294SAA000_C12_premix.scf_(reversed)
---GACAAGGACGTTTACAAATACTTGCAGAAGTGCGTTGAGAATAACAAAGACTTCAATATGGCGCTG-GCTGTCAAGT
CTACCCACATAACCAATGGCCTTCGGTACTCGCTCGCTACTGGGAACTGGGGAGACCAGAAGAAGGCTGCGCAATCTAAA
GCTGGAGTGTCCCAAGTTCTGAATCGCTACACGTTTGCCTCTACACTATCACATCTTCGACGTACGAATACTCCCATCGG
CCGCGATGGCAAGATCGCAAAGCCACGTCAACTACACAACACCCATTGGGGCTTGGTCTGTCCGGCCGAGACTCCGGAAG
GCCAA-GCTTGTGGTCTAGTGAAAAATTTGGCACTTATGTGCTATATCACCGTCGGTACACCCAGTGAGCCCATTATCGA
CTTTATGATACAAAGAAATATGGAGGTACTTGAAGAGTATGAGCCTCTCAGTTCTCCGAATGCAACAAAGATATTTGTCA
ACGGTGTATGGGTTGGTGTGCACAGAGATCCGGCGCATCTCGTTAGCACTGTGCAGAACCTGCGGAGGAAAGGCATGATC
TCTCACGAAGTCAGCTTGATTCGCGACATTCGTGATCGTGAGTTCAAGATCTTCACCGACGCAGGCAGAGTCTGTCGCCC
GTTGTTCGTCATTGAGAACAACCCCGCAAGCCCCAACCGTGGCAATCTTGTGTTGACAAAACAAATGCTCGAGCAACTTG
AACAAGATAAACAAGATCTGGCTGCAAGAGCTGCTGGTGGGGATGGCGATGATATGGACAAGGCCAAGCT-GGGCTGGTA
TCGTTTAATCAATAATGGTGTTGTTGAATACGTGGACGCGGAAGAAGAA--GAAACAATTATGATTGTCATGACTCCCGA
GA------------------------------------------------------------------------------
--------------------------------------------------------------------------------
--------------------------------------------------------------------------------
-----------------------------------------------------------
>RPB2_CLF10_2_Alignment_of_3_sequences:_2294SAA002_C03_premix,_2294SAA002_C09_premix,_Cladonia_foliacea_CLF10
---------GACGTTTACAAATACTTGCAGAAGTGCGTTGAGAATAATAAAGACTTCAATATGGCGCTGGGCTGTCAAGT
CTACCCACATAACCAATGGCCTTCGGTACTCGCTCGCTACTGGGAACTGGGGAGACCAGAAGAAGGCTGCGCAATCTAAA
GCTGGAGTGTCCCAAGTTCTGAATCGCTACACGTTTGCCTCTACACTATCACATCTTCGACGTACGAATACTCCCATCGG
CCGCGATGGCAAGATCGCAAAGCCACGTCAACTACACAACACCCATTGGGGCTTGGTCTGTCCGGCCGAGACTCCGGAAG
GTCAA-GCTTGTGGTCTAGTGAAAAATTTGGCACTTATGTGCTATATCACCGTCGGTACACCCAGTGAGCCCATTATCGA
CTTTATGATACAAAGAAATATGGAGGTACTCGAAGAGTATGAGCCTCTCAGTTCTCCGAATGCAACAAAGATATTTGTCA
ACGGTGTATGGGTTGGTGTGCACAGAGATCCGGCGCATCTCGTTAGCACTGTGCAGAACCTGCGGAGGAAAGGCATGATC
TCTCACGAAGTCAGCTTGATTCGCGACATTCGTGATCGTGAGTTCAAGATATTCACCGACGCAGGCAGAGTCTGTCGCCC
GTTGTTCGTCATTGAGAACAACCCCGCAAGCCCCAACCGTGGCAATCTTGTGTTGACAAAACAAATGCTCGAGCAACTTG
AACAAGATAAACAAGATCTGGCTGCAAGAGCTGCTGGTGGGGATGGCGATGATATGGACAAGGCCAAGCTGGGGCTGGTA
TCGTTTAATCAATAATGGTGTTGTTGAATACGTGGACGCGGAAGAAGAA--GAAACAATTATGATTGTCATGACTCCCGA
GAT-----------------------------------------------------------------------------
--------------------------------------------------------------------------------
--------------------------------------------------------------------------------
-----------------------------------------------------------
>RPB2_CLF27_2_Alignment_of_3_sequences:_2294SAA000_B06_premix,_2294SAA000_B12_premix,_CLF27
--GACCAAGGACGTTTACAAATACTTGCAGAAGTGCGTTGAGAATAACAAAGACTTCAATATGGCGCTG-GCTGTCAAGT
CTACCCACATAACTAATGGCCTTCGGTACTCGCTCGCTACTGGGAACTGGGGAGACCAAAAGAAGGCTGCGCAATCTAAA
GCTGGAGTGTCCCAAGTCCTGAATCGCTACACGTTTGCCTCTACACTATCACATCTTCGACGTACGAACACTCCCATCGG
CCGCGATGGCAAGATCGCAAAGCCACGTCAACTACACAACACCCATTGGGGCCTGGTCTGTCCGGCCGAGACTCCGGAAG
GCCAA-GCTTGTGGTCTGGTGAAAAATTTGGCACTTATGTGCTATATCACCGTCGGTACACCCAGTGAGCCCATTATCGA
CTTTATGATACAAAGAAATATGGAAGTACTTGAAGAGTATGAGCCTCTCAGTTCTCCAAATGCAACAAAGATCTTTGTCA
ACGGTGTATGGGTTGGTGTGCACAGAGATCCGGCGCATCTCGTTAGCACTGTGCAGAACCTGCGGAGGAAAGGCATGATC
TCTCACGAAGTTAGCTTGATTCGCGACATTCGTGATCGTGAGTTCAAGATCTTCACCGACGCAGGCAGAGTCTGTCGCCC
GTTGTTCGTCATTGAGAACAACCCCGCAAGCCCCAATCGTGGCAACCTTGTGTTGACAAAACAAATGCTCGAGCAACTTG
AACAAGATAAACAAGATCTGGCTGCAAGAGCTGCTGGTGGGGATAGCGATGATATGGACAAGGCCAAGCT-GGGCTGGTA
TCGTTTAATCAATAATGGTGTTGTTGAATACGTGGACGCGGAAGAAGAA--GAAACAATTATGATTGTTATGACTCCCGA
AGACTTATGATCTTCACAACAAC--ATTATTGATTAAACGATACCAGCCCAGCTTGGCCTTGTCCATATCATCGCTATCC
CCACCAGCAGCTCTTGCAGCCAGATCTTGTTTATCTTGTTCAAGTTGCTCGAGCATTTGTTTTGTCAACACAAGGTTGCC
ACGATTGGGGCTTGCGGGGTTGTTCTCAATGACGAACAACGGGCGACAGACTCTGCCT----------------------
-----------------------------------------------------------
>RPB2_CLF20_2_Alignment_of_3_sequences:_2294SAA002_B03_premix,_2294SAA002_B09_premix,_Cladonia_convoluta_CLF20
----------ACGTTTACAAATAC-TGCAGAAGTGCGTTGAGAATAACAAAGACTTCAATATGGCGCTGGGCTGTCAAGT
CTACCCACATAACCAATGGCCTTCGGTACTCGCTCGCTACTGGGAACTGGGGAGACCAGAAGAAGGCTGCGCAATCTAAA
GCTGGAGTGTCCCAAGTTCTGAATCGCTACACGTTTGCCTCTACACTATCACATCTTCGACGTACGAATACTCCCATCGG
CCGTGATGGCAAGATCGCAAAGCCACGTCAACTACACAACACCCATTGGGGCTTGGTCTGTCCGGCCGAGACTCCGGAAG
GCCAA-GCTTGTGGTCTAGTGAAAAATTTGGCACTTATGTGCTATATCACCGTCGGTACACCCAGTGAGCCCATTATCGA
CTTTATGATACAAAGAAATATGGAGGTACTTGAAGAGTATGAGCCTCTCAGTTCTCCGAATGCAACAAAGATATTTGTCA
ACGGTGTATGGGTTGGTGTGCACAGAGATCCGGCTCATCTCGTTAGCACTGTGCAGAACCTGCGGAGGAAAGGCATGATC
TCTCACGAAGTCAGCTTGATTCGCGACATTCGTGATCGTGAGTTCAAGATCTTCACCGACGCAGGCAGAGTCTGTCGCCC
GTTGTTCGTCATTGAGAACAACCCCGCAAGCCCCAACCGTGGCAATCTTGTGTTGACAAAACAAATGCTCGAGCAACTTG
AACAAGATAAACAAGATCTGGCTGCAAGAGCTGCTGGTGGGGATGGCGATGATATGGACAAGGCCAAGCTGGGGCTGGTA
TCGTTTAATCAACAATGGTGTTGTTGAATACGTGGACGCGGAAGAAGAA--GAAACAATTATGAT-GTCATGA-TCCCGA
--------------------------------------------------------------------------------
--------------------------------------------------------------------------------
--------------------------------------------------------------------------------
-----------------------------------------------------------
>RPB2_CLF25_2_Alignment_of_3_sequences:_2294SAA002_A01_premix,_2294SAA002_A07_premix,_Cladonia_foliacea_CLF25
----------ACGTTTACAAATACTTGCAGAAGTGCGTTGAGAATAACAAAGACTTCAATATGGCGCTGGGCTGTCAAGT
CTACCCACATAACCAATGGCCTTCGGTACTCGCTCGCTACTGGGAACTGGGGAGACCAGAAGAAGGCTGCGCAATCTAAA
GCTGGAGTGTCCCAAGTTCTGAATCGCTACACGTTTGCCTCTACACTATCACATCTTCGACGTACGAATACTCCCATCGG
CCGCGATGGCAAGATCGCAAAGCCACGTCAACTACACAACACCCATTGGGGCTTGGTCTGTCCGGCCGAGACTCCGGAAG
GTCAA-GCTTGTGGTCTAGTGAAAAATTTGGCACTTATGTGCTATATCACCGTCGGTACACCCAGTGAGCCCATTATCGA
CTTTATGATACAAAGAAATATGGAGGTACTCGAAGAGTATGAGCCTCTCAGTTCTCCGAATGCAACAAAGATATTTGTCA
ACGGTGTATGGGTTGGTGTGCACAGAGATCCGGCGCATCTCGTTAGCACTGTGCAGAACCTGCGGAGGAAAGGCATGATC
TCTCACGAAGTCAGCTTGATTCGCGACATTCGTGATCGTGAGTTCAAGATCTTCACCGACGCAGGCAGAGTCTGTCGCCC
GTTGTTCGTCATTGAGAACAACCCCGCAAGCCCCAACCGTGGCAATCTTGTGTTGACAAAACAAATGCTCGAGCAACTTG
AACAAGATAAACAAGATCTGGCTGCAAGAGCTGCTGGTGGGGATGGCGATGATATGGACAAGGCCAAGCT-GGGCTGGTA
TCGTTTAATCAATAATGGTGTTGTTGAATACGTGGACGCGGAAGAAGAA--GAAACAATTATGATTGTCATGACTCCCGA
AGA-----------------------------------------------------------------------------
--------------------------------------------------------------------------------
--------------------------------------------------------------------------------
-----------------------------------------------------------
>RPB2_CLF_2_Alignment_of_31_sequences
--GACCAAGGACGTTTACAAATACTTGCAGAAGTGCGTTGAGAATAACAAAGACTTCAATATGGCGCTG-GCTGTCAAGT
CTACCCACATAACYAATGGCCTTCGGTACTCGCTCGCTACTGGGAACTGGGGAGACCAGAAGAAGGCTGCGCAATCTAAA
GCTGGAGTGTCCCAAGTCCTGAATCGCTACACGTTTGCCTCTACACTATCACATCTTCGACGTACGAATACTCCCATCGG
CCGCGATGGCAAGATCGCAAAGCCACGTCAACTACACAACACCCATTGGGGCTTGGTCTGTCCGGCCGAGACTCCGGAAG
GCCAA-GCTTGTGGTCTGGTGAAAAATTTGGCACTTATGTGCTATATCACCGTCGGTACACCCAGTGAGCCCATTATCGA
CTTTATGATACAAAGAAATATGGAAGTACTTGAAGAGTATGAGCCTCTCAGTTCTCCAAATGCAACAAAGATCTTTGTCA
ACGGTGTATGGGTTGGTGTGCACAGAGATCCGGCGCATCTCGTTAGCACTGTGCAGAACCTGCGGAGGAAAGGCATGATC
TCTCACGAAGTTAGCTTGATTCGCGACATTCGTGATCGTGAGTTCAAGATCTTCACCGACGCAGGCAGAGTCTGTCGCCC
GTTGTTCGTCATTGAGAACAACCCCGCAAGCCCCAATCGTGGCAACCTTGTGTTGACAAAACAAATGCTCGAGCAACTTG
AACAAGATAAACAAGATCTGGCTGCAAGAGCTGCTGGTGGGGATAGCGATGATATGGACAAGGCCAAGCT-GGGCTGGTA
TCGTTTAATCAATAATGGTGTTGTTGAATACGTGGACGCGGAAGAAGAA--GAAACAATTATGATTGTTATGACTCCCGA
GAACTTATTGATCTCMCAACAAYWGYAAYWAGTTTAWGTTMWSCCCGCMGATWWTKCMWWTGMYCTWAACAAGCGTGTCC
ASSCCACACCMWWTCCCACSGMGCWCWYGTKKACKYWYTGCGAGWTTCATSCAAKTWTGTTTYTGRRAAWAWGKGYAMSC
ATCATRGGCTTYCCRGGTSRTWATCAAGWAAGWACARYACSKGGCAMACTSWAYTCCATVBGHCGTTDARRWYYTKRAMY
YMMSRWYMMSRAWKKYSSSRAWYMAGSYWAMYTYSGTGAGAGATCATGCCTTTTCTTCG
>RPB2_CLF17_2_Alignment_of_3_sequences:_2294SAA002_D03_premix,_2294SAA002_D09_premix,_Cladonia_convoluta_CLF17
------------GTTTACAAATAC-TGCAGAAGTGCGTTGAGAATAACAAAGACTTCAATATGGCGCTG-GCTGTCAAGT
CTACCCACATAACTAATGGCCTTCGGTACTCGCTCGCTACTGGGAACTGGGGAGACCAAAAGAAGGCTGCGCAATCTAAA
GCTGGAGTGTCCCAAGTCCTGAATCGCTACACGTTTGCCTCTACACTATCACATCTTCGACGTACGAACACTCCCATCGG
CCGCGATGGCAAGATCGCAAAGCCACGTCAACTACACAACACCCATTGGGGCCTGGTCTGTCCGGCCGAGACTCCGGAAG
GCCAA-GCTTGTGGTCTGGTGAAAAATTTGGCACTTATGTGCTATATCACCGTCGGTACACCCAGTGAGCCCATTATCGA
CTTTATGATACAAAGAAATATGGAAGTACTTGAAGAGTATGAGCCTCTCAGTTCTCCAAATGCAACAAAGATCTTTGTCA
ACGGTGTATGGGTTGGTGTGCACAGAGATCCGGCGCATCTCGTTAGCACTGTGCAGAACCTGCGGAGGAAAGGCATGATC
TCTCACGAAGTTAGCTTGATTCGCGACATTCGTGATCGTGAGTTCAAGATCTTCACCGACGCAGGCAGAGTCTGTCGCCC
GTTGTTCGTCATTGAGAACAACCCCGCAAGCCCCAATCGTGGCAACCTTGTGTTGACAAAACAAATGCTCGAGCAACTTG
AACAAGATAAACAAGATCTGGCTGCAAGAGCTGCTGGTGGGGATAGCGATGATATGGACAAGGCCAAGCT-GGGCTGGTA
TCGTTTAATCAATAATGGTGTTGTTGAATACGTGGACGCGGAAGAAGAA--GAAACAATTATGAT-GTTATGACTCCCGA
--------------------------------------------------------------------------------
--------------------------------------------------------------------------------
--------------------------------------------------------------------------------
-----------------------------------------------------------
>RPB2_CLF16_2_Alignment_of_3_sequences:_2294SAA002_F01_premix,_2294SAA002_F07_premix,_Cladonia_convoluta_CLF16
------------GTTTACAAATAC-TGCAGAAGTGCGTTGAGAATAACAAAGACTTCAATATGGCGCTG-GCTGTCAAGT
CTACCCACATAACTAATGGCCTTCGGTACTCGCTCGCTACTGGGAACTGGGGAGACCAAAAGAAGGCTGCGCAATCTAAA
GCTGGAGTGTCCCAAGTCCTGAATCGCTACACGTTTGCCTCTACACTATCACATCTTCGACGTACGAACACTCCCATCGG
CCGCGATGGCAAGATCGCAAAGCCACGTCAACTACACAACACCCATTGGGGCCTGGTCTGTCCGGCCGAGACTCCGGAAG
GCCAA-GCTTGTGGTCTGGTGAAAAATTTGGCACTTATGTGCTATATCACCGTCGGTACACCCAGTGAGCCCATTATCGA
CTTTATGATACAAAGAAATATGGAAGTACTTGAAGAGTATGAGCCTCTCAGTTCTCCAAATGCAACAAAGATCTTTGTCA
ACGGTGTATGGGTTGGTGTGCACAGAGATCCGGCGCATCTCGTTAGCACTGTGCAGAACCTGCGGAGGAAAGGCATGATC
TCTCACGAAGTTAGCTTGATTCGCGACATTCGTGATCGTGAGTTCAAGATCTTCACCGACGCAGGCAGAGTCTGTCGCCC
GTTGTTCGTCATTGAGAACAACCCCGCAAGCCCCAATCGTGGCAACCTTGTGTTGACAAAACAAATGCTCGAGCAACTTG
AACAAGATAAACAAGATCTGGCTGCAAGAGCTGCTGGTGGGGATAGCGATGATATGGACAAGGCCAAGCTGGGGCTGGTA
TCGTTTAATCAATAATGGTGTTGTTGAATACGTGGACGCGGAAGAAGAA--GAAACAATTATGATTGTTATGACTCCCGA
GATTGT--------------------------------------------------------------------------
--------------------------------------------------------------------------------
--------------------------------------------------------------------------------
-----------------------------------------------------------
>RPB2_CLF7_2_Alignment_of_3_sequences:_2294SAA000_D06_premix,_2294SAA000_D12_premix,_Cladonia_foliacea_CLF7
---------GACGTTTACAAATACTTGCAGAAGTGCGTTGAGAATAACAAAGACTTCAATATGGCGCTGGGCTGTCAAGT
CTACCCACATAACCAATGGCCTTCGGTACTCGCTCGCTACTGGGAACTGGGGAGACCAGAAGAAGGCTGCGCAATCTAAA
GCTGGAGTGTCCCAAGTTCTGAATCGCTACACGTTTGCCTCTACACTATCACATCTTCGACGTACGAATACTCCCATCGG
CCGCGATGGCAAGATCGCAAAGCCACGTCAACTACACAACACCCATTGGGGCTTGGTCTGTCCGGCCGAGACTCCGGAAG
GCCAA-GCTTGTGGTCTAGTGAAAAATTTGGCACTTATGTGCTATATCACCGTCGGTACACCCAGTGAGCCCATTATCGA
CTTTATGATACAAAGAAATATGGAGGTACTTGAAGAGTATGAGCCTCTCAGTTCTCCGAATGCAACAAAGATATTTGTCA
ACGGTGTATGGGTTGGTGTGCACAGAGATCCGGCGCATCTCGTTAGCACTGTGCAGAACCTGCGGAGGAAAGGCATGATC
TCTCACGAAGTCAGCTTGATTCGCGACATTCGTGATCGTGAGTTCAAGATCTTCACCGACGCAGGCAGAGTCTGTCGCCC
GTTGTTCGTCATTGAGAACAACCCCGCAAGCCCCAACCGTGGCAATCTTGTGTTGACAAAACAAATGCTCGAGCAACTTG
AACAAGATAAACAAGATCTGGCTGCAAGAGCTGCTGGTGGGGATGGCGATGATATGGACAAGGCCAAGCT-GGGCTGGTA
TCGTTTAATCAATAATGGTGTTGTTGAATACGTGGACGCGGAAGAAGAA--GAAACAATTATGATTGTCATGACTCCCGA
GACTTG--------------------------------------------------------------------------
--------------------------------------------------------------------------------
--------------------------------------------------------------------------------
-----------------------------------------------------------
>RPB2_CLF4_2_Alignment_of_3_sequences:_2294SAA002_B01_premix,_2294SAA002_B07_premix,_Cladonia_foliacea_CLF4
-------AAGACGTTTACAAATACTTGCAGAAGTGCGTTGAGAATAACAAAGACTTCAATATGGCGCTG-GCTGTCAAGT
CTACCCACATAACCAATGGCCTTCGGTACTCGCTCGCTACTGGGAACTGGGGAGACCAGAAGAAGGCTGCGCAATCTAAA
GCTGGAGTGTCCCAAGTTCTGAATCGCTACACGTTTGCCTCTACACTATCACATCTTCGACGTACGAATACTCCCATCGG
CCGCGATGGCAAGATCGCAAAGCCACGTCAACTACACAACACCCATTGGGGCTTGGTCTGTCCGGCCGAGACTCCGGAAG
GTCAA-GCTTGTGGTCTAGTGAAAAATTTGGCACTTATGTGCTATATCACCGTCGGTACACCCAGTGAGCCCATTATCGA
CTTTATGATACAAAGAAATATGGAGGTACTCGAAGAGTATGAGCCTCTCAGTTCTCCGAATGCAACAAAGATATTTGTCA
ACGGTGTATGGGTTGGTGTGCACAGAGATCCGGCGCATCTCGTTAGCACTGTGCAGAACCTGCGGAGGAAAGGCATGATC
TCTCACGAAGTCAGCTTGATTCGCGACATTCGTGATCGTGAGTTCAAGATCTTCACCGACGCAGGCAGAGTCTGTCGCCC
GTTGTTCGTCATTGAGAACAACCCCGCAAGCCCCAACCGTGGCAATCTTGTGTTGACAAAACAAATGCTCGAGCAACTTG
AACAAGATAAACAAGATCTGGCTGCAAGAGCTGCTGGTGGGGATGGCGATGATATGGACAAGGCCAAGCTGGGGCTGGTA
TCGTTTAATCAATAATGGTGTTGTTGAATACGTGGACGCGGAAGAAGAA--GAAACAATTATGATTGTCATGACTCCCGA
GAT-----------------------------------------------------------------------------
--------------------------------------------------------------------------------
--------------------------------------------------------------------------------
-----------------------------------------------------------
>RPB2_CLF_3_Alignment_of_31_sequences
--GACCAAGGACGTTTACAAATACTTGCAGAAGTGCGTTGAGAATAACAAAGACTTCAATATGGCGCTG-GCTGTCAAGT
CTACCCACATAACYAATGGCCTTCGGTACTCGCTCGCTACTGGGAACTGGGGAGACCAGAAGAAGGCTGCGCAATCTAAA
GCTGGAGTGTCCCAAGTCCTGAATCGCTACACGTTTGCCTCTACACTATCACATCTTCGACGTACGAATACTCCCATCGG
CCGCGATGGCAAGATCGCAAAGCCACGTCAACTACACAACACCCATTGGGGCTTGGTCTGTCCGGCCGAGACTCCGGAAG
GCCAA-GCTTGTGGTCTGGTGAAAAATTTGGCACTTATGTGCTATATCACCGTCGGTACACCCAGTGAGCCCATTATCGA
CTTTATGATACAAAGAAATATGGAAGTACTTGAAGAGTATGAGCCTCTCAGTTCTCCAAATGCAACAAAGATCTTTGTCA
ACGGTGTATGGGTTGGTGTGCACAGAGATCCGGCGCATCTCGTTAGCACTGTGCAGAACCTGCGGAGGAAAGGCATGATC
TCTCACGAAGTTAGCTTGATTCGCGACATTCGTGATCGTGAGTTCAAGATCTTCACCGACGCAGGCAGAGTCTGTCGCCC
GTTGTTCGTCATTGAGAACAACCCCGCAAGCCCCAATCGTGGCAACCTTGTGTTGACAAAACAAATGCTCGAGCAACTTG
AACAAGATAAACAAGATCTGGCTGCAAGAGCTGCTGGTGGGGATAGCGATGATATGGACAAGGCCAAGCT-GGGCTGGTA
TCGTTTAATCAATAATGGTGTTGTTGAATACGTGGACGCGGAAGAAGAA--GAAACAATTATGATTGTTATGACTCCCGA
GAACTTATTGATCTCMCAACAAYWGYAAYWAGTTTAWGTTMWSCCCGCMGATWWTKCMWWTGMYCTWAACAAGCGTGTCC
ASSCCACACCMWWTCCCACSGMGCWCWYGTKKACKYWYTGCGAGWTTCATSCAAKTWTGTTTYTGRRAAWAWGKGYAMSC
ATCATRGGCTTYCCRGGTSRTWATCAAGWAAGWACARYACSKGGCAMACTSWAYTCCATVBGHCGTTDARRWYYTKRAMY
YMMSRWYMMSRAWKKYSSSRAWYMAGSYWAMYTYSGTGAGAGATCATGCCTTTTCTTCG
>RPB2_CLF2_2_Alignment_of_3_sequences:_2294SAA000_H05_premix,_2294SAA000_H11_premix,_Cladonia_convoluta_CLF2
---------GACGTTTACAAATACTTGCAGAAGTGCGTTGAGAATAACAAAGACTTCAATATGGCGCTGGGCTGTCAAGT
CTACCCACATAACTAATGGCCTTCGGTACTCGCTCGCTACTGGGAACTGGGGAGACCAAAAGAAGGCTGCGCAATCTAAA
GCTGGAGTGTCCCAAGTCCTGAATCGCTACACGTTTGCCTCTACACTATCACATCTTCGACGTACGAACACTCCCATCGG
CCGCGATGGCAAGATCGCAAAGCCACGTCAACTACACAACACCCATTGGGGCCTGGTCTGTCCGGCCGAGACTCCGGAAG
GCCAA-GCTTGTGGTCTGGTGAAAAATTTGGCACTTATGTGCTATATCACCGTCGGTACACCCAGTGAGCCCATTATCGA
CTTTATGATACAAAGAAATATGGAAGTACTTGAAGAGTATGAGCCTCTCAGTTCTCCAAATGCAACAAAGATCTTTGTCA
ACGGTGTATGGGTTGGTGTGCACAGAGATCCGGCGCATCTCGTTAGCACTGTGCAGAACCTGCGGAGGAAAGGCATGATC
TCTCACGAAGTTAGCTTGATTCGCGACATTCGTGATCGTGAGTTCAAGATCTTCACCGACGCAGGCAGAGTCTGTCGCCC
GTTGTTCGTCATTGAGAACAACCCCGCAAGCCCCAATCGTGGCAACCTTGTGTTGACAAAACAAATGCTCGAGCAACTTG
AACAAGATAAACAAGATCTGGCTGCAAGAGCTGCTGGTGGGGATAGCGATGATATGGACAAGGCCAAGCTGGGGCTGGTA
TCGTTTAATCAATAATGGTGTTGTTGAATACGTGGACGCGGAAGAAGAA--GAAACAATTATGATTGTTATGACTCCCGA
AGAC----------------------------------------------------------------------------
--------------------------------------------------------------------------------
--------------------------------------------------------------------------------
-----------------------------------------------------------
>RPB2_CLF1_2_Alignment_of_3_sequences:_2294SAA002_E02_premix,_2294SAA002_E08_premix,_Cladonia_convoluta_CLF1
--------------------------------------------------------------------------------
--------------------------------------------------------------------------------
--------------------------------------------------------------------------------
--------------------------------------------------------------------------------
-------CCTGTGGTCTAGTGAAAAATTTGGCACTTATGTGCTATATCACCGTCGGTACACCCAGTGAGCCCATTATCGA
CTTTATGATACAAAGAAATATGGAAGTACTTGAAGAGTATGAGCCTCTCAGTTCTCCAAATGCAACAAAGATCTTTGTCA
ACGGTGTATGGGTTGGTGTGCACAGAGATCCGGCGCATCTCGTTAGCACTGTGCAGAACCTGCGGAGGAAAGGCATGATC
TCTCACGAAGTTAGCTTGATTCGCGACATTCGTGATCGTGAGTTCAAGATCTTCACCGACGCAGGCAGAGTCTGTCGCCC
GTTGTTCGTCATTGAGAACAACCCCGCAAGCCCCAATCGTGGCAACCTTGTGTTGACAAAACAAATGCTCGAGCAACTTG
AACAAGATAAACAAGATCTGGCTGCAAGAGCTGCTGGTGGGGATAGCGATGATATGGACAAGGCCAAGCT-GGGCTGGTA
TCGTTTAATCAATAATGGTGTTGTTGAATACGTGGACGCGGAAGAAGAA--GAAACAATTATGATTGTTATGACTCCCGA
AGACTTATTGACCTCACAACA-----------------------------------------------------------
--------------------------------------------------------------------------------
--------------------------------------------------------------------------------
-----------------------------------------------------------
>RPB2_CLF3_2_Alignment_of_3_sequences:_2294SAA002_E01_premix,_2294SAA002_E07_premix,_Cladonia_convoluta_CLF3
-------AGGACGTTTACAAATACTTGCAGAAGTGCGTTGAGAATAACAAAGACTTCAATATGGCGCTG-GCTGTCAAGT
CTACCCACATAACTAATGGCCTTCGGTACTCGCTCGCTACTGGGAACTGGGGAGACCAAAAGAAGGCTGCGCAATCTAAA
GCTGGAGTGTCCCAAGTCCTGAATCGCTACACGTTTGCCTCTACACTATCACATCTTCGACGTACGAACACTCCCATCGG
CCGCGATGGCAAGATCGCAAAGCCACGTCAACTACACAACACCCATTGGGGCCTGGTCTGTCCGGCCGAGACTCCGGAAG
GCCAA-GCTTGTGGTCTGGTGAAAAATTTGGCACTTATGTGCTATATCACCGTCGGTACACCCAGTGAGCCCATTATCGA
CTTTATGATACAAAGAAATATGGAAGTACTTGAAGAGTATGAGCCTCTCAGTTCTCCAAATGCAACAAAGATCTTTGTCA
ACGGTGTATGGGTTGGTGTGCACAGAGATCCGGCGCATCTCGTTAGCACTGTGCAGAACCTGCGGAGGAAAGGCATGATC
TCTCACGAAGTTAGCTTGATTCGCGACATTCGTGATCGTGAGTTCAAGATCTTCACCGACGCAGGCAGAGTCTGTCGCCC
GTTGTTCGTCATTGAGAACAACCCCGCAAGCCCCAATCGTGGCAACCTTGTGTTGACAAAACAAATGCTCGAGCAACTTG
AACAAGATAAACAAGATCTGGCTGCAAGAGCTGCTGGTGGGGATAGCGATGATATGGACAAGGCCAAGCT-GGGCTGGTA
TCGTTTAATCAATAATGGTGTTGTTGAATACGTGGACGCGGAAGAAGAA--GAAACAATTATGATTGTTATGACTCCCGA
AGACTATGTTTTTTCCCAAAAAAACATTATTGTTTAAACGAAACCAGCCCAGCTTGGCCTTGTCCATATCATCGCTATCC
CCACCAGCAGCTCTTGCAGCCAGATCTTGTTTATCTTGTTCAAGTTGCTCGAGCATTTGTTTTGTCAACACAAGGTTGCC
ACGATTGGGGCTTGCGGGGGTTGTTCTCAATGACGAACAACGGGCGACAGACTCTGCCTGCGTCGGTGAAGATCTTGAAC
TCACGATCACGAATGTCGCGAATCAGGCTAACTTCGTGAGAGATCATGCCTTTTCTTCG
>RPB2_CLF5_2_Alignment_of_3_sequences:_2294SAA002_G01_premix,_2294SAA002_G07_premix,_Cladonia_convoluta_CLF5
-----------CGTTTACAAATAC-TGCAGAAGTGCGTTGAGAATAACAAAGACTTCAATATGGCGCTGGGCTGTCAAGT
CTACCCACATAACTAATGGCCTTCGGTACTCGCTCGCTACTGGGAACTGGGGAGACCAAAAGAAGGCTGCGCAATCTAAA
GCTGGAGTGTCCCAAGTCCTGAATCGCTACACGTTTGCCTCTACACTATCACATCTTCGACGTACGAACACTCCCATCGG
CCGCGATGGCAAGATCGCAAAGCCACGTCAACTACACAACACCCATTGGGGCCTGGTCTGTCCGGCCGAGACTCCGGAAG
GCCAA-GCTTGTGGTCTGGTGAAAAATTTGGCACTTATGTGCTATATCACCGTCGGTACACCCAGTGAGCCCATTATCGA
CTTTATGATACAAAGAAATATGGAAGTACTTGAAGAGTATGAGCCTCTCAGTTCTCCAAATGCAACAAAGATCTTTGTCA
ACGGTGTATGGGTTGGTGTGCACAGAGATCCGGCGCATCTCGTTAGCACTGTGCAGAACCTGCGGAGGAAAGGCATGATC
TCTCACGAAGTTAGCTTGATTCGCGACATTCGTGATCGTGAGTTCAAGATCTTCACCGACGCAGGCAGAGTCTGTCGCCC
GTTGTTCGTCATTGAGAACAACCCCGCAAGCCCCAATCGTGGCAACCTTGTGTTGACAAAACAAATGCTCGAGCAACTTG
AACAAGATAAACAAGATCTGGCTGCAAGAGCTGCTGGTGGGGATAGCGATGATATGGACAAGGCCAAGCT-GGGCTGGTA
TCGTTTAATCAATAATGGTGTTGTTGAATACGTGGACGCGGAAGAAGAA--GAAACAATTATGATTGTTATGACTCCCGA
GA------------------------------------------------------------------------------
--------------------------------------------------------------------------------
--------------------------------------------------------------------------------
-----------------------------------------------------------
>RPB2_CLF6_2_Alignment_of_3_sequences:_2294SAA002_A02_premix,_2294SAA002_A08_premix,_CLF6
--------------------------------------------------------------------------------
--------------------------------------------------------------------------------
--------------------------------------------------------------------------------
--------------------------------------------------------------------------------
-----------TGGTCTRGTGAAAAATTTGGCACTTATGTGCTATATCACCGTCGGTACACCCAGTGAGCCCATTATCGA
CTTTATGATACAAAGAAATATGGAAGTACTTGAAGAGTATGAGCCTCTCAGTTCTCCAAATGCAACAAAGATCTTTGTCA
ACGGTGTATGGGTTGGTGTGCACAGAGATCCGGCGCATCTCGTTAGCACTGTGCAGAACCTGCGGAGGAAAGGCATGATC
TCTCACGAAGTTAGCTTGATTCGCGACATTCGTGATCGTGAGTTCAAGATCTTCACCGACGCAGGCAGAGTCTGTCGCCC
GTTGTTCGTCATTGAGAACAACCCCGCAAGCCCCAATCGTGGCAACCTTGTGTTGACAAAACAAATGCTCGAGCAACTTG
AACAAGATAAACAAGATCTGGCTGCAAGAGCTGCTGGTGGGGATAGCGATGATATGGACAAGGCCAAGCT-GGGCTGGTA
TCGTTTAATCAATAATGGTGTTGTTGAATACGTGGACGCGGAAGAAGAA--GAAACAATTATGATTGTTATGACTCCCGA
--------------------------------------------------------------------------------
--------------------------------------------------------------------------------
--------------------------------------------------------------------------------
-----------------------------------------------------------
>RPB2_CLF8_2_Alignment_of_3_sequences:_2294SAA000_E06_premix,_2294SAA000_E12_premix,_Cladonia_foliacea_CLF8
-------AAGACGTTTACAAATACTTGCAGAAGTGCGTTGAGAATAATAAAGACTTCAATATGGCGCTGGGCTGTCAAGT
CTACCCACATAACCAATGGCCTTCGGTACTCGCTCGCTACTGGGAACTGGGGAGACCAGAAGAAGGCTGCGCAATCTAAA
GCTGGAGTGTCCCAAGTTCTGAATCGCTACACGTTTGCCTCTACACTATCACATCTTCGACGTACGAATACTCCCATCGG
CCGCGATGGCAAGATCGCAAAGCCACGTCAACTACACAACACCCATTGGGGCTTGGTCTGTCCGGCCGAGACTCCGGAAG
GTCAA-GCTTGTGGTCTAGTGAAAAATTTGGCACTTATGTGCTATATCACCGTCGGTACACCCAGTGAGCCCATTATCGA
CTTTATGATACAAAGAAATATGGAGGTACTCGAAGAGTATGAGCCTCTCAGTTCTCCGAATGCAACAAAGATATTTGTCA
ACGGTGTATGGGTTGGTGTGCACAGAGATCCGGCGCATCTCGTTAGCACTGTGCAGAACCTGCGGAGGAAAGGCATGATC
TCTCACGAAGTCAGCTTGATTCGCGACATTCGTGATCGTGAGTTCAAGATATTCACCGACGCAGGCAGAGTCTGTCGCCC
GTTGTTCGTCATTGAGAACAACCCCGCAAGCCCCAACCGTGGCAATCTTGTGTTGACAAAACAAATGCTCGAGCAACTTG
AACAAGATAAACAAGATCTGGCTGCAAGAGCTGCTGGTGGGGATGGCGATGATATGGACAAGGCCAAGCT-GGGCTGGTA
TCGTTTAATCAATAATGGTGTTGTTGAATACGTGGACGCGGAAGAAGAA--GAAACAATTATGATTGTCATGACTCCCGA
GAC-----------------------------------------------------------------------------
--------------------------------------------------------------------------------
--------------------------------------------------------------------------------
-----------------------------------------------------------
>RPB2_CLF9_2_Alignment_of_3_sequences:_2294SAA002_A03_premix,_2294SAA002_A09_premix,_CLF9
------------GTTTACAAATACTTGCAGAAGTGCGTTGAGAATAACAAAGACTTCAATATGGCGCTGGGCTGTCAAGT
CTACCCACATAACCAATGGCCTTCGGTACTCGCTCGCTACTGGGAACTGGGGAGACCAGAAGAAGGCTGCGCAATCTAAA
GCTGGAGTGTCCCAAGTTCTGAATCGCTACACGTTTGCCTCTACACTATCACATCTTCGACGTACGAATACTCCCATCGG
CCGCGATGGCAAGATCGCAAAGCCACGTCAACTACACAACACCCATTGGGGCTTGGTCTGTCCGGCCGAGACTCCGGAAG
GTCAA-GCTTGTGGTCTAGTGAAAAATTTGGCACTTATGTGCTATATCACCGTCGGTACACCCAGTGAGCCCATTATCGA
CTTTATGATACAAAGAAATATGGAGGTACTCGAAGAGTATGAGCCTCTCAGTTCTCCGAATGCAACAAAGATATTTGTCA
ACGGTGTATGGGTTGGTGTGCACAGAGATCCGGCGCATCTCGTTAGCACTGTGCAGAACCTGCGGAGGAAAGGCATGATC
TCTCACGAAGTCAGCTTGATTCGCGACATTCGTGATCGTGAGTTCAAGATCTTCACCGACGCAGGCAGAGTCTGTCGCCC
GTTGTTCGTCATTGAGAACAACCCCGCAAGCCCCAACCGTGGCAATCTTGTGTTGACAAAACAAATGCTCGAGCAACTTG
AACAAGATAAACAAGATCTGGCTGCAAGAGCTGCTGGTGGGGATGGCGATGATATGGACAAGGCCAAGCT-GGGCTGGTA
TCGTTTAATCAATAATGGTGTTGTTGAATACGTGGACGCGGAAGAAGAA--GAAACAATTATGATTGTCATGACTCCCGA
GAC-----------------------------------------------------------------------------
--------------------------------------------------------------------------------
--------------------------------------------------------------------------------
-----------------------------------------------------------
>RPB2_CLF14_2_Alignment_of_3_sequences:_2294SAA002_D01_premix,_2294SAA002_D07_premix,_Cladonia_foliacea_CLF14
----------ACG-TTACAAATACTTGCAGAAGTGCGTTGAGAATAACAAAGACTTCAATATGGCGCTG-GCTGTCAAGT
CTACCCACATAACCAATGGCCTTCGGTACTCGCTCGCTACTGGGAACTGGGGAGACCAGAAGAAGGCTGCGCAATCTAAA
GCTGGAGTGTCCCAAGTTCTGAATCGCTACACGTTTGCCTCTACACTATCACATCTTCGACGTACGAATACTCCCATCGG
CCGCGATGGCAAGATCGCAAAGCCACGTCAACTACACAACACCCATTGGGGCTTGGTCTGTCCGGCCGAGACTCCGGAAG
GTCAA-GCTTGTGGTCTAGTGAAAAATTTGGCACTTATGTGCTATATCACCGTCGGTACACCCAGTGAGCCCATTATCGA
CTTTATGATACAAAGAAATATGGAGGTACTCGAAGAGTATGAGCCTCTCAGTTCTCCGAATGCAACAAAGATATTTGTCA
ACGGTGTATGGGTTGGTGTGCACAGAGATCCGGCGCATCTCGTTAGCACTGTGCAGAACCTGCGGAGGAAAGGCATGATC
TCTCACGAAGTCAGCTTGATTCGCGACATTCGTGATCGTGAGTTCAAGATCTTCACCGACGCAGGCAGAGTCTGTCGCCC
GTTGTTCGTCATTGAGAACAACCCCGCAAGCCCCAACCGTGGCAATCTTGTGTTGACAAAACAAATGCTCGAGCAACTTG
AACAAGATAAACAAGATCTGGCTGCAAGAGCTGCTGGTGGGGATGGCGATGATATGGACAAGGCCAAGCT-GGGCTGGTA
TCGTTTAATCAATAATGGTGTTGTTGAATACGTGGACGCGGAAGAAGAA--GAAACAATTATGATTGTCATGACTCCCGA
GA------------------------------------------------------------------------------
--------------------------------------------------------------------------------
--------------------------------------------------------------------------------
-----------------------------------------------------------
>RPB2_CLF15_2_Alignment_of_3_sequences:_2294SAA002_H01_premix,_2294SAA002_H07_premix,_Cladonia_convoluta_CLF15
-------CAGA-GTTTACAAATAC-TGCAGAAGTGCGTTGAGAATAACAAAGACTTCAATATGGCGCTG-GCTGTCAAGT
CTACCCACATAACTAATGGCCTTCGGTACTCGCTCGCTACTGGGAACTGGGGAGACCAAAAGAAGGCTGCGCAATCTAAA
GCTGGAGTGTCCCAAGTCCTGAATCGCTACACGTTTGCCTCTACACTATCACATCTTCGACGTACGAACACTCCCATCGG
CCGCGATGGCAAGATCGCAAAGCCACGTCAACTACACAACACCCATTGGGGCCTGGTCTGTCCGGCCGAGACTCCGGAAG
GCCAA-GCTTGTGGTCTGGTGAAAAATTTGGCACTTATGTGCTATATCACCGTCGGTACACCCAGTGAGCCCATTATCGA
CTTTATGATACAAAGAAATATGGAAGTACTTGAAGAGTATGAGCCTCTCAGTTCTCCAAATGCAACAAAGATCTTTGTCA
ACGGTGTATGGGTTGGTGTGCACAGAGATCCGGCGCATCTCGTTAGCACTGTGCAGAACCTGCGGAGGAAAGGCATGATC
TCTCACGAAGTTAGCTTGATTCGCGACATTCGTGATCGTGAGTTCAAGATCTTCACCGACGCAGGCAGAGTCTGTCGCCC
GTTGTTCGTCATTGAGAACAACCCCGCAAGCCCCAATCGTGGCAACCTTGTGTTGACAAAACAAATGCTCGAGCAACTTG
AACAAGATAAACAAGATCTGGCTGCAAGAGCTGCTGGTGGGGATAGCGATGATATGGACAAGGCCAAGCT-GGGCTGGTA
TCGTTTAATCAATAATGGTGTTGTTGAATACGTGGACGCGGAAGAAGAA--GAAACAATTATGATTGTTATGACTCCCGA
GA------------------------------------------------------------------------------
--------------------------------------------------------------------------------
--------------------------------------------------------------------------------
-----------------------------------------------------------
>RPB2_CLF18_2_Alignment_of_3_sequences:_2294SAA000_F06_premix,_2294SAA000_F12_premix,_Cladonia_convoluta_CLF18
-----------CGTTTACAAATACTTGCAGAAGTGCGTTGAGAATAACAAAGACTTCAATATGGCGCTG-GCTGTCAAGT
CTACCCACATAACTAATGGCCTTCGGTACTCGCTCGCTACTGGGAACTGGGGAGACCAAAAGAAGGCTGCGCAATCTAAA
GCTGGAGTGTCCCAAGTCCTGAATCGCTACACGTTTGCCTCTACACTATCACATCTTCGACGTACGAACACTCCCATCGG
CCGCGATGGCAAGATCGCAAAGCCACGTCAACTACACAACACCCATTGGGGCCTGGTCTGTCCGGCCGAGACTCCGGAAG
GCCAA-GCTTGTGGTCTGGTGAAAAATTTGGCACTTATGTGCTATATCACCGTCGGTACACCCAGTGAGCCCATTATCGA
CTTTATGATACAAAGAAATATGGAAGTACTTGAAGAGTATGAGCCTCTCAGTTCTCCAAATGCAACAAAGATCTTTGTCA
ACGGTGTATGGGTTGGTGTGCACAGAGATCCGGCGCATCTCGTTAGCACTGTGCAGAACCTGCGGAGGAAAGGCATGATC
TCTCACGAAGTTAGCTTGATTCGCGACATTCGTGATCGTGAGTTCAAGATCTTCACCGACGCAGGCAGAGTCTGTCGCCC
GTTGTTCGTCATTGAGAACAACCCCGCAAGCCCCAATCGTGGCAACCTTGTGTTGACAAAACAAATGCTCGAGCAACTTG
AACAAGATAAACAAGATCTGGCTGCAAGAGCTGCTGGTGGGGATAGCGATGATATGGACAAGGCCAAGCT-GGGCTGGTA
TCGTTTAATCAATCATGGTGTTGTTGAATACGTGGACGCGGAAGAAGAA--GAAACAATTATGATTGTTATGACTCCCGA
--------------------------------------------------------------------------------
--------------------------------------------------------------------------------
--------------------------------------------------------------------------------
-----------------------------------------------------------
>RPB2_CLF19a_2_Alignment_of_3_sequences:_2294SAA000_F05_premix,_2294SAA000_F11_premix,_CLF19a
------------GTTTACAAATACTTGCAGAAGTGCGTTGAGAATAACAAAGACTTCAATATGGCGCTG-GCTGTCAAGT
CTACCCACATAACTAATGGCCTTCGGTACTCGCTCGCTACTGGGAACTGGGGAGACCAAAAGAAGGCTGCGCAATCTAAA
GCTGGAGTGTCCCAAGTCCTGAATCGCTACACGTTTGCCTCTACACTATCACATCTTCGACGTACGAACACTCCCATCGG
CCGCGATGGCAAGATCGCAAAGCCACGTCAACTACACAACACCCATTGGGGCCTGGTCTGTCCGGCCGAGACTCCGGAAG
GCCAA-GCTTGTGGTCTGGTGAAAAATTTGGCACTTATGTGCTATATCACCGTCGGTACACCCAGTGAGCCCATTATCGA
CTTTATGATACAAAGAAATATGGAAGTACTTGAAGAGTATGAGCCTCTCAGTTCTCCAAATGCAACAAAGATCTTTGTCA
ACGGTGTATGGGTTGGTGTGCACAGAGATCCGGCGCATCTCGTTAGCACTGTGCAGAACCTGCGGAGGAAAGGCATGATC
TCTCACGAAGTTAGCTTGATTCGCGACATTCGTGATCGTGAGTTCAAGATCTTCACCGACGCAGGCAGAGTCTGTCGCCC
GTTGTTCGTCATTGAGAACAACCCCGCAAGCCCCAATCGTGGCAACCTTGTGTTGACAAAACAAATGCTCGAGCAACTTG
AACAAGATAAACAAGATCTGGCTGCAAGAGCTGCTGGTGGGGATAGCGATGATATGGACAAGGCCAAGCT-GGGCTGGTA
TCGTTTAATCAATAATGGTGTTGTTGAATACGTGGACGCGGAAGAAGAA--GAAACAATTATGATTGTTATGACTCCCGA
GATTG---------------------------------------------------------------------------
--------------------------------------------------------------------------------
--------------------------------------------------------------------------------
-----------------------------------------------------------
>RPB2_CLF19b_2_Alignment_of_3_sequences:_2294SAA002_C01_premix,_2294SAA002_C07_premix,_Cladonia_convoluta_CLF19b
-------AAGACGTTTACAAATACTTGCAGAAGTGCGTTGAGAATAACAAAGACTTCAATATGGCGCTG-GCTGTCAAGT
CTACCCACATAACTAATGGCCTTCGGTACTCGCTCGCTACTGGGAACTGGGGAGACCAAAAGAAGGCTGCGCAATCTAAA
GCTGGAGTGTCCCAAGTCCTGAATCGCTACACGTTTGCCTCTACACTATCACATCTTCGACGTACGAACACTCCCATCGG
CCGCGATGGCAAGATCGCAAAGCCACGTCAACTACACAACACCCATTGGGGCCTGGTCTGTCCGGCCGAGACTCCGGAAG
GCCAA-GCTTGTGGTCTGGTGAAAAATTTGGCACTTATGTGCTATATCACCGTCGGTACACCCAGTGAGCCCATTATCGA
CTTTATGATACAAAGAAATATGGAAGTACTTGAAGAGTATGAGCCTCTCAGTTCTCCAAATGCAACAAAGATCTTTGTCA
ACGGTGTATGGGTTGGTGTGCACAGAGATCCGGCGCATCTCGTTAGCACTGTGCAGAACCTGCGGAGGAAAGGCATGATC
TCTCACGAAGTTAGCTTGATTCGCGACATTCGTGATCGTGAGTTCAAGATCTTCACCGACGCAGGCAGAGTCTGTCGCCC
GTTGTTCGTCATTGAGAACAACCCCGCAAGCCCCAATCGTGGCAACCTTGTGTTGACAAAACAAATGCTCGAGCAACTTG
AACAAGATAAACAAGATCTGGCTGCAAGAGCTGCTGGTGGGGATAGCGATGATATGGACAAGGCCAAGCT-GGGCTGGTA
TCGTTTAATCAATAATGGTGTTGTTGAATACGTGGACGCGGAAGAAGAA--GAAACAATTATGATTGTTATGACTCCCGA
G-------------------------------------------------------------------------------
--------------------------------------------------------------------------------
--------------------------------------------------------------------------------
-----------------------------------------------------------
>RPB2_CLF21_2_Alignment_of_3_sequences:_2294SAA002_C02_premix,_2294SAA002_C08_premix,_CLF21
--------------------------------------------------------------------------------
--------------------------------------------------------------------------------
--------------------------------------------------------------------------------
-------------------------------------------------------------------------------G
GTCAAGGCCTGTGGTCTAGTGAAAAATTTGGCACTTATGTGCTATATCACCGTCGGTACACCCAGTGAGCCCATTATCGA
CTTTATGATACAAAGAAATATGGAAGTACTTGAAGAGTATGAGCCTCTCAGTTCTCCAAATGCAACAAAGATCTTTGTCA
ACGGTGTATGGGTTGGTGTGCACAGAGATCCGGCGCATCTCGTTAGCACTGTGCAGAACCTGCGGAGGAAAGGCATGATC
TCTCACGAAGTTAGCTTGATTCGCGACATTCGTGATCGTGAGTTCAAGATCTTCACCGACGCAGGCAGAGTCTGTCGCCC
GTTGTTCGTCATTGAGAACAACCCCGCAAGCCCCAATCGTGGCAACCTTGTGTTGACAAAACAAATGCTCGAGCAACTTG
AACAAGATAAACAAGATCTGGCTGCAAGAGCTGCTGGTGGGGATAGCGATGATATGGACAAGGCCAAGCT-GGGCTGGTA
TCGTTTAATCAATAATGGTGTTGTTGAATACGTGGACGCGGAAGAAGAA--GAAACAATTATGATTGTTATGACTCCCGA
--------------------------------------------------------------------------------
--------------------------------------------------------------------------------
--------------------------------------------------------------------------------
-----------------------------------------------------------
>RPB2_CLF22_2_Alignment_of_3_sequences:_2294SAA000_G06_premix,_2294SAA000_G12_premix,_Cladonia_convoluta_CLF22
----------ACGTTTACAAATAC-TGCAGAAGTGCGTTGAGAATAACAAAGACTTCAATATGGCGCTGGGCTGTCAAGT
CTACCCACATAACTAATGGCCTTCGGTACTCGCTCGCTACTGGGAACTGGGGAGACCAAAAGAAGGCTGCGCAATCTAAA
GCTGGAGTGTCCCAAGTCCTGAATCGCTACACGTTTGCCTCTACACTATCACATCTTCGACGTACGAACACTCCCATCGG
CCGCGATGGCAAGATCGCAAAGCCACGTCAACTACACAACACCCATTGGGGCCTGGTCTGTCCGGCCGAGACTCCGGAAG
GCCAA-GCTTGTGGTCTGGTGAAAAATTTGGCACTTATGTGCTATATCACCGTCGGTACACCCAGTGAGCCCATTATCGA
CTTTATGATACAAAGAAATATGGAAGTACTTGAAGAGTATGAGCCTCTCAGTTCTCCAAATGCAACAAAGATCTTTGTCA
ACGGTGTATGGGTTGGTGTGCACAGAGATCCGGCGCATCTCGTTAGCACTGTGCAGAACCTGCGGAGGAAAGGCATGATC
TCTCACGAAGTTAGCTTGATTCGCGACATTCGTGATCGTGAGTTCAAGATCTTCACCGACGCAGGCAGAGTCTGTCGCCC
GTTGTTCGTCATTGAGAACAACCCCGCAAGCCCCAATCGTGGCAACCTTGTGTTGACAAAACAAATGCTCGAGCAACTTG
AACAAGATAAACAAGATCTGGCTGCAAGAGCTGCTGGTGGGGATAGCGATGATATGGACAAGGCCAAGCTGGGGCTGGTA
TCGTTTAATCAATAATGGTGTTGTTGAATACGTGGACGCGGAAGAAGAA--GAAACAATTATGATTGTTATGACTCCCGA
GATTGT--------------------------------------------------------------------------
--------------------------------------------------------------------------------
--------------------------------------------------------------------------------
-----------------------------------------------------------
>RPB2_CLF23_2_Alignment_of_3_sequences:_2294SAA000_H06_premix,_2294SAA000_H12_premix,_CLF23
---------GACGTTTACAAATACTTGCAGAAGTGCGTTGAGAATAACAAAGACTTCAATATGGCGCTGGGCTGTCAAGT
CTACCCACATAACCAATGGCCTTCGGTACTCGCTCGCTACTGGGAACTGGGGAGACCAGAAGAAGGCTGCGCAATCTAAA
GCTGGAGTGTCCCAAGTTCTGAATCGCTACACGTTTGCCTCTACACTATCACATCTTCGACGTACGAATACTCCCATCGG
CCGCGATGGCAAGATCGCAAAGCCACGTCAACTACACAACACCCATTGGGGCTTGGTCTGTCCGGCCGAGACTCCGGAAG
GCCAA-GCTTGTGGTCTAGTGAAAAATTTGGCACTTATGTGCTATATCACCGTCGGTACACCCAGTGAGCCCATTATCGA
CTTTATGATACAAAGAAATATGGAGGTACTTGAAGAGTATGAGCCTCTCAGTTCTCCGAATGCAACAAAGATATTTGTCA
ACGGTGTATGGGTTGGTGTGCACAGAGATCCGGCGCATCTCGTTAGCACTGTGCAGAACCTGCGGAGGAAAGGCATGATC
TCTCACGAAGTCAGCTTGATTCGCGACATTCGTGATCGTGAGTTCAAGATCTTCACCGACGCAGGCAGAGTCTGTCGCCC
GTTGTTCGTCATTGAGAACAACCCCGCAAGCCCCAACCGTGGCAATCTTGTGTTGACAAAACAAATGCTCGAGCAACTTG
AACAAGATAAACAAGATCTGGCTGCAAGAGCTGCTGGTGGGGATGGCGATGATATGGACAAGGCCAAGCTGGGGCTGGTA
TCGTTTAATCAATAATGGTGTTGTTGAATACGTGGACGCGGAAGAAGAA--GAAACAATTATGATTGTCATGACTCCCGA
GA------------------------------------------------------------------------------
--------------------------------------------------------------------------------
--------------------------------------------------------------------------------
-----------------------------------------------------------
>RPB2_CLF24_2_Alignment_of_3_sequences:_2294SAA000_C06_premix,_2294SAA000_C12_premix,_Cladonia_foliacea_CLF24
-----CAAGGACGTTTACAAATACTTGCAGAAGTGCGTTGAGAATAACAAAGACTTCAATATGGCGCTGGGCTGTCAAGT
CTACCCACATAACCAATGGCCTTCGGTACTCGCTCGCTACTGGGAACTGGGGAGACCAGAAGAAGGCTGCGCAATCTAAA
GCTGGAGTGTCCCAAGTTCTGAATCGCTACACGTTTGCCTCTACACTATCACATCTTCGACGTACGAATACTCCCATCGG
CCGCGATGGCAAGATCGCAAAGCCACGTCAACTACACAACACCCATTGGGGCTTGGTCTGTCCGGCCGAGACTCCGGAAG
GCCAA-GCTTGTGGTCTAGTGAAAAATTTGGCACTTATGTGCTATATCACCGTCGGTACACCCAGTGAGCCCATTATCGA
CTTTATGATACAAAGAAATATGGAGGTACTTGAAGAGTATGAGCCTCTCAGTTCTCCGAATGCAACAAAGATATTTGTCA
ACGGTGTATGGGTTGGTGTGCACAGAGATCCGGCGCATCTCGTTAGCACTGTGCAGAACCTGCGGAGGAAAGGCATGATC
TCTCACGAAGTCAGCTTGATTCGCGACATTCGTGATCGTGAGTTCAAGATCTTCACCGACGCAGGCAGAGTCTGTCGCCC
GTTGTTCGTCATTGAGAACAACCCCGCAAGCCCCAACCGTGGCAATCTTGTGTTGACAAAACAAATGCTCGAGCAACTTG
AACAAGATAAACAAGATCTGGCTGCAAGAGCTGCTGGTGGGGATGGCGATGATATGGACAAGGCCAAGCT-GGGCTGGTA
TCGTTTAATCAATAATGGTGTTGTTGAATACGTGGACGCGGAAGAAGAA--GAAACAATTATGATTGTCATGACTCCCGA
GAC-----------------------------------------------------------------------------
--------------------------------------------------------------------------------
--------------------------------------------------------------------------------
-----------------------------------------------------------
>RPB2_CLF26_2_Alignment_of_3_sequences:_2294SAA000_E05_premix,_2294SAA000_E11_premix,_CLF26
--GACCAAGGACGTTTACAAATACTTGCAGAAGTGCGTTGAGAATAACAAAGACTTCAATATGGCGCTG-GCTGTCAAGT
CTACCCACATAACTAATGGCCTTCGGTACTCGCTCGCTACTGGGAACTGGGGAGACCAAAAGAAGGCTGCGCAATCTAAA
GCTGGAGTGTCCCAAGTCCTGAATCGCTACACGTTTGCCTCTACACTATCACATCTTCGACGTACGAACACTCCCATCGG
CCGCGATGGCAAGATCGCAAAGCCACGTCAACTACACAACACCCATTGGGGCCTGGTCTGTCCGGCCGAGACTCCGGAAG
GCCAA-GCTTGTGGTCTGGTGAAAAATTTGGCACTTATGTGCTATATCACCGTCGGTACACCCAGTGAGCCCATTATCGA
CTTTATGATACAAAGAAATATGGAAGTACTTGAAGAGTATGAGCCTCTCAGTTCTCCAAATGCAACAAAGATCTTTGTCA
ACGGTGTATGGGTTGGTGTGCACAGAGATCCGGCGCATCTCGTTAGCACTGTGCAGAACCTGCGGAGGAAAGGCATGATC
TCTCACGAAGTTAGCTTGATTCGCGACATTCGTGATCGTGAGTTCAAGATCTTCACCGACGCAGGCAGAGTCTGTCGCCC
GTTGTTCGTCATTGAGAACAACCCCGCAAGCCCCAATCGTGGCAACCTTGTGTTGACAAAACAAATGCTCGAGCAACTTG
AACAAGATAAACAAGATCTGGCTGCAAGAGCTGCTGGTGGGGATAGCGATGATATGGACAAGGCCAAGCT-GGGCTGGTA
TCGTTTAATCAATAATGGTGTTGTTGAATACGTGGACGCGGAAGAAGAA--GAAACAATTATGATTGTTATGACTCCCGA
AGACTTATTGATCCT-CACAACACCATTATTGATTAAACGATACCAGCCCAGCTTGGCCTTGTCCATATCATCGCTATCC
CCACCAGCAGCTCTTGCAGCCAGATCTTGTTTATCTTGTTCAAGTTGCTCGAGCATTTGTTTTGTCAACACAAGGTTGCC
ACGATTGGGGCTTGCGGGGGTTGTTCTCAATGACGAACAACGGGCGACAGACTCTGCCTGCGTCGGTGAAGATCTTGAAC
TCACGATCACGAATGTCGCGAATCAAGCTAACTTCG-----------------------
