# Supplementary material for: ﻿Mycobiont-specific primers for lichenized fungal genus Cladonia (Cladoniaceae, Ascomycota)
Source: MycoKeys. 2026 Jan 6;127:1–23. doi: 10.3897/mycokeys.127.167091 (PMC12800778; doi:10.3897/mycokeys.127.167091)
Supplement: Supplementary material 10 — BLAST results [file mycokeys-127-001-s010.xlsx]

## Sheet: Sheet1
Sample	top BLAST hit ITS	Grade	Accession	Grouping	top BLAST hit RPB2	Grade	Accession	Grouping
CB1	Cladonia borealis	100	OM914268	subclade Subglaucescentes	Cladonia coccifera	99.6	OL963624	subclade Subglaucescentes
CB5	Cladonia borealis	99.9	KP314393	subclade Subglaucescentes	Cladonia coccifera	99.9	OL963624	subclade Subglaucescentes
CLF10	Cladonia foliacea	99.6	FR695855	subclade Foliaceae	Cladonia foliacea	100	HQ340070	subclade Foliaceae
CLF22	Cladonia foliacea	99.6	FM205920	subclade Foliaceae	Cladonia convoluta	99.5	HQ340067	subclade Foliaceae
CLF24	Cladonia foliacea	96.4	FM205743	subclade Foliaceae	Cladonia foliacea	99.9	FM207569	subclade Foliaceae
CLF29	Cladonia foliacea	99.8	FR695856	subclade Foliaceae	Cladonia convoluta	99.9	HQ340067	subclade Foliaceae
CLM1	Cladonia gracilis	99.9	FR799162	subclade Gracilis	Cladonia grayi	98	OL963622	subclade Gracilis
CLI1	Cladonia sp. strain SSB5A	99.6	OL605470		Cladonia oricola	97.1	OL963664
CLI2	Cladonia fimbriata	99.9	OR083149	subclade Gracilis	Cladonia oricola	96.6	OL963664
CLI3	Cladonia fimbriata	99.7	OQ717373	subclade Gracilis	Cladonia convoluta	97.2	FM207575	subclade Foliaceae
CLI4	Cladonia pyxidata	99.8	OM618753	subclade Gracilis	Cladonia oricola	97.3	OL963664
CLI5	Cladonia sp. strain SSB5A	100	OL605470		Cladonia oricola	97.5	OL963664
CLS1	Cladonia fruticulosa	99.8	EU113294	subclade Gracilis	Cladonia uncialis	98.8	OL963619	clade Unciales
CLS2	Cladonia fruticulosa	99.3	OM618739	subclade Gracilis	Cladonia uncialis	98.8	OL963619	clade Unciales
CLX1	Cladonia uncialis	99.5	MK812589	clade Unciales	Cladonia uncialis	99.1	OL963619	clade Unciales
CLX2	Cladonia uncialis	99.6	KR019374	clade Unciales	Cladonia uncialis	98.8	OL963674	clade Unciales
CLX3	Cladonia arbuscula	99.6	GU169271	clade Arbuscula	Cladonia arbuscula	98.9	OL963674	clade Arbuscula
CLX4_1	Cladonia borealis	98.8	KP314393	subclade Subglaucescentes	Cladonia coccifera	99.5	OL963624	subclade Subglaucescentes
CLX4_2	Cladonia kurokawae	99	LC669611		Cladonia stipitata	97.6	DQ973087
CLX5	Cladonia fruticulosa	99.8	EU113294	subclade Gracilis	Cladonia furcata	97	OL963639	subclade Ascyphiferae
CLX6	Cladonia kurokawae	99	LC669611		Cladonia coccifera	99.9	OL963624	subclade Subclaucescentes
CLX7_1	Cladonia fruticulosa	99.5	OM618738	subclade Gracilis	Cladonia grayi	96.7	OL963622	subclade Gracilis
CLX7_2	Cladonia fruticulosa	99.1	OM618739	subclade Gracilis	Cladonia grayi	96.5	OL963622	subclade Gracilis
CLX8	Cladonia fruticulosa	99.3	OM618739	subclade Gracilis	Cladonia grayi	96.7	OL963622	subclade Gracilis
CL9_1	Cladonia ochrochlora	100	OQ717821	subclade Gracilis	Cladonia pulvinata	98.1	FM207582	subclade Cladonia
CLX9_2	Cladonia caespiticia	99.6	OP479892		Cladonia grayi	97.5	OL963622	subclade Gracilis
CLX10	Cladonia luteoalba	98.5	OM914268		Cladonia coccifera	99.9	OL963624	subclade Subglaucescentes
CLX10_2	Cladonia ceaspiticia	99.8	OL694650	subclade Subglaucescentes	Cladonia coccifera	99.8	OL963624	subclade Subglaucescentes
CLX11	Cladonia multiformis	94.3	FJ536374	subclade Ascyphiferae	Cladonia furcata	99.4	OL963639	subclade Ascyphiferae
CLX12a	Cladonia submitis	94.6	OL694697	clade Arbuscula	Cladonia submitis	99.6	OL963667	clade Arbuscula
CLX12b	Cladonia pyxidata	90.8	OL605516	subclade Gracilis	Cladonia grayi	97.5	OL963622	subclade Graciles
CLX13a	Cladonia mitis	94.1	MK811894	clade Arbuscula	Cladonia submitis	99.6	OL963674	clade Arbuscula
CLX13b	Cladonia borealis	94.6	JN863286	subclade Subglaucescentes	Cladonia coccifera	99.6	OL963624	subclade Subglaucescentes
CLX14	Cladonia submitis	94.5	OL694693	clade Arbuscula	Cladonia submitis	99.9	OL963672	clade Arbuscula
CLX15a	Cladonia pyxidata	93.9	FJ756754	subclade Gracilis	Cladonia grayi	97.8	OL963622	subclade Gracilis
CLX15b	Cladonia uncialis	94.5	OQ843227	clade Unciales	Cladonia uncialis	99.9	OL963635	clade Unciales
CLX16	Cladonia pyxidata	94.4	KY266877	subclade Gracilis	Cladonia magyarica	97.5	OL963635	subclade Gracilis
CLX17	Cladonia pyxidata	94.6	KY266878	subclade Gracilis	Cladonia uncialis	97.6	OL963635	clade Unciales
CLX18	Cladonia grayi	95	OQ843335	subclade Gracilis	Cladonia grayi	99.6	OL963622	subclade Gracilis
CLX19a	Cladonia multiformis	94.5	FJ536374	subclade Ascyphiferae	Cladonia grayi	99.5	OL963639	subclade Gracilis
CLX19b	Cladonia borealis	94.1	JN863286	subclade Subglaucescentes	Cladonia uncialis	99.5	OL963624	clade Unciales
CLX20	Cladonia submitis	99.2	OL694697	clade Arbuscula	Cladonia submitis	99.4	OL963672	clade Arbuscula
CLX21	Cladonia furcata	94.8	KR818382	subclade Ascyphiferae	Cladonia convulta	98	HQ340067	subclade Foliaceae
CLX22	Cladonia ciliata	94.9	MK179591	clade Crustaceae	Cladonia subtenius	99.4	OL963677	clade Crustaceae
CLX23	Cladonia gracilis	99.6	MK812362	subclade Gracilis	Cladonia grayi	97.4	OL963622	subclade Graciles
CLX24	Cladonia foliacea	99.8	FM205921	subclade Foliaceae	Cladonia convoluta	97.4	FM207575	subclade Foliaceae
CLX25	Cladonia foliacea	99.9	MK179550	subclade Foliaceae	Cladonia convoluta	99.4	FM207575	subclade Foliaceae
CLX26	Cladonia foliacea	99.6	FM205919	subclade Foliaceae	Cladonia foliacea	99.7	HQ340070	subclade Foliaceae
CLX27	Cladonia diversa	100	MK179557	subclade Subglaucescentes	Cladonia didyma	98	OL963628	subclade Subglaucescentes
CLX28	Cladonia foliacea	99.9	MK179550	subclade Foliaceae	Cladonia didyma	98.1	OL963628	subclade Subglaucescentes
CLX29	Cladonia diversa	100	MK179557	subclade Subglaucescentes	Cladonia didyma	98.2	OL963628	subclade Subglaucescentes
CLX30	Cladonia portentosa	100	FR799168	clade Impexae	Cladonia uncialis	97.4	OL963635	clade Unciales
CLX31	Cladonia ciliata	100	MK179591	clade Crustaceae	Cladonia subtenius	98.9	OL963677	clade Crustaceae
CLX32	Cladonia arbuscula	100	KY266933	clade Arbuscula	Cladonia submitis	99.4	OL963674	clade Arbuscula
CLX33	Cladonia furcata	99.95	OL625493	Subclade Ascyphiferae	Cladonia convoluta	97.2	HQ340067	subclade Foliaceae
CLX34	Cladonia macilenta	99.9	OP479909	subclade Subglaucescentes	Cladonia macilenta	99.1	OL963621	subclade Subglaucescentes
CLX35	Cladonia fenestralis	98.5	MK179472	subclade Gracilis	Cladonia uncialis	96.4	OL963635	clade Unciales
CLX36	Cladonia rei	99.8	MK812389	subclade Gracilis	Cladonia uncialis	96.6	OL963635	clade Unciales
CLX37	uncultured fungus clone B4F02	0	GU073010		Cladonia rei	99.5	HM243208	subclade Graciles
CLX38	Cladonia sp. strain WST3B	99.9	OL605890	subclade Ascyphiferae	Cladonia foliacea	97.4	FM207569	subclade Foliaceae
CLX39	Cladonia furcata	99.7	MT640260	subclade Ascyphiferae	Cladonia convoluta	97.6	HQ340067	subclade Foliaceae
CLX40	Cladonia cariosa	99.5	MZ243550	subclade helopodium	Cladonia convoluta	97.5	HQ340067	subclade Foliaceae
CLX41	Cladonia fruticulosa	99.1	EU113294	subclade Gracilis	Cladonia foliacea	98.8	OQ995206	subclade Foliaceae
CLX42	Cladonia cariosa	99.2	MZ243550	subclade Helopodium	Cladonia trassii	99.1	PQ274522
CLX43	Cladonia portentosa	100	OP479922	clade Impexae	Cladonia rangiferina	98	OL963610	clade Crustaceae
CLX45	Cladonia sp. strain NLA4D	100	OL605227		Cladonia rei	99.5	HM243208	subclade Gracilis
CLX47	Cladonia pyxidata	100	MK179627	subclade Gracilis	Cladonia magyarica	99.4	ON924750	subclade Gracilis
CLX48	Cladonia cenotea	94	MK812699	clade Perviae	Cladonia squamosa	99.9	OX392381	clade Perviae
CMI1	Cladonia ciliata	100	OP479893	clade Crustaceae	Cladonia subtenius	99.3	OL963677	clade Crustaceae
CMI2	Cladonia arbuscula	100	KY266933	clade Arbuscula	Cladonia arbuscula	99.4	OL963673	clade Arbuscula
CP1	Cladonia pyxidata	99.6	PP758820	subclade Gracilis	Cladonia oricola	97.3	OL963664
CR1	Cladonia arbuscula	96.4	MW349597	clade Arbuscula	Cladonia arbuscula	99.8	OL963673	clade Arbuscula
CR3	Cladonia arbuscula	100	MW349597	clade Arbuscula	Cladonia submitis	99.6	OL963671	clade Arbuscula
CU2	Cladonia uncialis	99.5	OP479921	clade Unciales	Cladonia uncialis	99.6	OL963619	clade Unciales
CU3	Cladonia uncialis	99.7	AF456396	clade Unciales	Cladonia uncialis	99.4	OL963619	clade Unciales
CU4	Cladonia uncialis	100	KR019374	clade Unciales	Cladonia uncialis	99.7	OL963619	clade Unciales
CY1	Cladonia ochrochlora	98.3	OQ717821	subclade Gracilis	Cladonia uncialis	96.7	OL963635	clade Unciales
