# Supplementary material for: ﻿Mycobiont-specific primers for lichenized fungal genus Cladonia (Cladoniaceae, Ascomycota)
Source: MycoKeys. 2026 Jan 6;127:1–23. doi: 10.3897/mycokeys.127.167091 (PMC12800778; doi:10.3897/mycokeys.127.167091)
Supplement: Supplementary material 11 — nrITS distance matrix [file mycokeys-127-001-s011.csv]

	CB5	CLF10	CLF24	CLI1	CLI2	CLI3	CLX8	CLX13b	CLX16	CLX17	CLX21	CLX22	CLX23	CLX24	CLX25	CLX27	CLX29	CLX30	CLX31	CLX33	CLX34	CLX35	CLX36	CLX38	CLX39	CLX40	CLX43	CLX47	CLX48	CP1	CR1
CB1	0.0020284	0.091784603	0.086952836	0.097427497	0.087528915	0.078286984	0.109186505	0.004065063	0.07786503	0.07786503	0.103289588	0.04656027	0.080545743	0.091494751	0.091384454	0.022778266	0.022778266	0.073346243	0.04656027	0.104094232	0.048610988	0.091897445	0.085159242	0.113303286	0.105150336	0.082731731	0.075591085	0.087524588	0.04642082	0.087246624	0.046363912
CB5	NA	0.105328121	0.099783711	0.114167879	0.097124564	0.089364682	0.118144345	0.005514762	0.091228871	0.091406685	0.115853789	0.062951698	0.091298621	0.103487061	0.103110234	0.029154514	0.029154514	0.083630774	0.061312653	0.117037591	0.055595003	0.102630849	0.096713807	0.127217249	0.121950609	0.104308247	0.082379553	0.091435079	0.049747342	0.092223198	0.052128342
CLF10	NA	NA	0.014541991	0.083307542	0.066888538	0.056893347	0.120753474	0.101893978	0.039288764	0.039288764	0.082651078	0.108486056	0.041311756	0.003606048	0.001788911	0.113659255	0.113659255	0.106070697	0.111428683	0.08051642	0.129893874	0.05278286	0.066814641	0.086483489	0.086141286	0.074991342	0.094480251	0.066811201	0.110075858	0.06283172	0.087111528
CLF24	NA	NA	NA	0.084100023	0.062941808	0.064242642	0.107100428	0.099502116	0.043058472	0.043139271	0.085139532	0.102170356	0.04509622	0.018256099	0.016239163	0.104713811	0.104308247	0.1055345	0.105849077	0.082982758	0.128692849	0.054712028	0.062620912	0.088998882	0.08870256	0.082651078	0.094609659	0.060242621	0.103083551	0.066560237	0.118166318
CLI1	NA	NA	NA	NA	0.054729577	0.053709598	0.113881392	0.109100277	0.057110155	0.057219181	0.095615086	0.122524775	0.059239386	0.085478919	0.084100023	0.096515357	0.096515357	0.121093774	0.127335644	0.094701002	0.120340695	0.060356348	0.029459257	0.102671239	0.097242385	0.09275891	0.11728049	0.038425745	0.108894509	0.040900039	0.10809066
CLI2	NA	NA	NA	NA	NA	0.029481495	0.107115146	0.100248218	0.037440327	0.037440327	0.087235971	0.104924634	0.039459896	0.0692491	0.068404812	0.094703223	0.095071547	0.100117979	0.103284911	0.076248708	0.114637887	0.039029289	0.03139752	0.080216167	0.080166606	0.074630411	0.095279177	0.039114766	0.097660507	0.033249624	0.085061719
CLI3	NA	NA	NA	NA	NA	NA	0.099114928	0.089508793	0.027890733	0.027942703	0.076909088	0.09433372	0.027994866	0.058939407	0.058127522	0.084242591	0.084242591	0.09311953	0.095820353	0.067284108	0.105181517	0.035173605	0.029454539	0.075841548	0.071860018	0.064111299	0.090508323	0.044064045	0.090224066	0.019990761	0.085843647
CLX13b	NA	NA	NA	NA	NA	NA	0.12312743	NA	0.091240288	0.091240288	0.116896349	0.061944518	0.093856647	0.101583156	0.101487444	0.03008677	0.03008677	0.086768806	0.061944518	0.120762471	0.055760234	0.106778058	0.099810088	0.129419993	0.123435762	0.104193073	0.084657461	0.096017268	0.053758727	0.095724748	0.053920843
CLX16	NA	NA	NA	NA	NA	NA	0.092377604	NA	NA	0	0.068778906	0.089620937	0.011009619	0.044927296	0.041003632	0.08465516	0.08465516	0.08522674	0.091023218	0.06262939	0.106283772	0.029660458	0.037323097	0.066922831	0.067527541	0.056807551	0.076131806	0.043301782	0.093863712	0.033509317	0.070841049
CLX17	NA	NA	NA	NA	NA	NA	0.092559925	NA	NA	NA	0.068778906	0.089620937	0.011009619	0.0450116	0.041080231	0.084818637	0.084818637	0.085392403	0.09120015	0.06262939	0.106494036	0.029660458	0.037392904	0.066922831	0.067527541	0.056915408	0.076131806	0.043383497	0.094048026	0.033571835	0.070977078
CLX21	NA	NA	NA	NA	NA	NA	0.115586495	NA	NA	NA	NA	0.106598525	0.06478624	0.084974837	0.082492267	0.104800401	0.104800401	0.114714751	0.107484954	0.009943607	0.12686745	0.074562893	0.085139532	0.013525332	0.012831121	0.089001136	0.103378762	0.087176067	0.109923157	0.076840586	0.09923899
CLX22	NA	NA	NA	NA	NA	NA	0.134885625	NA	NA	NA	NA	NA	0.090078375	0.110357424	0.110223284	0.068851303	0.068851303	0.086088722	0	0.101064051	0.089532319	0.10284835	0.10887961	0.106576264	0.11372194	0.107002174	0.074260864	0.107338771	0.079515363	0.098397287	0.063374017
CLX23	NA	NA	NA	NA	NA	NA	0.0947151	NA	NA	NA	NA	NA	NA	0.043465522	0.043106437	0.084730083	0.084730083	0.08330035	0.089030661	0.06276052	0.102005668	0.029660458	0.037440327	0.065092277	0.065790748	0.061047842	0.076376164	0.045437911	0.091634065	0.035568826	0.070792748
CLX24	NA	NA	NA	NA	NA	NA	0.123109585	NA	NA	NA	NA	NA	NA	NA	0.001791314	0.113991512	0.113991512	0.1042428	0.111786056	0.08034592	0.13024698	0.055023673	0.069043021	0.088448761	0.088007456	0.07927902	0.094181206	0.068914257	0.112369949	0.065034336	0.085303943
CLX25	NA	NA	NA	NA	NA	NA	0.119785422	NA	NA	NA	NA	NA	NA	NA	NA	0.114712939	0.114937113	0.104832304	0.112265953	0.08034592	0.132667386	0.053951292	0.068327971	0.086305484	0.08597269	0.078144447	0.094075424	0.067805302	0.108577902	0.064121358	0.085292689
CLX27	NA	NA	NA	NA	NA	NA	0.118976243	NA	NA	NA	NA	NA	NA	NA	NA	NA	0	0.092156477	0.0676849	0.109640798	0.057587111	0.096713807	0.090135512	0.117557237	0.115002857	0.108894509	0.091554122	0.088395523	0.06968171	0.090225966	0.050196852
CLX29	NA	NA	NA	NA	NA	NA	0.11874008	NA	NA	NA	NA	NA	NA	NA	NA	NA	NA	0.092156477	0.0676849	0.109640798	0.055698314	0.097090271	0.090309025	0.117557237	0.115002857	0.108894509	0.091554122	0.088395523	0.06968171	0.090225966	0.050196852
CLX30	NA	NA	NA	NA	NA	NA	0.113203501	NA	NA	NA	NA	NA	NA	NA	NA	NA	NA	NA	0.084272378	0.105614813	0.102307274	0.099692924	0.101848112	0.111643487	0.116391029	0.093030682	0	0.101940616	0.094221029	0.097267996	0.07201766
CLX31	NA	NA	NA	NA	NA	NA	0.131120437	NA	NA	NA	NA	NA	NA	NA	NA	NA	NA	NA	NA	0.101064051	0.089628117	0.101242628	0.107178017	0.106576264	0.11372194	0.10664739	0.074260864	0.104425922	0.0778523	0.096308715	0.061598126
CLX33	NA	NA	NA	NA	NA	NA	0.106671538	NA	NA	NA	NA	NA	NA	NA	NA	NA	NA	NA	NA	NA	0.134303014	0.06037947	0.076248708	0.007923868	0	0.080671472	0.098580685	0.085176838	0.114958134	0.073835116	0.098440267
CLX34	NA	NA	NA	NA	NA	NA	0.136828044	NA	NA	NA	NA	NA	NA	NA	NA	NA	NA	NA	NA	NA	NA	0.127545834	0.107688905	0.139237058	0.137789037	0.117340819	0.098652588	0.109460302	0.065618988	0.109375343	0.077716352
CLX35	NA	NA	NA	NA	NA	NA	0.100315415	NA	NA	NA	NA	NA	NA	NA	NA	NA	NA	NA	NA	NA	NA	NA	0.041036226	0.064731977	0.069562283	0.078675911	0.09214973	0.048612243	0.103600254	0.040959793	0.086241788
CLX36	NA	NA	NA	NA	NA	NA	0.094130248	NA	NA	NA	NA	NA	NA	NA	NA	NA	NA	NA	NA	NA	NA	NA	NA	0.082423676	0.080166606	0.074562893	0.095279177	0.022020852	0.097267996	0.027591133	0.088926779
CLX38	NA	NA	NA	NA	NA	NA	0.111968601	NA	NA	NA	NA	NA	NA	NA	NA	NA	NA	NA	NA	NA	NA	NA	NA	NA	0.007710038	0.084524529	0.105552688	0.091143405	0.118214629	0.082253963	0.104228461
CLX39	NA	NA	NA	NA	NA	NA	0.117475258	NA	NA	NA	NA	NA	NA	NA	NA	NA	NA	NA	NA	NA	NA	NA	NA	NA	NA	0.088309978	0.102839194	0.086479141	0.120601812	0.075991217	0.105007123
CLX40	NA	NA	NA	NA	NA	NA	0.110409119	NA	NA	NA	NA	NA	NA	NA	NA	NA	NA	NA	NA	NA	NA	NA	NA	NA	NA	NA	0.074499065	0.082341867	0.104747734	0.078144447	0.096375442
CLX43	NA	NA	NA	NA	NA	NA	0.104408507	NA	NA	NA	NA	NA	NA	NA	NA	NA	NA	NA	NA	NA	NA	NA	NA	NA	NA	NA	NA	0.102472241	0.08741164	0.097264227	0.069215208
CLX47	NA	NA	NA	NA	NA	NA	0.104007943	NA	NA	NA	NA	NA	NA	NA	NA	NA	NA	NA	NA	NA	NA	NA	NA	NA	NA	NA	NA	NA	0.100560037	0.031263587	0.081589955
CLX48	NA	NA	NA	NA	NA	NA	0.114487715	NA	NA	NA	NA	NA	NA	NA	NA	NA	NA	NA	NA	NA	NA	NA	NA	NA	NA	NA	NA	NA	NA	0.094873115	0.061739649
CLX8	NA	NA	NA	NA	NA	NA	NA	NA	NA	NA	NA	NA	NA	NA	NA	NA	NA	NA	NA	NA	NA	NA	NA	NA	NA	NA	NA	NA	NA	0.09804441	0.152472371
CP1	NA	NA	NA	NA	NA	NA	NA	NA	NA	NA	NA	NA	NA	NA	NA	NA	NA	NA	NA	NA	NA	NA	NA	NA	NA	NA	NA	NA	NA	NA	0.088515905
