# Supplementary material for: ﻿Mycobiont-specific primers for lichenized fungal genus Cladonia (Cladoniaceae, Ascomycota)
Source: MycoKeys. 2026 Jan 6;127:1–23. doi: 10.3897/mycokeys.127.167091 (PMC12800778; doi:10.3897/mycokeys.127.167091)
Supplement: Supplementary material 12 — MCM7 distance matrix [file mycokeys-127-001-s012.csv]

	CB5	CLF10	CLF24	CLI1	CLI2	CLI3	CLX8	CLX13b	CLX16	CLX17	CLX21	CLX22	CLX23	CLX24	CLX25	CLX27	CLX29	CLX30	CLX31	CLX33	CLX34	CLX35	CLX36	CLX38	CLX39	CLX40	CLX43	CLX47	CLX48	CP1	CR1
CB1	0.0928638399003441	0.0928638399003441	0.113108481212545	0.11178202728357	0.0928638399003441	0.0928638399003441	0.102507860697658	0.00371748924375905	0.0880906587300844	0.0846470884932603	0.0694430228877722	0.0412281162022562	0.089814961970484	0.107411438242128	0.0999078115079306	0.076661082763618	0.0213098070761318	0.0759325131658874	0.0633472708999145	0.0930115928455357	0.0467266981092999	0.0997255512821243	0.093162734030598	0.0934635621832432	0.094071096280382	0.118030248141776	0.102266809994908	0.0998814989585359	0.0860867791163727	0.094071096280382	0.093162734030598
CB5	NA	0	0.0650508545965005	0.0247118431339383	0.010862408150688	0.010862408150688	0.0507492405206662	0	0.0186061604286357	0.00824194486084468	0	0	0.0192386287966503	0.0622497048432846	0.0191641855471821	0.0192697025638091	0.0973150485552434	0.0620568336741892	0.0626043498969542	0.0389578210310914	0.0803932987178501	0.0247118431339383	0	0	0	0.039001147612056	0.044611228685657	0.0221252801506258	0.0651501170524223	0	0
CLF10	NA	NA	0.0650508545965005	0.0247118431339383	0.010862408150688	0.010862408150688	0.0507492405206662	0	0.0186061604286357	0.00824194486084468	0	0	0.0192386287966503	0.0622497048432846	0.0191641855471821	0.0192697025638091	0.0973150485552434	0.0620568336741892	0.0654476803982646	0.0389578210310914	0.0803932987178501	0.0247118431339383	0	0	0	0.039001147612056	0.044611228685657	0.0221252801506258	0.0651501170524223	0	0
CLF24	NA	NA	NA	0.0655513725747738	0.0667366460167386	0.0665513915553819	0.0831806646974	0.0476321951544387	0.0675424294037609	0.0593293056031618	0	0.0519845053438852	0.0706066525098285	0.00795763433401161	0.0689388031200471	0.0785493789179041	0.110848087239978	0.0942986769325272	0.0922149532597197	0.046110612764496	0.0933912249725525	0.0717769358555211	0.066922935826607	0.066922935826607	0.0659849072380879	0.0901426209943391	0.0743235274002285	0.0708913807615893	0.0782828051981132	0.0657959547917753	0.0652355414870147
CLI1	NA	NA	NA	NA	0.0270082039799636	0.0269354429879803	0.0650064227721573	0.021546330184607	0.0185841560003477	0.0212500042821634	0.0185610884951489	0.0254059356525551	0.0189939907384459	0.0637050066110934	0.0323137089643156	0.0269484950400327	0.102479691062216	0.0699933450297126	0.0796099107773701	0.0520425364606422	0.0870956274857128	0.0378370355442523	0.0270813592090714	0.0270813592090714	0.0250558804555529	0.0463622276171483	0.0542918736307788	0.013593222162867	0.0689343142994863	0.024986308658659	0.0247798925818096
CLI2	NA	NA	NA	NA	NA	0.00531919910252788	0.0543079744050981	0.00710170431436707	0.0186061604286357	0.010995031920227	0.00736316166960714	0.00715249969964935	0.0190294053261718	0.0639893656228398	0.0161083616477691	0.0216526403317402	0.0827488591030175	0.0611930408747784	0.0646005742858268	0.0410540714134712	0.0788069662336754	0.0270082039799636	0.0106882543713366	0.0107168911549991	0.0110119313695041	0.0382549340663484	0.0494875221990285	0.0220035554523458	0.0638821261152804	0.0109816983082746	0.0108919870599907
CLI3	NA	NA	NA	NA	NA	NA	0.0543079744050981	0.00710170431436707	0.0186061604286357	0.010995031920227	0.00736316166960714	0.00715249969964935	0.0190294053261718	0.0638116381079521	0.0160652282765924	0.0215941891818178	0.0905686040892717	0.0611930408747784	0.0646005742858268	0.0409419611018173	0.0785854511636204	0.0214408822001827	0.0106882543713366	0.0106882543713366	0.0110119313695041	0.0381506574526773	0.0493517529144507	0.0220035554523458	0.0637050066110934	0.0109816983082746	0.0108919870599907
CLX13b	NA	NA	NA	NA	NA	NA	0.0290315345254976	NA	0.00720402696061459	0.00357144375619006	0	0	0.0107531026104818	0.0402052116882046	0.0143213336806284	0.00354297042993506	0.0132162010123646	0.0215954727509932	0.017987551229139	0.0179324527049567	0.0142960730404169	0.0178966789438012	0	0	0	0.0399690700453387	0.0289265379761673	0.0181275135144275	0.0289265379761673	0	0
CLX16	NA	NA	NA	NA	NA	NA	0.055056019019185	NA	NA	0	0.01168489154158	0.0109592122509945	0.0123916056845261	0.064367783569479	0.0249636973758598	0.012336485802268	0.0889114893970528	0.064129446868561	0.0678042232133601	0.0443963387030012	0.077780792248321	0.0313236986508401	0.0186061604286357	0.0186061604286357	0.0187222865519826	0.0345599559036488	0.0541979414509177	0.0156062811023479	0.0608392902966219	0.0186061604286357	0.0186061604286357
CLX17	NA	NA	NA	NA	NA	NA	0.0443784303801991	NA	NA	NA	0.00371748924375905	0.00722034207739718	0.0054945607877976	0.0570199561377736	0.0193900974507779	0.00829315352697326	0.0817862070016085	0.0568338753192533	0.0603867636259427	0.0336484689590351	0.0722410445401722	0.0193617827370071	0.00826465097560529	0.00828748254710634	0.00835674048687028	0.0279531086407452	0.0389968137433977	0.0082475539753991	0.0567590244253404	0.00833352624260582	0.00826465097560529
CLX21	NA	NA	NA	NA	NA	NA	0.0311820604760851	NA	NA	NA	NA	0	0.0148709845993688	0	0.0147981915332291	0.0110703116873404	0.0752476748031789	0.0417312571244999	0.0458436822376714	0.00736316166960714	0.0454766455284041	0.014825986777945	0	0	0	0.0376333474445543	0.0300119706384911	0.0185995895956365	0.0339854189290133	0	0
CLX22	NA	NA	NA	NA	NA	NA	0.0291858465797949	NA	NA	NA	NA	NA	0.0108307483905897	0.0444832640841592	0.0144246269466339	0.00715249969964935	0.0456525807951399	0.0254695662895395	0	0.0254695662895395	0.0328967124603635	0.0180257278609949	0	0	0	0.0403210371151871	0.0290797373282381	0.0182599290377707	0.0366846093645924	0	0
CLX23	NA	NA	NA	NA	NA	NA	0.0510206532533097	NA	NA	NA	NA	NA	NA	0.0678441934631824	0.0301948961523319	0.0247118431339383	0.0838918263909725	0.0616243750221791	0.0620738863539708	0.0444952679646322	0.0829237076766236	0.0245496034509813	0.019081283355925	0.0191334450511529	0.0195067188216074	0.0387233766472035	0.0472126860238583	0.013705005291675	0.061725215122854	0.0194525046751911	0.0192916555907376
CLX24	NA	NA	NA	NA	NA	NA	0.0760362818045234	NA	NA	NA	NA	NA	NA	NA	0.0667366460167386	0.0584305818281321	0.0986481984426596	0.0852940917837173	0.0831828195867059	0.0436374050026394	0.0849695886406368	0.0666548676746875	0.0641680870142043	0.0641680870142043	0.0631439675755092	0.0878373539762295	0.0726073189278467	0.0684872034364557	0.0728855083434437	0.0629630632893878	0.0624265231702833
CLX25	NA	NA	NA	NA	NA	NA	0.0544930719725877	NA	NA	NA	NA	NA	NA	NA	NA	0.0269353795459788	0.0988614287043758	0.0700998061964209	0.0705868829057635	0.0465285290854771	0.0872114041748382	0.0351015316520729	0.0215941891818178	0.0215941891818178	0.0193763880248344	0.0492930165165183	0.0492167270295425	0.0304006134732114	0.0692173328936557	0.0193763880248344	0.0192167992030357
CLX27	NA	NA	NA	NA	NA	NA	0.0437068705797967	NA	NA	NA	NA	NA	NA	NA	NA	NA	0.0864869487696913	0.0558086306461935	0.0588302698692826	0.0353882884086962	0.0668407146293247	0.0296308868888024	0.0216526403317402	0.0215941891818178	0.0193763880248344	0.0380469479383339	0.0380910174347502	0.0249567604522096	0.0580169562225356	0.0193228980290385	0.0192697025638091
CLX29	NA	NA	NA	NA	NA	NA	0.116685073996082	NA	NA	NA	NA	NA	NA	NA	NA	NA	NA	0.0831581378325442	0.0674916556156205	0.0986481984426596	0.0513764089284244	0.106646381841788	0.0988614287043758	0.0984862083234116	0.0980800539269231	0.123447466175468	0.119358931024694	0.0976960508411173	0.0825788403183772	0.0973150485552434	0.0973150485552434
CLX30	NA	NA	NA	NA	NA	NA	0.0723325611655925	NA	NA	NA	NA	NA	NA	NA	NA	NA	NA	NA	0.0557246015566016	0.0672155386734449	0.0792537698408265	0.0670171457660649	0.0613638686655132	0.0615356537192145	0.0629453841998969	0.0852598687566802	0.0759994232537143	0.0592474459636568	0.061280750895753	0.0627656424859298	0.0622325294569087
CLX31	NA	NA	NA	NA	NA	NA	0.0760362818045234	NA	NA	NA	NA	NA	NA	NA	NA	NA	NA	NA	NA	0.0799090372082915	0.0649660302523132	0.0704911170024796	0.0646005742858268	0.0646005742858268	0.0631439675755092	0.0946885027689525	0.0735122742304609	0.0688808302303368	0.0679871874802945	0.0629630632893878	0.0626043498969542
CLX33	NA	NA	NA	NA	NA	NA	0.0334892652568395	NA	NA	NA	NA	NA	NA	NA	NA	NA	NA	NA	NA	NA	0.0812936454008755	0.0268368173505977	0.0383177871351007	0.0383177871351007	0.0395077535467274	0.0637050066110934	0.0323770402388836	0.0478387336292924	0.0664003166446688	0.0393965279264049	0.0390665788038376
CLX34	NA	NA	NA	NA	NA	NA	0.0905545870891318	NA	NA	NA	NA	NA	NA	NA	NA	NA	NA	NA	NA	NA	NA	0.0840561044475217	0.0788069662336754	0.0788069662336754	0.0813288287149838	0.0992593668062914	0.0932306737816199	0.0868752357738405	0.0665847572565815	0.0810929075934349	0.0803932987178501
CLX35	NA	NA	NA	NA	NA	NA	0.0266163048045219	NA	NA	NA	NA	NA	NA	NA	NA	NA	NA	NA	NA	NA	NA	NA	0.0243112690212638	0.0243112690212638	0.0250558804555529	0.0492112381744673	0.0268368173505977	0.0333028262183038	0.0691251392591778	0.024986308658659	0.0247798925818096
CLX36	NA	NA	NA	NA	NA	NA	0.0507492405206662	NA	NA	NA	NA	NA	NA	NA	NA	NA	NA	NA	NA	NA	NA	NA	NA	0	0	0.0382549340663484	0.0467421886851283	0.0220642498970646	0.064060234278286	0	0
CLX38	NA	NA	NA	NA	NA	NA	0.0507492405206662	NA	NA	NA	NA	NA	NA	NA	NA	NA	NA	NA	NA	NA	NA	NA	NA	NA	0	0.0381506574526773	0.0467421886851283	0.0221252801506258	0.064060234278286	0	0
CLX39	NA	NA	NA	NA	NA	NA	0.051095191785979	NA	NA	NA	NA	NA	NA	NA	NA	NA	NA	NA	NA	NA	NA	NA	NA	NA	NA	0.039329943080882	0.0452422636477919	0.0223728156232869	0.0660871207028737	0	0
CLX40	NA	NA	NA	NA	NA	NA	0.0830356484068616	NA	NA	NA	NA	NA	NA	NA	NA	NA	NA	NA	NA	NA	NA	NA	NA	NA	NA	NA	0.0723770842469975	0.0420086922269914	0.0872114041748382	0.0392197301563939	0.039001147612056
CLX43	NA	NA	NA	NA	NA	NA	0	NA	NA	NA	NA	NA	NA	NA	NA	NA	NA	NA	NA	NA	NA	NA	NA	NA	NA	NA	NA	0.053259284058192	0.0808396386463456	0.0451146317909144	0.0447360227831937
CLX47	NA	NA	NA	NA	NA	NA	0.062139936627516	NA	NA	NA	NA	NA	NA	NA	NA	NA	NA	NA	NA	NA	NA	NA	NA	NA	NA	NA	NA	NA	0.0651501170524223	0.0223728156232869	0.0221866490080667
CLX48	NA	NA	NA	NA	NA	NA	0.0833445040452815	NA	NA	NA	NA	NA	NA	NA	NA	NA	NA	NA	NA	NA	NA	NA	NA	NA	NA	NA	NA	NA	NA	0.0658975676155316	0.0653353838271635
CLX8	NA	NA	NA	NA	NA	NA	NA	NA	NA	NA	NA	NA	NA	NA	NA	NA	NA	NA	NA	NA	NA	NA	NA	NA	NA	NA	NA	NA	NA	0.0507492405206662	0.0507492405206662
CP1	NA	NA	NA	NA	NA	NA	NA	NA	NA	NA	NA	NA	NA	NA	NA	NA	NA	NA	NA	NA	NA	NA	NA	NA	NA	NA	NA	NA	NA	NA	0
