# Supplementary material for: ﻿Mycobiont-specific primers for lichenized fungal genus Cladonia (Cladoniaceae, Ascomycota)
Source: MycoKeys. 2026 Jan 6;127:1–23. doi: 10.3897/mycokeys.127.167091 (PMC12800778; doi:10.3897/mycokeys.127.167091)
Supplement: Supplementary material 13 — mtSSU distance matrix [file mycokeys-127-001-s013.csv]

	CB5	CLF10	CLF24	CLI1	CLI2	CLI3	CLX8	CLX13b	CLX16	CLX17	CLX21	CLX22	CLX23	CLX24	CLX25	CLX27	CLX29	CLX30	CLX31	CLX33	CLX34	CLX35	CLX36	CLX38	CLX39	CLX40	CLX43	CLX47	CLX48	CP1	CR1
CB1	0.00154978791297673	0.0206216142384842	0.0236553179811853	0.0238980625344697	0.0130745995696926	0.0160032333879461	0.0221311986226019	0	0.00700536853479917	0.00841770723193134	0.0192016589793235	0.023514797101351	0.0194371419566637	0.0267586424096069	0.0190968520191842	0.00473375262517858	0.0063917609975105	0.0154667233572006	0.00679988448162134	0.0192633122616231	0.00511075231479771	0.00839154422140276	0.0206216142384842	0.0267586424096069	0.021281060429738	0.00832440326715223	0.0167477267846566	0.0267808150857105	0.0142184353084606	0.0189369541202461	0.012827895625336
CB5	NA	0.020395121473515	0.0218261900979988	0.0191272942770593	0.0130745995696926	0.0160032333879461	0.0218889577623723	0	0.00700536853479917	0.0101034462891231	0.0192016589793235	0.0201779336179366	0.0145896666223543	0.0297366869933499	0.0190968520191842	0.00473375262517858	0.0063917609975105	0.0154667233572006	0.00852306379252088	0.0192633122616231	0.00682234973695343	0.00839154422140276	0.020395121473515	0.0297366869933499	0.0163728811470183	0.0100001481520989	0.0184714832798163	0.0218261900979988	0.0126254433739416	0.0187300296809815	0.012827895625336
CLF10	NA	NA	0.0015060252349958	0.00635618251865812	0.00325932561467254	0.00316143602059846	0.0106171564253997	0.0231442585650773	0.00174140325954472	0.00337482209793321	0.0159548943240494	0.0213635068875715	0.00323298221223632	0.0245123299106827	0.00157728837425772	0.0176187173763307	0.0161999781480686	0.0243476421753623	0.0120685678708603	0.0144082552563527	0.0103472495544008	0.00334169767045647	0.00303721336667257	0.0215851900307968	0.0148357883867234	0.0134797843210142	0.0255484199089374	0.00452490060312587	0.0240583667323375	0.00150545820720808	0.0129107062771004
CLF24	NA	NA	NA	0.00789086635103003	0.0032382167703402	0.00474873894098476	0.0120365582823874	0.0246099342842381	0.00174140325954472	0.00502514442736467	0.0175756412861349	0.0241716342603482	0.00481736858586921	0.0303732641520582	0	0.0191578337554381	0.0193743718453836	0.0242212566484059	0.0136873564057757	0.0160059717510263	0.0119807097392146	0.00334169767045647	0.00455928455728669	0.0245313299532672	0.0147145048340214	0.0150528099074009	0.0270444172963036	0.00596795924367682	0.0254929642754795	0.00300019218945988	0.0144486425874215
CLI1	NA	NA	NA	NA	0.00649091959371196	0.00635681844304412	0.0111056511853691	0.0191884709208374	0.00174140325954472	0.00670864770131681	0.0176208885220892	0.0190261646581816	0.00802063943552915	0.0222390747439898	0.00791585176030925	0.0207996460431829	0.0210012765122115	0.0224575863894218	0.0153940832129008	0.0159975104726543	0.00854129750477028	0.00334099622815081	0.00317146241352821	0.0222390747439898	0.0163106402220929	0.0184405157807963	0.0287119771402657	0.00313664522004926	0.0255744707260962	0.00473935226360879	0.0160700526457246
CLI2	NA	NA	NA	NA	NA	0	0.00813479287938891	0.0130960038462954	0.00174216204130546	0.0033557172939934	0.014797306319341	0.013047727494737	0.00324150243903913	0.0147006215619867	0.00324346830662918	0.0147388884020719	0.0163759202942139	0.0242388781826554	0.0119955426766762	0.0147730160906968	0.0102830308807247	0.00334099622815081	0.00325932561467254	0.0147006215619867	0.0147488054817316	0.013397350747356	0.0253952920065646	0.00486423446352886	0.0163372886185653	0.00162074696208548	0.0130403191907991
CLI3	NA	NA	NA	NA	NA	NA	0.00792840389440945	0.0160032333879461	0.00174216204130546	0.00337839123143988	0.0159671622581759	0.0175756412861349	0.00323625725280874	0.0159671622581759	0.00474873894098476	0.0176375344649163	0.0162165712891823	0.0243654502777092	0.0120783378535448	0.0144180027050496	0.0103540130762708	0.00334099622815081	0.00316143602059846	0.0159671622581759	0.0148461272119681	0.0134877040486493	0.0255684701309472	0.00474873894098476	0.0208042285695534	0.00157978014518424	0.0129140133578485
CLX13b	NA	NA	NA	NA	NA	NA	0.0230531986850112	NA	0.00700536853479917	0.00844614678225282	0.0192016589793235	0.0229745115954732	0.0146371255725629	0.0356478792786606	0.0190968520191842	0.00473375262517858	0.00640199110938503	0.0154667233572006	0.00683474135119452	0.0192633122616231	0.00512822510820307	0.00839154422140276	0.0231442585650773	0.0325032225482271	0.0164266745505249	0.00835221444246344	0.0168323017613748	0.0246099342842381	0.0126654209708431	0.0214910963458493	0.0128484985340325
CLX16	NA	NA	NA	NA	NA	NA	0.00348053808465703	NA	NA	0	0.0087505763201343	0.0105173626107898	0	0.0087505763201343	0.00174140325954472	0.00700536853479917	0.00700536853479917	0.0229887544377606	0.0105173626107898	0.0087505763201343	0.0087505763201343	0	0	0.0087505763201343	0.0087505763201343	0.0122802963174006	0.0229887544377606	0	0.0140564971195846	0	0.00699001112084482
CLX17	NA	NA	NA	NA	NA	NA	0.00504203579615744	NA	NA	NA	0.0118841593720808	0.0134877040486493	0.0016715432631206	0.0117841248878421	0.00335782397672171	0.00844614678225282	0.0101354821868096	0.0242388781826554	0.0119750209443819	0.0118640168322121	0.0102654371442283	0.00169204899212028	0.00168634223931962	0.0117841248878421	0.0134797843210142	0.0134877040486493	0.0255684701309472	0.00502726055711399	0.0168986010598162	0.00167785392348615	0.00840839803892328
CLX21	NA	NA	NA	NA	NA	NA	0.0208042285695534	NA	NA	NA	NA	0.0240583667323375	0.0146766474771466	0	0.0175756412861349	0.0241287459281854	0.0244433427425985	0.0260989628224644	0.0172981948102568	0	0.0155737832132736	0.0117593142412258	0.0143393840333262	0	0	0.0168986010598162	0.0290059578402154	0.0159548943240494	0.0306107459291188	0.0143490378685717	0.0210995044747451
CLX22	NA	NA	NA	NA	NA	NA	0.0273747816882858	NA	NA	NA	NA	NA	0.0145109937351578	0.0427127334570841	0.0190660345492447	0.017501591393166	0.0176987185808778	0.0224476447809131	0.00339199319236353	0.0224964516599227	0.0085435269313277	0.0117643197456552	0.0215277731309356	0.0385345804666422	0.0229012860771614	0.0133643300487873	0.026984859706222	0.0256372761767256	0.0206261701195484	0.0197305847403247	0.0144466745962896
CLX23	NA	NA	NA	NA	NA	NA	0.00806915134748302	NA	NA	NA	NA	NA	NA	0.0193952046681126	0.00483288987837473	0.0162693419040201	0.017895807799879	0.0242388781826554	0.0154052208986639	0.0146527514638224	0.0119859068148782	0.00334099622815081	0.00323298221223632	0.0193952046681126	0.0163322781289746	0.0150592132348912	0.0287501593821642	0.00480194667100042	0.0211210713832642	0.00160771842698718	0.0113035713201196
CLX24	NA	NA	NA	NA	NA	NA	0.0351907163477251	NA	NA	NA	NA	NA	NA	NA	0.0174640186426292	0.0240128501442694	0.0259434016997708	0.0259634239774293	0.0188513732626496	0	0.0154401879974956	0.0117593142412258	0.0231242860965869	0.00452491775995896	0.00485636453987341	0.0167570077354603	0.0304295678028083	0.0317552467440241	0.0319928887570536	0.0228620195523859	0.0209633969900225
CLX25	NA	NA	NA	NA	NA	NA	0.00946384796940865	NA	NA	NA	NA	NA	NA	NA	NA	0.0191578337554381	0.019405706136605	0.0242212566484059	0.0120064657370609	0.0160059717510263	0.0102939913219058	0.00334169767045647	0.00473935226360879	0.0174640186426292	0.0147627795041875	0.013411985691072	0.0254185217344592	0.00629677682585724	0.0255744707260962	0.00314157222721604	0.0144718765834674
CLX27	NA	NA	NA	NA	NA	NA	0.017508693387769	NA	NA	NA	NA	NA	NA	NA	NA	NA	0.00159489768405007	0.0189571389278707	0.00683474135119452	0.024167626895599	0.00512822510820307	0.0100758061958898	0.0176187173763307	0.0240128501442694	0.0214345233599963	0.00835221444246344	0.0202569726841622	0.0191578337554381	0.0142861462280209	0.0159323452395318	0.0144699022010092
CLX29	NA	NA	NA	NA	NA	NA	0.0177345309009287	NA	NA	NA	NA	NA	NA	NA	NA	NA	NA	0.0207115266927104	0.00854129750477028	0.0260702383839693	0.00683474135119452	0.0100758061958898	0.0161999781480686	0.0259434016997708	0.0230799104828438	0.010018959515916	0.0219410468346588	0.0193743718453836	0.0144486425874215	0.0161380541751136	0.0160700526457246
CLX30	NA	NA	NA	NA	NA	NA	0.0242082099802026	NA	NA	NA	NA	NA	NA	NA	NA	NA	NA	NA	0.0224476447809131	0.026053626226581	0.0189776900024885	0.0209080654936865	0.0225892494755253	0.0259634239774293	0.0259634239774293	0.0189488000600984	0	0.0224720918919998	0.0154734868790708	0.0224720918919998	0.0207001153356995
CLX31	NA	NA	NA	NA	NA	NA	0.0137343546909083	NA	NA	NA	NA	NA	NA	NA	NA	NA	NA	NA	NA	0.0172683221807816	0.00682602490978394	0.0103719120122507	0.0103361758122393	0.0188513732626496	0.020593535303955	0.011959498363752	0.0223319507376498	0.0136721169104208	0.0154115011705407	0.0102830308807247	0.0119799665752087
CLX33	NA	NA	NA	NA	NA	NA	0.0192397120267876	NA	NA	NA	NA	NA	NA	NA	NA	NA	NA	NA	NA	NA	0.0155468795346558	0.0117593142412258	0.0127901308667485	0	0	0.0168700912769948	0.0289565436415941	0.0143852247889407	0.0290682057593556	0.0127768164928204	0.0210653121672432
CLX34	NA	NA	NA	NA	NA	NA	0.0120218622237737	NA	NA	NA	NA	NA	NA	NA	NA	NA	NA	NA	NA	NA	NA	0.00864467047070072	0.00861488088810847	0.0154401879974956	0.0171740507129899	0.0102587944797223	0.0189124293795692	0.0102587893808344	0.0137078323251674	0.0085705794969516	0.0102763653299202
CLX35	NA	NA	NA	NA	NA	NA	0.0050188548751475	NA	NA	NA	NA	NA	NA	NA	NA	NA	NA	NA	NA	NA	NA	NA	0	0.0117593142412258	0.0117593142412258	0.0135253655156267	0.0239076945473894	0.0016694506327573	0.015160687902602	0.00166875386672717	0.0100672652491055
CLX36	NA	NA	NA	NA	NA	NA	0.0106982902560165	NA	NA	NA	NA	NA	NA	NA	NA	NA	NA	NA	NA	NA	NA	NA	NA	0.0200153300284629	0.0131691201768444	0.0134797843210142	0.0255484199089374	0.00151745184757702	0.0240583667323375	0.00151687618277047	0.0129107062771004
CLX38	NA	NA	NA	NA	NA	NA	0.029349869419215	NA	NA	NA	NA	NA	NA	NA	NA	NA	NA	NA	NA	NA	NA	NA	NA	NA	0.00485636453987341	0.0167570077354603	0.0304295678028083	0.0259900740060123	0.0319928887570536	0.0199382409115977	0.0209633969900225
CLX39	NA	NA	NA	NA	NA	NA	0.0180768455583629	NA	NA	NA	NA	NA	NA	NA	NA	NA	NA	NA	NA	NA	NA	NA	NA	NA	NA	0.0184484086964017	0.0321656806581829	0.016319438933864	0.0263623220847404	0.0131118849947079	0.0197076411391713
CLX40	NA	NA	NA	NA	NA	NA	0.0117249085122292	NA	NA	NA	NA	NA	NA	NA	NA	NA	NA	NA	NA	NA	NA	NA	NA	NA	NA	NA	0.0201779695779363	0.0167477267846566	0.0133636191115873	0.0117249085122292	0.0133866936950018
CLX43	NA	NA	NA	NA	NA	NA	0.0254030616081928	NA	NA	NA	NA	NA	NA	NA	NA	NA	NA	NA	NA	NA	NA	NA	NA	NA	NA	NA	NA	0.0287288809721201	0.0184794030074514	0.0237052622136923	0.0219272258909556
CLX47	NA	NA	NA	NA	NA	NA	0.0120365582823874	NA	NA	NA	NA	NA	NA	NA	NA	NA	NA	NA	NA	NA	NA	NA	NA	NA	NA	NA	NA	NA	0.0254929642754795	0.00300019218945988	0.0144486425874215
CLX48	NA	NA	NA	NA	NA	NA	0.0223171302154994	NA	NA	NA	NA	NA	NA	NA	NA	NA	NA	NA	NA	NA	NA	NA	NA	NA	NA	NA	NA	NA	NA	0.0223281953417632	0.0144486425874215
CLX8	NA	NA	NA	NA	NA	NA	NA	NA	NA	NA	NA	NA	NA	NA	NA	NA	NA	NA	NA	NA	NA	NA	NA	NA	NA	NA	NA	NA	NA	0.00904988355983744	0.0112303741444283
CP1	NA	NA	NA	NA	NA	NA	NA	NA	NA	NA	NA	NA	NA	NA	NA	NA	NA	NA	NA	NA	NA	NA	NA	NA	NA	NA	NA	NA	NA	NA	0.0112310266125193
