# Supplementary material for: ﻿Mycobiont-specific primers for lichenized fungal genus Cladonia (Cladoniaceae, Ascomycota)
Source: MycoKeys. 2026 Jan 6;127:1–23. doi: 10.3897/mycokeys.127.167091 (PMC12800778; doi:10.3897/mycokeys.127.167091)
Supplement: Supplementary material 14 — RPB2 distance matrix [file mycokeys-127-001-s014.csv]

	CB5	CLF10	CLF24	CLI1	CLI2	CLI3	CLX8	CLX13b	CLX16	CLX17	CLX21	CLX22	CLX24	CLX25	CLX27	CLX29	CLX30	CLX31	CLX33	CLX35	CLX36	CLX38	CLX39	CLX40	CLX43	CLX47	CLX48	CP1	CR1
CB1	0	0.0672533170636939	0.0608809531024139	0.068377825329727	0.0879898418978635	0.0696240013743068	0.0898896956106497	0.00619586614758175	0.0682154236250078	0.0666404853209945	0.0669422402306337	0.0532491211472257	0.0726612400192798	0.0636543012668348	0.0467791639661453	0.0469155273428967	0.0645927527877208	0.0531847071047307	0.075249819335372	0.0833793159975189	0.0799840569454858	0.0686293260535409	0.0667259983396737	0.0792793559172826	0.0597094266693048	0.0714877116419621	0.0470484429131213	0.0686552840843659	0.0405995817007383
CB5	NA	0.0742399818085833	0.0698249420844472	0.071929069952971	0.0872292585266041	0.0720275888184054	0.0828384059770975	0.00782794853627651	0.0720275888184054	0.0720275888184054	0.0679369691582882	0.0570432920658345	0.0679369691582882	0.0698249420844472	0.0462154061157518	0.0462154061157518	0.0591141059297503	0.0570432920658345	0.0680773193320147	0.0873429409482805	0.0917644370115863	0.0679369691582882	0.0679369691582882	0.0853227279347959	0.0591141059297503	0.072375919731311	0.0484960753861845	0.0720275888184054	0.0401471258945488
CLF10	NA	NA	0.00472920894933355	0.059340136265741	0.0738452298574942	0.0605449578747282	0.082018648204993	0.0690159481326766	0.058853410976506	0.0589997090975796	0.0443318054453947	0.0620452481984626	0.0478391045494293	0.0059112731788218	0.0831331117895873	0.0790906835412354	0.0644923467982323	0.0620452481984626	0.0492653599670939	0.0714647201950663	0.0723008935846825	0.0452037608466946	0.0440357782588391	0.0469282454938185	0.0646529088391705	0.0501799626594495	0.060823458535303	0.0568161033773167	0.0634112342175838
CLF24	NA	NA	NA	0.0570268106856985	0.0710591487592264	0.05774575731743	0.0777089622000069	0.0635311913286543	0.0560574566385138	0.0539920202385891	0.0415211213367207	0.0596008189443991	0.0468982214849412	0.00232659808075308	0.0777222256004536	0.0751329196397238	0.0646338462198371	0.0596734808602024	0.0495616063922072	0.065992468599998	0.0670262089738748	0.0407286409624555	0.0397689359895115	0.0472590261264505	0.0622250920304424	0.0480791192325995	0.0571135993840816	0.0544833887060843	0.0584257286493162
CLI1	NA	NA	NA	NA	0.0332162997692346	0.0165365641059479	0.0711190551497599	0.0676251266517382	0.0160354134165438	0.0142062484758053	0.0573319595694713	0.0517673687897369	0.0680285470313076	0.0592573519638817	0.0805572974417144	0.0743607274966848	0.0648934607869103	0.0560862058713968	0.0646716527553096	0.0269283541322799	0.0330203973915375	0.0699946605910735	0.063105978408269	0.0702871335567533	0.0556919937003678	0.00387598840215897	0.0646597432663374	0.00815019401339467	0.0698259122560201
CLI2	NA	NA	NA	NA	NA	0.0215090113076442	0.0818407614270777	0.0814125971213279	0.0172822153072611	0.0202353550903224	0.0626115537363709	0.0684101689150808	0.0635176896842194	0.0688525638434865	0.0921801183267767	0.0910773138442728	0.0737109149496745	0.0672399421088396	0.0660690670954593	0.00725630382374324	0.0176106671775344	0.069750247488187	0.0638584086396959	0.0701683540765145	0.0764235205608972	0.0275821885156467	0.0801381922588049	0.0295778383645981	0.0749719428799846
CLI3	NA	NA	NA	NA	NA	NA	0.0685140826231418	0.0690790984561814	0.0123018542541794	0.0108058034081737	0.0560382110814356	0.0565524376292656	0.0615302535765884	0.0602247698062283	0.0772241544844584	0.0799195788018967	0.0653277525857769	0.0589574425731307	0.0594136631763253	0.0236247739387014	0.0226467864738678	0.0651910127643957	0.0615008852734709	0.066183878940039	0.0617384515627223	0.00776994522236938	0.0669159184359053	0.00470451671489533	0.066621532628151
CLX13b	NA	NA	NA	NA	NA	NA	0.0915409344781013	NA	0.0648550364639305	0.0648550364639305	0.065034821167	0.051400365561055	0.065034821167	0.0649124076766093	0.044611364582262	0.0445545486528106	0.0567303928603942	0.051400365561055	0.0651196291727972	0.0814831240795983	0.0771074091750401	0.065034821167	0.0637326657314345	0.0718092514869965	0.0567303928603942	0.0736806976135891	0.0447286140001966	0.0690790984561814	0.0367814268279634
CLX16	NA	NA	NA	NA	NA	NA	0.0641987491225041	NA	NA	0.00121802739894056	0.0534408535007503	0.0494161986905579	0.0533728864309847	0.0561290320189405	0.070974051312385	0.0722655774832696	0.0574267826741879	0.0494161986905579	0.0521685106606868	0.0186458348856153	0.0172497383685781	0.0533728864309847	0.0508316114684857	0.061491845715813	0.0573535227418161	0.015659655274352	0.0627171147687347	0.0123018542541794	0.0548167593029816
CLX17	NA	NA	NA	NA	NA	NA	0.0628257635000589	NA	NA	NA	0.0519699778879834	0.0475472950009889	0.0564016774480313	0.0555123216737763	0.0694223028588585	0.0696550967920404	0.0589957169889203	0.0487248940748505	0.0552451053421927	0.0170223046434992	0.0165871713702415	0.0538137846601313	0.0492653599670939	0.0628633680613586	0.0540121234224575	0.015659655274352	0.0629633286823487	0.010652321933065	0.0551339007920576
CLX21	NA	NA	NA	NA	NA	NA	0.0736525409246322	NA	NA	NA	NA	0.0574423281440717	0	0.0428875177353254	0.0751144440753429	0.0764118302603897	0.0574051663493499	0.0574423281440717	0	0.0642708043513298	0.0597835994853397	0	0	0.0440888000665505	0.0586814880540538	0.0564650544196279	0.0669229946735555	0.0560382110814356	0.0576261761029184
CLX22	NA	NA	NA	NA	NA	NA	0.0858946839073481	NA	NA	NA	NA	NA	0.064689088289638	0.0611338813964695	0.0545167277829104	0.0533555746230572	0.0493412606286829	0	0.0648714600148012	0.0605831761328767	0.0657469257948759	0.0596008189443991	0.0562221342605265	0.0598292359817666	0.0445369288420615	0.0585972538128567	0.0545494912006219	0.0531435603212926	0.0394630219603527
CLX24	NA	NA	NA	NA	NA	NA	0.0737848221476971	NA	NA	NA	NA	NA	NA	0.0470877375976776	0.0838557672369269	0.0815886334469464	0.0644764028488566	0.0658537304528504	0.0034975325952944	0.0683963055998169	0.0669728967165126	0.00696162639426312	0.00466610100594463	0.0434840317079655	0.0648714600148012	0.0564650544196279	0.0701139720006144	0.0633135628061461	0.0645691785837049
CLX25	NA	NA	NA	NA	NA	NA	0.0778066564327909	NA	NA	NA	NA	NA	NA	NA	0.0813870363920412	0.0786661685347342	0.0668290003280858	0.0594560252582391	0.0473163997463962	0.0676337701934209	0.0686126816421526	0.0491454828239214	0.0455502953258315	0.0450135486486734	0.0637013661315162	0.0480791192325995	0.058634490577679	0.0559855568871295	0.0669104049224086
CLX27	NA	NA	NA	NA	NA	NA	0.100895910106181	NA	NA	NA	NA	NA	NA	NA	NA	0.00927423274769411	0.0742408891093076	0.0566142565139829	0.083202576196541	0.084955907302274	0.084026881383167	0.0845011034421013	0.0801203255233135	0.0847614816645029	0.0622467932567652	0.0823260061422533	0.0570399680354303	0.0763262393278883	0.0549103344570463
CLX29	NA	NA	NA	NA	NA	NA	0.0994518605651429	NA	NA	NA	NA	NA	NA	NA	NA	NA	0.0628262621521086	0.0555815163041975	0.0820970311206776	0.0865801287743804	0.0843055472398293	0.0835099295832293	0.080221620817931	0.0809526436087217	0.0583491036282834	0.0823260061422533	0.0570854571030559	0.0751588166862241	0.0525977328778921
CLX30	NA	NA	NA	NA	NA	NA	0.0899795939028135	NA	NA	NA	NA	NA	NA	NA	NA	NA	NA	0.0526537056008379	0.0623229442801318	0.0752952436956884	0.0773492565040728	0.0702493199600068	0.0655870316748939	0.063779588995527	0.00348837838179807	0.0564003600808555	0.0647388149737725	0.0632364865370028	0.0587774482877485
CLX31	NA	NA	NA	NA	NA	NA	0.0858946839073481	NA	NA	NA	NA	NA	NA	NA	NA	NA	NA	NA	0.0637013661315162	0.0630019445723776	0.0655870316748939	0.0650845998583018	0.0594205794310746	0.0586563970510853	0.0445906350031114	0.0585972538128567	0.0546157544289376	0.0532078778102816	0.04871519056064
CLX33	NA	NA	NA	NA	NA	NA	0.0752541873777299	NA	NA	NA	NA	NA	NA	NA	NA	NA	NA	NA	NA	0.0672170331314228	0.0684783402972543	0.00818414027788745	0.00469347640355303	0.0434840317079655	0.0649771960761852	0.0565792463869659	0.072782066721466	0.0634211545945479	0.0637380539500385
CLX35	NA	NA	NA	NA	NA	NA	0.0810682683936553	NA	NA	NA	NA	NA	NA	NA	NA	NA	NA	NA	NA	NA	0.0157570651083135	0.0644237971410989	0.0610719903358775	0.0766081523456894	0.0700966073549154	0.0296393920188654	0.0726769377800065	0.0232773994136341	0.0709813154086685
CLX36	NA	NA	NA	NA	NA	NA	0.0843214209819291	NA	NA	NA	NA	NA	NA	NA	NA	NA	NA	NA	NA	NA	NA	0.0655693940372761	0.0623884055829999	0.0752168023755184	0.0724258111599205	0.0316390059027315	0.073582141589559	0.0271473891896402	0.0758883721769269
CLX38	NA	NA	NA	NA	NA	NA	0.073665813484328	NA	NA	NA	NA	NA	NA	NA	NA	NA	NA	NA	NA	NA	NA	NA	0.00579612311781039	0.0496456790973455	0.0610041744248001	0.0564650544196279	0.0662743137065521	0.0583295615176621	0.0614973288194594
CLX39	NA	NA	NA	NA	NA	NA	0.0699163553793207	NA	NA	NA	NA	NA	NA	NA	NA	NA	NA	NA	NA	NA	NA	NA	NA	0.0450174203235985	0.0574828970322551	0.0564650544196279	0.0628790313036436	0.0549495022399239	0.0621123190383478
CLX40	NA	NA	NA	NA	NA	NA	0.0920399683848209	NA	NA	NA	NA	NA	NA	NA	NA	NA	NA	NA	NA	NA	NA	NA	NA	NA	0.0664477123911496	0.0650489562308106	0.079507676829877	0.070226588125295	0.0689678715776627
CLX43	NA	NA	NA	NA	NA	NA	0.0898654351813808	NA	NA	NA	NA	NA	NA	NA	NA	NA	NA	NA	NA	NA	NA	NA	NA	NA	NA	0.0564003600808555	0.060951455744719	0.0582998412301382	0.0470590022854005
CLX47	NA	NA	NA	NA	NA	NA	0.071584997014487	NA	NA	NA	NA	NA	NA	NA	NA	NA	NA	NA	NA	NA	NA	NA	NA	NA	NA	NA	0.0607385847088571	0.00776994522236938	0.0629738376336531
CLX48	NA	NA	NA	NA	NA	NA	0.0912816084062224	NA	NA	NA	NA	NA	NA	NA	NA	NA	NA	NA	NA	NA	NA	NA	NA	NA	NA	NA	NA	0.0660149410121413	0.0458404355324383
CLX8	NA	NA	NA	NA	NA	NA	NA	NA	NA	NA	NA	NA	NA	NA	NA	NA	NA	NA	NA	NA	NA	NA	NA	NA	NA	NA	NA	0.0645299977985534	0.0858946839073481
CP1	NA	NA	NA	NA	NA	NA	NA	NA	NA	NA	NA	NA	NA	NA	NA	NA	NA	NA	NA	NA	NA	NA	NA	NA	NA	NA	NA	NA	0.0595456964442865
